# Supplementary material for: Microbial phenotypic heterogeneity in response to a metabolic toxin: Continuous, dynamically shifting distribution of formaldehyde tolerance in Methylobacterium extorquens populations
Source: PLoS Genet. 2019 Nov 11;15(11):e1008458. doi: 10.1371/journal.pgen.1008458 (PMC6858071; doi:10.1371/journal.pgen.1008458)
Supplement: S1 Data — (XLSX) [file pgen.1008458.s016.xlsx]

## Sheet: Fig1
Time (hours)	Treatment (mM formaldehyde)	CFU/mL
0	5	4.54545e+07
0	7.5	100000000
0	10	100000000
0	12.5	9.09091e+07
0	15	4.54545e+07
0	20	8.18182e+07
20	5	7.27273e+07
20	7.5	1.36364e+08
20	10	6.36364e+07
20	12.5	2.54545e+07
20	15	3.63636e+07
20	20	3.09091e+07
40	5	7.27273e+07
40	7.5	9.09091e+07
40	10	8.18182e+07
40	12.5	2.81818e+07
40	15	1.36364e+07
40	20	2.18182e+06
60	5	1.09091e+08
60	7.5	3.63636e+07
60	10	2.90909e+07
60	12.5	7.27273e+06
60	15	636364
60	20	118182
80	5	5.45455e+07
80	7.5	3.54545e+07
80	10	8.18182e+06
80	12.5	3.09091e+06
80	15	181818
80	20	4636.36
100	5	30000000
100	7.5	1.72727e+07
100	10	2.09091e+06
100	12.5	200000
100	15	2818.18
100	20	272.727
120	5	2.63636e+07
120	7.5	4.09091e+06
120	10	227273
120	12.5	28181.8
120	15	727.273
120	20	181.818
140	5	1.36364e+07
140	7.5	1.27273e+06
140	10	10000
140	12.5	3000
140	15	181.818
140	20	0
160	5	1.36364e+07
160	7.5	109091
160	10	2818.18
160	12.5	1000
160	15	0
160	20	0
180	5	4.81818e+06
180	7.5	38181.8
180	10	1000
180	12.5	181.818
180	15	0
180	20	0
0	0	1.90909e+08
20	0	1.27273e+08
40	0	2.63636e+08
60	0	1.63636e+08
80	0	300000000
100	0	3.45455e+08
120	0	3.54545e+08
140	0	2.63636e+08
160	0	1.54545e+08
180	0	2.36364e+08

## Sheet: Fig2
Culture flask #	Time (hours)	Population	CFU/mL (mean)	CFU/mL (sd)	Formaldehyde in medium (mean)	Formaldehyde in medium (sd)
10	0	all cells	2.81818e+06	416598	4.26345	0.0292876
10	0	tolerant to 4mM	818.182	272.727	4.26345	0.0292876
10	2	all cells	1.90909e+06	240523	NA	NA
10	2	tolerant to 4mM	242.424	52.4864	NA	NA
10	6	tolerant to 4mM	515.152	262.432	NA	NA
10	6	all cells	1.45455e+06	363636	NA	NA
10	10	tolerant to 4mM	1151.52	409.932	NA	NA
10	10	all cells	181818	48104.6	NA	NA
10	20	tolerant to 4mM	6363.64	1818.18	NA	NA
10	20	all cells	13333.3	2287.83	NA	NA
10	24	all cells	16060.6	5006.88	4.36689	0.0901972
10	24	tolerant to 4mM	11212.1	1049.73	4.36689	0.0901972
10	29	all cells	25151.5	4484.44	NA	NA
10	29	tolerant to 4mM	25151.5	3192.62	NA	NA
10	34	all cells	46666.7	15139.4	NA	NA
10	34	tolerant to 4mM	45757.6	31312	NA	NA
10	48	tolerant to 4mM	230303	36740.5	NA	NA
10	48	all cells	290909	32777.7	NA	NA
10	58	all cells	3.9697e+06	618805	4.23123	0.0513225
10	58	tolerant to 4mM	3.93939e+06	591492	4.23123	0.0513225
10	66	tolerant to 4mM	1.84848e+07	524864	3.25192	0.0348211
10	66	all cells	1.66667e+07	2.62432e+06	3.25192	0.0348211
10	70	tolerant to 4mM	3.75758e+07	7.34809e+06	1.9866	0.0434734
10	70	all cells	3.54545e+07	6.36364e+06	1.9866	0.0434734
10	77	all cells	1.48485e+08	6.18805e+07	0.274447	0.0219792
10	77	tolerant to 4mM	1.30303e+08	3.78485e+07	0.274447	0.0219792
11	0	all cells	3.63636e+06	454545	4.15072	0.0195251
11	0	tolerant to 4mM	454.545	90.9091	4.15072	0.0195251
11	2	tolerant to 4mM	242.424	138.866	NA	NA
11	2	all cells	2.81818e+06	240523	NA	NA
11	6	tolerant to 4mM	727.273	545.455	NA	NA
11	6	all cells	1.0303e+06	104973	NA	NA
11	10	tolerant to 4mM	1272.73	327.777	NA	NA
11	10	all cells	212121	42962	NA	NA
11	20	tolerant to 4mM	7575.76	1388.66	NA	NA
11	20	all cells	13939.4	5006.88	NA	NA
11	24	all cells	11818.2	4810.46	4.22155	0.0268337
11	24	tolerant to 4mM	8484.85	1049.73	4.22155	0.0268337
11	29	all cells	29090.9	909.091	NA	NA
11	29	tolerant to 4mM	19090.9	2727.27	NA	NA
11	34	all cells	78787.9	5248.64	NA	NA
11	34	tolerant to 4mM	29697	5326.79	NA	NA
11	48	all cells	293939	37848.5	NA	NA
11	48	tolerant to 4mM	266667	50068.8	NA	NA
11	58	all cells	3.78788e+06	873548	4.11732	0.0131312
11	58	tolerant to 4mM	3.72727e+06	506160	4.11732	0.0131312
11	66	tolerant to 4mM	2.63636e+07	6.36364e+06	3.14154	0.0523311
11	66	all cells	2.39394e+07	3.78485e+06	3.14154	0.0523311
11	70	tolerant to 4mM	2.78788e+07	3.78485e+06	1.9443	0.0546806
11	70	all cells	3.60606e+07	1.12937e+07	1.9443	0.0546806
11	77	all cells	1.72727e+08	2.40523e+07	0.242567	0.0204439
11	77	tolerant to 4mM	1.42424e+08	2.28783e+07	0.242567	0.0204439
12	0	all cells	3.84848e+06	409932	4.09435	0.0447376
12	0	tolerant to 4mM	515.152	138.866	4.09435	0.0447376
12	2	all cells	2.39394e+06	52486.4	NA	NA
12	2	tolerant to 4mM	363.636	90.9091	NA	NA
12	6	all cells	969697	189242	NA	NA
12	6	tolerant to 4mM	696.97	457.566	NA	NA
12	10	tolerant to 4mM	1303.03	138.866	NA	NA
12	10	all cells	190909	55297.8	NA	NA
12	20	all cells	13939.4	5006.88	NA	NA
12	20	tolerant to 4mM	10000	2727.27	NA	NA
12	24	tolerant to 4mM	11818.2	2727.27	4.17923	0.0216218
12	24	all cells	15151.5	2287.83	4.17923	0.0216218
12	29	all cells	25151.5	1892.42	NA	NA
12	29	tolerant to 4mM	20606.1	2624.32	NA	NA
12	34	all cells	72727.3	18181.8	NA	NA
12	34	tolerant to 4mM	33636.4	5061.6	NA	NA
12	48	tolerant to 4mM	266667	60530.3	NA	NA
12	48	all cells	245455	18181.8	NA	NA
12	58	all cells	3.36364e+06	867217	4.09015	0.0356931
12	58	tolerant to 4mM	3.15152e+06	367405	4.09015	0.0356931
12	66	tolerant to 4mM	2.21212e+07	1.38866e+06	3.04245	0.0172042
12	66	all cells	2.78788e+07	4.66509e+06	3.04245	0.0172042
12	70	tolerant to 4mM	4.69697e+07	1.59631e+07	1.89536	0.0321355
12	70	all cells	7.06061e+07	3.55167e+07	1.89536	0.0321355
12	77	tolerant to 4mM	1.90909e+08	5.52978e+07	0.189561	0.00944517
12	77	all cells	1.72727e+08	2.40523e+07	0.189561	0.00944517

## Sheet: Fig4
Culture plate #	Colony #	Plate ID	Position on scanner	Scanner #	Sample timepoint (hours)	Formaldehyde in plate	Dilution factor for plating	Colony arisal time (hours)	Growth rate (per hour)	Growth rate regression r-square
1	1_1540	T0_0mM_10-2	topright	1	0	0mM	0.01	64.4375	0.349615	0.999691
1	1_1031	T0_0mM_10-2	topright	1	0	0mM	0.01	59.4378	0.347587	0.999506
1	1_522	T0_0mM_10-2	topright	1	0	0mM	0.01	76.4389	0.337716	0.999427
1	1_1035	T0_0mM_10-2	topright	1	0	0mM	0.01	57.4389	0.406372	0.990831
1	1_1039	T0_0mM_10-2	topright	1	0	0mM	0.01	61.4378	0.338665	0.996165
1	1_1552	T0_0mM_10-2	topright	1	0	0mM	0.01	63.4383	0.355171	0.999775
1	1_1557	T0_0mM_10-2	topright	1	0	0mM	0.01	65.4386	0.357432	0.999593
1	1_2081	T0_0mM_10-2	topright	1	0	0mM	0.01	63.4383	0.352484	0.999265
1	1_1571	T0_0mM_10-2	topright	1	0	0mM	0.01	64.4375	0.352294	0.999117
1	1_1060	T0_0mM_10-2	topright	1	0	0mM	0.01	61.4378	0.361255	0.999654
1	1_2088	T0_0mM_10-2	topright	1	0	0mM	0.01	62.4389	0.312724	0.989298
1	1_2089	T0_0mM_10-2	topright	1	0	0mM	0.01	71.4378	0.329159	0.997744
1	1_1075	T0_0mM_10-2	topright	1	0	0mM	0.01	61.4378	0.347578	0.999011
1	1_1082	T0_0mM_10-2	topright	1	0	0mM	0.01	61.4378	0.352457	0.999569
1	1_1086	T0_0mM_10-2	topright	1	0	0mM	0.01	65.4386	0.351635	0.999637
1	1_2113	T0_0mM_10-2	topright	1	0	0mM	0.01	62.4389	0.356928	0.999332
1	1_1602	T0_0mM_10-2	topright	1	0	0mM	0.01	56.4378	0.37469	0.972203
1	1_1096	T0_0mM_10-2	topright	1	0	0mM	0.01	63.4383	0.344686	0.997849
1	1_1612	T0_0mM_10-2	topright	1	0	0mM	0.01	63.4383	0.343105	0.997635
1	1_1616	T0_0mM_10-2	topright	1	0	0mM	0.01	66.4386	0.35277	0.999699
1	1_1110	T0_0mM_10-2	topright	1	0	0mM	0.01	65.4386	0.354664	0.997633
1	1_2135	T0_0mM_10-2	topright	1	0	0mM	0.01	65.4386	0.264298	0.96303
1	1_1625	T0_0mM_10-2	topright	1	0	0mM	0.01	65.4386	0.357075	0.999804
1	1_2575	T0_0mM_10-2	topright	1	0	0mM	0.01	65.4386	0.269123	0.975652
1	1_1119	T0_0mM_10-2	topright	1	0	0mM	0.01	62.4389	0.357349	0.999676
1	1_2144	T0_0mM_10-2	topright	1	0	0mM	0.01	64.4375	0.360496	0.999633
1	1_2148	T0_0mM_10-2	topright	1	0	0mM	0.01	67.4383	0.340456	0.997318
1	1_1638	T0_0mM_10-2	topright	1	0	0mM	0.01	60.4375	0.353631	0.998662
1	1_2152	T0_0mM_10-2	topright	1	0	0mM	0.01	63.4383	0.356963	0.999633
1	1_1135	T0_0mM_10-2	topright	1	0	0mM	0.01	61.4378	0.356871	0.999676
1	1_1649	T0_0mM_10-2	topright	1	0	0mM	0.01	65.4386	0.355692	0.999625
1	1_1652	T0_0mM_10-2	topright	1	0	0mM	0.01	62.4389	0.348877	0.998808
1	1_2679	T0_0mM_10-2	topright	1	0	0mM	0.01	78.4378	0.36174	0.996837
1	1_1658	T0_0mM_10-2	topright	1	0	0mM	0.01	60.4375	0.513398	0.999315
1	1_2173	T0_0mM_10-2	topright	1	0	0mM	0.01	64.4375	0.353221	0.999598
1	1_1151	T0_0mM_10-2	topright	1	0	0mM	0.01	58.4378	0.42938	0.993226
1	1_1664	T0_0mM_10-2	topright	1	0	0mM	0.01	60.4375	0.498383	0.998654
1	1_1153	T0_0mM_10-2	topright	1	0	0mM	0.01	65.4386	0.319536	0.989311
1	1_1155	T0_0mM_10-2	topright	1	0	0mM	0.01	62.4389	0.357147	0.999598
1	1_1669	T0_0mM_10-2	topright	1	0	0mM	0.01	65.4386	0.357948	0.999266
1	1_1671	T0_0mM_10-2	topright	1	0	0mM	0.01	57.4389	0.472191	0.995401
1	1_1165	T0_0mM_10-2	topright	1	0	0mM	0.01	67.4383	0.34908	0.999357
1	1_654	T0_0mM_10-2	topright	1	0	0mM	0.01	64.4375	0.354259	0.997955
1	1_1683	T0_0mM_10-2	topright	1	0	0mM	0.01	58.4378	0.457629	0.983621
1	1_1684	T0_0mM_10-2	topright	1	0	0mM	0.01	59.4378	0.447315	0.987363
1	1_2202	T0_0mM_10-2	topright	1	0	0mM	0.01	78.4378	0.358217	0.999455
1	1_1180	T0_0mM_10-2	topright	1	0	0mM	0.01	65.4386	0.356965	0.999605
1	1_1700	T0_0mM_10-2	topright	1	0	0mM	0.01	63.4383	0.359147	0.999634
1	1_2213	T0_0mM_10-2	topright	1	0	0mM	0.01	70.4378	0.355517	0.998801
1	1_1190	T0_0mM_10-2	topright	1	0	0mM	0.01	57.4389	0.443964	0.980687
1	1_1703	T0_0mM_10-2	topright	1	0	0mM	0.01	60.4375	0.494055	0.998107
1	1_2216	T0_0mM_10-2	topright	1	0	0mM	0.01	64.4375	0.351187	0.999125
1	1_686	T0_0mM_10-2	topright	1	0	0mM	0.01	62.4389	0.33111	0.993005
1	1_2226	T0_0mM_10-2	topright	1	0	0mM	0.01	59.4378	0.337473	0.997272
1	1_692	T0_0mM_10-2	topright	1	0	0mM	0.01	61.4378	0.350337	0.998868
1	1_1206	T0_0mM_10-2	topright	1	0	0mM	0.01	64.4375	0.333539	0.996005
1	1_201	T0_0mM_10-2	topright	1	0	0mM	0.01	68.4375	0.292018	0.998226
1	1_2234	T0_0mM_10-2	topright	1	0	0mM	0.01	65.4386	0.354251	0.999378
1	1_1724	T0_0mM_10-2	topright	1	0	0mM	0.01	71.4378	0.361383	0.999794
1	1_970	T0_0mM_10-2	topright	1	0	0mM	0.01	64.4375	0.351347	0.999578
1	1_1730	T0_0mM_10-2	topright	1	0	0mM	0.01	62.4389	0.352783	0.999638
1	1_1219	T0_0mM_10-2	topright	1	0	0mM	0.01	65.4386	0.327471	0.994252
1	1_1221	T0_0mM_10-2	topright	1	0	0mM	0.01	65.4386	0.358589	0.999361
1	1_2247	T0_0mM_10-2	topright	1	0	0mM	0.01	60.4375	0.405489	0.990282
1	1_1225	T0_0mM_10-2	topright	1	0	0mM	0.01	62.4389	0.355308	0.999501
1	1_2762	T0_0mM_10-2	topright	1	0	0mM	0.01	82.4378	0.387051	0.998641
1	1_2252	T0_0mM_10-2	topright	1	0	0mM	0.01	64.4375	0.345798	0.998671
1	1_1236	T0_0mM_10-2	topright	1	0	0mM	0.01	63.4383	0.362223	0.99978
1	1_2262	T0_0mM_10-2	topright	1	0	0mM	0.01	66.4386	0.325855	0.993202
1	1_1239	T0_0mM_10-2	topright	1	0	0mM	0.01	61.4378	0.342494	0.998481
1	1_2265	T0_0mM_10-2	topright	1	0	0mM	0.01	60.4375	0.349208	0.999402
1	1_1754	T0_0mM_10-2	topright	1	0	0mM	0.01	65.4386	0.350154	0.999752
1	1_1755	T0_0mM_10-2	topright	1	0	0mM	0.01	64.4375	0.352384	0.99952
1	1_1244	T0_0mM_10-2	topright	1	0	0mM	0.01	62.4389	0.356864	0.999543
1	1_1763	T0_0mM_10-2	topright	1	0	0mM	0.01	57.4389	0.457133	0.992763
1	1_2277	T0_0mM_10-2	topright	1	0	0mM	0.01	62.4389	0.348813	0.998909
1	1_744	T0_0mM_10-2	topright	1	0	0mM	0.01	56.4378	0.448646	0.954685
1	1_1661	T0_0mM_10-2	topright	1	0	0mM	0.01	57.4389	0.46757	0.996511
1	1_1264	T0_0mM_10-2	topright	1	0	0mM	0.01	63.4383	0.358635	0.999708
1	1_246	T0_0mM_10-2	topright	1	0	0mM	0.01	70.4378	0.348097	0.998176
1	1_2300	T0_0mM_10-2	topright	1	0	0mM	0.01	68.4375	0.361428	0.998696
1	1_2305	T0_0mM_10-2	topright	1	0	0mM	0.01	65.4386	0.350514	0.999794
1	1_1795	T0_0mM_10-2	topright	1	0	0mM	0.01	61.4378	0.353585	0.999259
1	1_1665	T0_0mM_10-2	topright	1	0	0mM	0.01	63.4383	0.341428	0.994733
1	1_1297	T0_0mM_10-2	topright	1	0	0mM	0.01	63.4383	0.33846	0.997296
1	1_2322	T0_0mM_10-2	topright	1	0	0mM	0.01	67.4383	0.351183	0.999469
1	1_1811	T0_0mM_10-2	topright	1	0	0mM	0.01	63.4383	0.283188	0.974844
1	1_1301	T0_0mM_10-2	topright	1	0	0mM	0.01	65.4386	0.285306	0.999757
1	1_2009	T0_0mM_10-2	topright	1	0	0mM	0.01	67.4383	0.362403	0.999786
1	1_1816	T0_0mM_10-2	topright	1	0	0mM	0.01	61.4378	0.357758	0.999298
1	1_793	T0_0mM_10-2	topright	1	0	0mM	0.01	55.4378	0.403184	0.99001
1	1_797	T0_0mM_10-2	topright	1	0	0mM	0.01	60.4375	0.501239	0.999002
1	1_1310	T0_0mM_10-2	topright	1	0	0mM	0.01	61.4378	0.355384	0.999486
1	1_987	T0_0mM_10-2	topright	1	0	0mM	0.01	59.4378	0.336631	0.996084
1	1_1319	T0_0mM_10-2	topright	1	0	0mM	0.01	62.4389	0.362576	0.999517
1	1_1835	T0_0mM_10-2	topright	1	0	0mM	0.01	64.4375	0.352231	0.999505
1	1_1836	T0_0mM_10-2	topright	1	0	0mM	0.01	64.4375	0.335305	0.994836
1	1_1838	T0_0mM_10-2	topright	1	0	0mM	0.01	64.4375	0.350479	0.999645
1	1_1840	T0_0mM_10-2	topright	1	0	0mM	0.01	60.4375	0.497735	0.997621
1	1_1845	T0_0mM_10-2	topright	1	0	0mM	0.01	80.4378	0.352915	0.998958
1	1_834	T0_0mM_10-2	topright	1	0	0mM	0.01	62.4389	0.360452	0.999827
1	1_1351	T0_0mM_10-2	topright	1	0	0mM	0.01	61.4378	0.35651	0.999662
1	1_331	T0_0mM_10-2	topright	1	0	0mM	0.01	62.4389	0.349939	0.998838
1	1_1358	T0_0mM_10-2	topright	1	0	0mM	0.01	64.4375	0.353975	0.999754
1	1_335	T0_0mM_10-2	topright	1	0	0mM	0.01	57.4389	0.396824	0.978709
1	1_1361	T0_0mM_10-2	topright	1	0	0mM	0.01	57.4389	0.43893	0.992905
1	1_2394	T0_0mM_10-2	topright	1	0	0mM	0.01	62.4389	0.356142	0.999466
1	1_2106	T0_0mM_10-2	topright	1	0	0mM	0.01	60.4375	0.365934	0.995214
1	1_1377	T0_0mM_10-2	topright	1	0	0mM	0.01	61.4378	0.345381	0.998148
1	1_1380	T0_0mM_10-2	topright	1	0	0mM	0.01	65.4386	0.351899	0.999847
1	1_1381	T0_0mM_10-2	topright	1	0	0mM	0.01	64.4375	0.363008	0.999701
1	1_1896	T0_0mM_10-2	topright	1	0	0mM	0.01	63.4383	0.343938	0.998706
1	1_1385	T0_0mM_10-2	topright	1	0	0mM	0.01	64.4375	0.350687	0.999322
1	1_879	T0_0mM_10-2	topright	1	0	0mM	0.01	60.4375	0.357207	0.999604
1	1_1392	T0_0mM_10-2	topright	1	0	0mM	0.01	62.4389	0.351284	0.998727
1	1_1907	T0_0mM_10-2	topright	1	0	0mM	0.01	63.4383	0.327298	0.993829
1	1_1913	T0_0mM_10-2	topright	1	0	0mM	0.01	72.4378	0.231144	0.954173
1	1_383	T0_0mM_10-2	topright	1	0	0mM	0.01	61.4378	0.354171	0.999192
1	1_898	T0_0mM_10-2	topright	1	0	0mM	0.01	64.4375	0.357043	0.999226
1	1_1412	T0_0mM_10-2	topright	1	0	0mM	0.01	63.4383	0.348437	0.999791
1	1_902	T0_0mM_10-2	topright	1	0	0mM	0.01	61.4378	0.35742	0.9997
1	1_1415	T0_0mM_10-2	topright	1	0	0mM	0.01	63.4383	0.357747	0.999578
1	1_1004	T0_0mM_10-2	topright	1	0	0mM	0.01	61.4378	0.357513	0.999642
1	1_907	T0_0mM_10-2	topright	1	0	0mM	0.01	63.4383	0.34977	0.997916
1	1_1935	T0_0mM_10-2	topright	1	0	0mM	0.01	62.4389	0.340053	0.996554
1	1_1937	T0_0mM_10-2	topright	1	0	0mM	0.01	67.4383	0.37218	0.987286
1	1_1427	T0_0mM_10-2	topright	1	0	0mM	0.01	58.4378	0.337336	0.957873
1	1_1429	T0_0mM_10-2	topright	1	0	0mM	0.01	62.4389	0.349558	0.999562
1	1_1432	T0_0mM_10-2	topright	1	0	0mM	0.01	64.4375	0.359588	0.999781
1	1_1436	T0_0mM_10-2	topright	1	0	0mM	0.01	60.4375	0.352909	0.999524
1	1_928	T0_0mM_10-2	topright	1	0	0mM	0.01	64.4375	0.353684	0.999639
1	1_418	T0_0mM_10-2	topright	1	0	0mM	0.01	71.4378	0.342254	0.997316
1	1_933	T0_0mM_10-2	topright	1	0	0mM	0.01	63.4383	0.354324	0.999692
1	1_430	T0_0mM_10-2	topright	1	0	0mM	0.01	67.4383	0.361691	0.998647
1	1_945	T0_0mM_10-2	topright	1	0	0mM	0.01	63.4383	0.344478	0.997237
1	1_1462	T0_0mM_10-2	topright	1	0	0mM	0.01	63.4383	0.334026	0.994098
1	1_955	T0_0mM_10-2	topright	1	0	0mM	0.01	66.4386	0.354052	0.998958
1	1_1469	T0_0mM_10-2	topright	1	0	0mM	0.01	56.4378	0.345645	0.999555
1	1_958	T0_0mM_10-2	topright	1	0	0mM	0.01	63.4383	0.352307	0.999686
1	1_961	T0_0mM_10-2	topright	1	0	0mM	0.01	62.4389	0.360298	0.999726
1	1_1475	T0_0mM_10-2	topright	1	0	0mM	0.01	67.4383	0.356824	0.999666
1	1_2500	T0_0mM_10-2	topright	1	0	0mM	0.01	61.4378	0.346411	0.99968
1	1_2636	T0_0mM_10-2	topright	1	0	0mM	0.01	67.4383	0.331663	0.996306
1	1_1994	T0_0mM_10-2	topright	1	0	0mM	0.01	62.4389	0.345186	0.998588
1	1_971	T0_0mM_10-2	topright	1	0	0mM	0.01	65.4386	0.352097	0.999477
1	1_461	T0_0mM_10-2	topright	1	0	0mM	0.01	61.4378	0.353659	0.999269
1	1_977	T0_0mM_10-2	topright	1	0	0mM	0.01	62.4389	0.343902	0.997744
1	1_1490	T0_0mM_10-2	topright	1	0	0mM	0.01	58.4378	0.446571	0.988789
1	1_985	T0_0mM_10-2	topright	1	0	0mM	0.01	62.4389	0.424556	0.998769
1	1_986	T0_0mM_10-2	topright	1	0	0mM	0.01	61.4378	0.353413	0.999281
1	1_2383	T0_0mM_10-2	topright	1	0	0mM	0.01	59.4378	0.448695	0.98884
1	1_1501	T0_0mM_10-2	topright	1	0	0mM	0.01	61.4378	0.323413	0.999138
1	1_1503	T0_0mM_10-2	topright	1	0	0mM	0.01	67.4383	0.351765	0.999565
1	1_1504	T0_0mM_10-2	topright	1	0	0mM	0.01	67.4383	0.360077	0.999547
1	1_482	T0_0mM_10-2	topright	1	0	0mM	0.01	57.4389	0.423944	0.98629
1	1_1512	T0_0mM_10-2	topright	1	0	0mM	0.01	68.4375	0.360009	0.999731
1	1_1010	T0_0mM_10-2	topright	1	0	0mM	0.01	65.4386	0.362941	0.99966
1	1_1525	T0_0mM_10-2	topright	1	0	0mM	0.01	68.4375	0.348986	0.998527
1	1_1015	T0_0mM_10-2	topright	1	0	0mM	0.01	62.4389	0.350151	0.998979
1	1_2552	T0_0mM_10-2	topright	1	0	0mM	0.01	61.4378	0.348606	0.9996
1	1_1018	T0_0mM_10-2	topright	1	0	0mM	0.01	62.4389	0.355815	0.998214
1	1_1021	T0_0mM_10-2	topright	1	0	0mM	0.01	61.4378	0.358505	0.999567
1	1_1022	T0_0mM_10-2	topright	1	0	0mM	0.01	65.4386	0.348125	0.998296
1	1_1535	T0_0mM_10-2	topright	1	0	0mM	0.01	62.4389	0.333383	0.99473
10	10_1792	T16_0mM_10-1	middleleft	2	16	0mM	0.1	72.4378	0.368925	0.998513
10	10_1793	T16_0mM_10-1	middleleft	2	16	0mM	0.1	147.438	NA	0.991952
10	10_514	T16_0mM_10-1	middleleft	2	16	0mM	0.1	72.4378	0.360605	0.998746
10	10_1286	T16_0mM_10-1	middleleft	2	16	0mM	0.1	83.4378	0.425547	0.999214
10	10_1031	T16_0mM_10-1	middleleft	2	16	0mM	0.1	135.438	0.393855	0.997547
10	10_522	T16_0mM_10-1	middleleft	2	16	0mM	0.1	68.4378	0.36019	0.99972
10	10_1035	T16_0mM_10-1	middleleft	2	16	0mM	0.1	146.438	NA	0.976882
10	10_1154	T16_0mM_10-1	middleleft	2	16	0mM	0.1	130.439	0.381261	0.996746
10	10_1552	T16_0mM_10-1	middleleft	2	16	0mM	0.1	74.4378	0.375253	0.997422
10	10_785	T16_0mM_10-1	middleleft	2	16	0mM	0.1	69.4381	0.382117	0.999318
10	10_1043	T16_0mM_10-1	middleleft	2	16	0mM	0.1	140.438	0.354272	0.988975
10	10_788	T16_0mM_10-1	middleleft	2	16	0mM	0.1	68.4378	0.444267	0.998956
10	10_791	T16_0mM_10-1	middleleft	2	16	0mM	0.1	73.4381	0.363858	0.99933
10	10_1305	T16_0mM_10-1	middleleft	2	16	0mM	0.1	147.438	NA	0.955348
10	10_539	T16_0mM_10-1	middleleft	2	16	0mM	0.1	140.438	0.436071	0.996876
10	10_1626	T16_0mM_10-1	middleleft	2	16	0mM	0.1	73.4381	0.364174	0.998782
10	10_547	T16_0mM_10-1	middleleft	2	16	0mM	0.1	68.4378	0.334542	0.99135
10	10_1831	T16_0mM_10-1	middleleft	2	16	0mM	0.1	138.438	0.45621	0.998358
10	10_2088	T16_0mM_10-1	middleleft	2	16	0mM	0.1	87.4383	0.373249	0.998516
10	10_1065	T16_0mM_10-1	middleleft	2	16	0mM	0.1	70.4378	0.385052	0.999016
10	10_1287	T16_0mM_10-1	middleleft	2	16	0mM	0.1	129.438	0.403555	0.997228
10	10_1069	T16_0mM_10-1	middleleft	2	16	0mM	0.1	147.438	NA	0.992865
10	10_1032	T16_0mM_10-1	middleleft	2	16	0mM	0.1	70.4378	0.393192	0.998857
10	10_1590	T16_0mM_10-1	middleleft	2	16	0mM	0.1	123.441	0.371847	0.99856
10	10_731	T16_0mM_10-1	middleleft	2	16	0mM	0.1	70.4378	0.373249	0.998663
10	10_825	T16_0mM_10-1	middleleft	2	16	0mM	0.1	147.438	NA	0.994695
10	10_1082	T16_0mM_10-1	middleleft	2	16	0mM	0.1	68.4378	0.382395	0.99865
10	10_829	T16_0mM_10-1	middleleft	2	16	0mM	0.1	64.4381	0.536968	0.998341
10	10_1086	T16_0mM_10-1	middleleft	2	16	0mM	0.1	139.438	0.366746	0.994715
10	10_831	T16_0mM_10-1	middleleft	2	16	0mM	0.1	136.438	0.333764	0.995997
10	10_1089	T16_0mM_10-1	middleleft	2	16	0mM	0.1	139.438	0.337956	0.992337
10	10_1349	T16_0mM_10-1	middleleft	2	16	0mM	0.1	79.4378	0.387031	0.995489
10	10_331	T16_0mM_10-1	middleleft	2	16	0mM	0.1	96.4378	0.364163	0.99917
10	10_1251	T16_0mM_10-1	middleleft	2	16	0mM	0.1	69.4381	0.387176	0.99913
10	10_1110	T16_0mM_10-1	middleleft	2	16	0mM	0.1	70.4378	0.376556	0.997934
10	10_1290	T16_0mM_10-1	middleleft	2	16	0mM	0.1	125.438	0.383537	0.998314
10	10_1116	T16_0mM_10-1	middleleft	2	16	0mM	0.1	70.4378	0.38345	0.998738
10	10_1373	T16_0mM_10-1	middleleft	2	16	0mM	0.1	131.439	0.410468	0.997755
10	10_1375	T16_0mM_10-1	middleleft	2	16	0mM	0.1	143.438	NA	0.991492
10	10_1120	T16_0mM_10-1	middleleft	2	16	0mM	0.1	134.438	0.360499	0.996525
10	10_609	T16_0mM_10-1	middleleft	2	16	0mM	0.1	68.4378	0.373914	0.999248
10	10_1892	T16_0mM_10-1	middleleft	2	16	0mM	0.1	96.4378	0.479627	0.991493
10	10_613	T16_0mM_10-1	middleleft	2	16	0mM	0.1	75.4389	0.37293	0.998864
10	10_1297	T16_0mM_10-1	middleleft	2	16	0mM	0.1	71.4394	0.377758	0.998037
10	10_1130	T16_0mM_10-1	middleleft	2	16	0mM	0.1	74.4378	0.397372	0.999237
10	10_875	T16_0mM_10-1	middleleft	2	16	0mM	0.1	129.438	0.387696	0.998061
10	10_1133	T16_0mM_10-1	middleleft	2	16	0mM	0.1	146.438	NA	0.988842
10	10_1648	T16_0mM_10-1	middleleft	2	16	0mM	0.1	127.438	0.397334	0.99616
10	10_370	T16_0mM_10-1	middleleft	2	16	0mM	0.1	72.4378	0.357498	0.999166
10	10_1342	T16_0mM_10-1	middleleft	2	16	0mM	0.1	104.438	0.440786	0.996452
10	10_1639	T16_0mM_10-1	middleleft	2	16	0mM	0.1	126.438	0.386246	0.99915
10	10_1402	T16_0mM_10-1	middleleft	2	16	0mM	0.1	123.441	0.38806	0.998475
10	10_1147	T16_0mM_10-1	middleleft	2	16	0mM	0.1	139.438	0.348994	0.994014
10	10_1149	T16_0mM_10-1	middleleft	2	16	0mM	0.1	147.438	NA	0.980988
10	10_524	T16_0mM_10-1	middleleft	2	16	0mM	0.1	67.4381	0.369898	0.998931
10	10_895	T16_0mM_10-1	middleleft	2	16	0mM	0.1	130.439	0.38112	0.998358
10	10_1152	T16_0mM_10-1	middleleft	2	16	0mM	0.1	141.439	0.436043	0.996525
10	10_1410	T16_0mM_10-1	middleleft	2	16	0mM	0.1	136.438	0.403634	0.998706
10	10_619	T16_0mM_10-1	middleleft	2	16	0mM	0.1	73.4381	0.366747	0.999634
10	10_1158	T16_0mM_10-1	middleleft	2	16	0mM	0.1	72.4378	0.384567	0.999159
10	10_1418	T16_0mM_10-1	middleleft	2	16	0mM	0.1	135.438	0.37795	0.997788
10	10_1303	T16_0mM_10-1	middleleft	2	16	0mM	0.1	69.4381	0.375024	0.998311
10	10_1165	T16_0mM_10-1	middleleft	2	16	0mM	0.1	73.4381	0.367047	0.997769
10	10_1172	T16_0mM_10-1	middleleft	2	16	0mM	0.1	131.439	0.394291	0.997891
10	10_951	T16_0mM_10-1	middleleft	2	16	0mM	0.1	146.438	NA	0.989653
10	10_1689	T16_0mM_10-1	middleleft	2	16	0mM	0.1	71.4394	0.372173	0.99812
10	10_666	T16_0mM_10-1	middleleft	2	16	0mM	0.1	130.439	0.367275	0.998593
10	10_1181	T16_0mM_10-1	middleleft	2	16	0mM	0.1	72.4378	0.371329	0.997529
10	10_926	T16_0mM_10-1	middleleft	2	16	0mM	0.1	67.4381	0.379279	0.99906
10	10_1861	T16_0mM_10-1	middleleft	2	16	0mM	0.1	132.438	0.399259	0.998023
10	10_795	T16_0mM_10-1	middleleft	2	16	0mM	0.1	70.4378	0.379319	0.999105
10	10_1188	T16_0mM_10-1	middleleft	2	16	0mM	0.1	136.438	0.416436	0.998226
10	10_1189	T16_0mM_10-1	middleleft	2	16	0mM	0.1	70.4378	0.378849	0.998659
10	10_1191	T16_0mM_10-1	middleleft	2	16	0mM	0.1	133.438	0.374023	0.99758
10	10_1709	T16_0mM_10-1	middleleft	2	16	0mM	0.1	131.439	0.39294	0.998008
10	10_1454	T16_0mM_10-1	middleleft	2	16	0mM	0.1	70.4378	0.387258	0.998672
10	10_1205	T16_0mM_10-1	middleleft	2	16	0mM	0.1	136.438	0.405012	0.997992
10	10_950	T16_0mM_10-1	middleleft	2	16	0mM	0.1	74.4378	0.377397	0.998578
10	10_1207	T16_0mM_10-1	middleleft	2	16	0mM	0.1	131.439	0.400027	0.998329
10	10_1600	T16_0mM_10-1	middleleft	2	16	0mM	0.1	131.439	0.403828	0.998575
10	10_1780	T16_0mM_10-1	middleleft	2	16	0mM	0.1	146.438	NA	0.982553
10	10_1978	T16_0mM_10-1	middleleft	2	16	0mM	0.1	81.4383	0.387873	0.996657
10	10_1012	T16_0mM_10-1	middleleft	2	16	0mM	0.1	138.438	0.393146	0.996031
10	10_1216	T16_0mM_10-1	middleleft	2	16	0mM	0.1	146.438	NA	0.98938
10	10_1474	T16_0mM_10-1	middleleft	2	16	0mM	0.1	125.438	0.38219	0.997993
10	10_2093	T16_0mM_10-1	middleleft	2	16	0mM	0.1	142.438	0.428994	0.998491
10	10_970	T16_0mM_10-1	middleleft	2	16	0mM	0.1	71.4394	0.433962	0.997623
10	10_460	T16_0mM_10-1	middleleft	2	16	0mM	0.1	137.438	NA	0.998116
10	10_1741	T16_0mM_10-1	middleleft	2	16	0mM	0.1	141.439	NA	0.997268
10	10_718	T16_0mM_10-1	middleleft	2	16	0mM	0.1	71.4394	0.369022	0.998642
10	10_1231	T16_0mM_10-1	middleleft	2	16	0mM	0.1	81.4383	0.252572	0.998202
10	10_1488	T16_0mM_10-1	middleleft	2	16	0mM	0.1	134.438	0.402179	0.9981
10	10_675	T16_0mM_10-1	middleleft	2	16	0mM	0.1	68.4378	0.410209	0.998118
10	10_1486	T16_0mM_10-1	middleleft	2	16	0mM	0.1	71.4394	0.405672	0.999349
10	10_1750	T16_0mM_10-1	middleleft	2	16	0mM	0.1	146.438	NA	0.992184
10	10_1017	T16_0mM_10-1	middleleft	2	16	0mM	0.1	148.438	NA	0.997282
10	10_719	T16_0mM_10-1	middleleft	2	16	0mM	0.1	77.4381	0.25586	0.976675
10	10_1244	T16_0mM_10-1	middleleft	2	16	0mM	0.1	71.4394	0.38784	0.998354
10	10_1502	T16_0mM_10-1	middleleft	2	16	0mM	0.1	131.439	0.387115	0.997719
10	10_991	T16_0mM_10-1	middleleft	2	16	0mM	0.1	129.438	0.40337	0.997806
10	10_1742	T16_0mM_10-1	middleleft	2	16	0mM	0.1	72.4378	0.370021	0.998744
10	10_1039	T16_0mM_10-1	middleleft	2	16	0mM	0.1	110.438	0.385782	0.998688
10	10_1260	T16_0mM_10-1	middleleft	2	16	0mM	0.1	135.438	0.39908	0.992492
10	10_1362	T16_0mM_10-1	middleleft	2	16	0mM	0.1	70.4378	0.383152	0.998986
10	10_494	T16_0mM_10-1	middleleft	2	16	0mM	0.1	69.4381	0.513091	0.998225
10	10_1295	T16_0mM_10-1	middleleft	2	16	0mM	0.1	75.4389	0.364995	0.998275
10	10_1268	T16_0mM_10-1	middleleft	2	16	0mM	0.1	123.441	0.379927	0.998492
10	10_1918	T16_0mM_10-1	middleleft	2	16	0mM	0.1	95.4378	0.298266	0.996195
10	10_761	T16_0mM_10-1	middleleft	2	16	0mM	0.1	148.438	NA	0.991194
10	10_1500	T16_0mM_10-1	middleleft	2	16	0mM	0.1	71.4394	0.367022	0.99868
10	10_1466	T16_0mM_10-1	middleleft	2	16	0mM	0.1	73.4381	0.364741	0.998515
11	11_2050	T36_0mM_10-1	bottomleft	2	36	0mM	0.1	64.4383	NA	0.972436
11	11_2056	T36_0mM_10-1	bottomleft	2	36	0mM	0.1	62.4389	NA	0.970773
11	11_2057	T36_0mM_10-1	bottomleft	2	36	0mM	0.1	62.4389	NA	0.986457
11	11_2059	T36_0mM_10-1	bottomleft	2	36	0mM	0.1	61.4383	NA	0.976939
11	11_2065	T36_0mM_10-1	bottomleft	2	36	0mM	0.1	59.4378	NA	0.992686
11	11_2070	T36_0mM_10-1	bottomleft	2	36	0mM	0.1	59.4378	0.25357	0.987631
11	11_2071	T36_0mM_10-1	bottomleft	2	36	0mM	0.1	60.4378	0.20212	0.983799
11	11_2088	T36_0mM_10-1	bottomleft	2	36	0mM	0.1	61.4383	NA	0.985928
11	11_2090	T36_0mM_10-1	bottomleft	2	36	0mM	0.1	61.4383	0.281521	0.987361
11	11_2093	T36_0mM_10-1	bottomleft	2	36	0mM	0.1	63.4378	NA	0.981202
11	11_2101	T36_0mM_10-1	bottomleft	2	36	0mM	0.1	58.4381	0.381086	0.966384
11	11_2106	T36_0mM_10-1	bottomleft	2	36	0mM	0.1	62.4389	NA	0.986817
11	11_2110	T36_0mM_10-1	bottomleft	2	36	0mM	0.1	62.4389	NA	0.98021
11	11_2114	T36_0mM_10-1	bottomleft	2	36	0mM	0.1	60.4378	0.246553	0.979843
11	11_2115	T36_0mM_10-1	bottomleft	2	36	0mM	0.1	61.4383	NA	0.975439
11	11_2123	T36_0mM_10-1	bottomleft	2	36	0mM	0.1	58.4381	0.427661	0.969014
11	11_2132	T36_0mM_10-1	bottomleft	2	36	0mM	0.1	66.4381	0.0407347	0.952716
11	11_2134	T36_0mM_10-1	bottomleft	2	36	0mM	0.1	58.4381	0.258111	0.991124
11	11_2143	T36_0mM_10-1	bottomleft	2	36	0mM	0.1	59.4378	0.238333	0.985298
11	11_2150	T36_0mM_10-1	bottomleft	2	36	0mM	0.1	62.4389	NA	0.97638
11	11_2151	T36_0mM_10-1	bottomleft	2	36	0mM	0.1	60.4378	NA	0.977264
11	11_2152	T36_0mM_10-1	bottomleft	2	36	0mM	0.1	60.4378	NA	0.980266
11	11_2156	T36_0mM_10-1	bottomleft	2	36	0mM	0.1	60.4378	0.274107	0.99209
11	11_2158	T36_0mM_10-1	bottomleft	2	36	0mM	0.1	61.4383	NA	0.982243
11	11_2165	T36_0mM_10-1	bottomleft	2	36	0mM	0.1	65.4381	NA	0.993563
11	11_2169	T36_0mM_10-1	bottomleft	2	36	0mM	0.1	61.4383	0.0905505	0.977109
11	11_2170	T36_0mM_10-1	bottomleft	2	36	0mM	0.1	60.4378	0.0805603	0.982391
11	11_2174	T36_0mM_10-1	bottomleft	2	36	0mM	0.1	60.4378	NA	0.984975
11	11_2178	T36_0mM_10-1	bottomleft	2	36	0mM	0.1	66.4381	NA	0.989328
11	11_2181	T36_0mM_10-1	bottomleft	2	36	0mM	0.1	66.4381	NA	0.976406
11	11_2183	T36_0mM_10-1	bottomleft	2	36	0mM	0.1	57.4381	0.301749	0.957946
11	11_2189	T36_0mM_10-1	bottomleft	2	36	0mM	0.1	60.4378	0.206159	0.977498
11	11_2190	T36_0mM_10-1	bottomleft	2	36	0mM	0.1	63.4378	NA	0.981787
11	11_2191	T36_0mM_10-1	bottomleft	2	36	0mM	0.1	87.4381	NA	0.953084
11	11_2195	T36_0mM_10-1	bottomleft	2	36	0mM	0.1	62.4389	NA	0.98608
11	11_2197	T36_0mM_10-1	bottomleft	2	36	0mM	0.1	57.4381	0.378579	0.959398
11	11_150	T36_0mM_10-1	bottomleft	2	36	0mM	0.1	71.4392	0.330504	0.989409
11	11_2199	T36_0mM_10-1	bottomleft	2	36	0mM	0.1	65.4381	NA	0.993899
11	11_2203	T36_0mM_10-1	bottomleft	2	36	0mM	0.1	61.4383	NA	0.976778
11	11_2209	T36_0mM_10-1	bottomleft	2	36	0mM	0.1	58.4381	0.226004	0.956476
11	11_2211	T36_0mM_10-1	bottomleft	2	36	0mM	0.1	57.4381	0.422097	0.970656
11	11_2213	T36_0mM_10-1	bottomleft	2	36	0mM	0.1	60.4378	0.126902	0.981366
11	11_2216	T36_0mM_10-1	bottomleft	2	36	0mM	0.1	60.4378	0.407088	0.970492
11	11_2217	T36_0mM_10-1	bottomleft	2	36	0mM	0.1	65.4381	NA	0.983849
11	11_2219	T36_0mM_10-1	bottomleft	2	36	0mM	0.1	59.4378	0.432182	0.95327
11	11_173	T36_0mM_10-1	bottomleft	2	36	0mM	0.1	71.4392	NA	0.955198
11	11_2222	T36_0mM_10-1	bottomleft	2	36	0mM	0.1	84.4381	NA	0.954223
11	11_2228	T36_0mM_10-1	bottomleft	2	36	0mM	0.1	61.4383	NA	0.966774
11	11_2231	T36_0mM_10-1	bottomleft	2	36	0mM	0.1	63.4378	NA	0.979038
11	11_2237	T36_0mM_10-1	bottomleft	2	36	0mM	0.1	56.4381	0.246506	0.995189
11	11_2240	T36_0mM_10-1	bottomleft	2	36	0mM	0.1	60.4378	0.33841	0.979068
11	11_2242	T36_0mM_10-1	bottomleft	2	36	0mM	0.1	62.4389	NA	0.982887
11	11_2244	T36_0mM_10-1	bottomleft	2	36	0mM	0.1	59.4378	NA	0.97418
11	11_2245	T36_0mM_10-1	bottomleft	2	36	0mM	0.1	62.4389	NA	0.982229
11	11_2247	T36_0mM_10-1	bottomleft	2	36	0mM	0.1	60.4378	NA	0.977021
11	11_208	T36_0mM_10-1	bottomleft	2	36	0mM	0.1	69.4378	NA	0.980705
11	11_2257	T36_0mM_10-1	bottomleft	2	36	0mM	0.1	60.4378	NA	0.973638
11	11_2258	T36_0mM_10-1	bottomleft	2	36	0mM	0.1	65.4381	NA	0.973051
11	11_2259	T36_0mM_10-1	bottomleft	2	36	0mM	0.1	66.4381	NA	0.983704
11	11_2260	T36_0mM_10-1	bottomleft	2	36	0mM	0.1	61.4383	NA	0.986378
11	11_2261	T36_0mM_10-1	bottomleft	2	36	0mM	0.1	77.4381	NA	0.979557
11	11_214	T36_0mM_10-1	bottomleft	2	36	0mM	0.1	70.4381	0.28321	0.972301
11	11_2263	T36_0mM_10-1	bottomleft	2	36	0mM	0.1	60.4378	0.22179	0.984698
11	11_2264	T36_0mM_10-1	bottomleft	2	36	0mM	0.1	62.4389	NA	0.976994
11	11_2265	T36_0mM_10-1	bottomleft	2	36	0mM	0.1	61.4383	NA	0.981367
11	11_220	T36_0mM_10-1	bottomleft	2	36	0mM	0.1	84.4381	0.0721661	0.959252
11	11_2269	T36_0mM_10-1	bottomleft	2	36	0mM	0.1	61.4383	NA	0.988033
11	11_2273	T36_0mM_10-1	bottomleft	2	36	0mM	0.1	65.4381	0.0882613	0.983512
11	11_2274	T36_0mM_10-1	bottomleft	2	36	0mM	0.1	62.4389	NA	0.971644
11	11_2275	T36_0mM_10-1	bottomleft	2	36	0mM	0.1	68.4378	NA	0.983645
11	11_2277	T36_0mM_10-1	bottomleft	2	36	0mM	0.1	60.4378	NA	0.978554
11	11_2279	T36_0mM_10-1	bottomleft	2	36	0mM	0.1	64.4383	NA	0.985688
11	11_2280	T36_0mM_10-1	bottomleft	2	36	0mM	0.1	65.4381	NA	0.971705
11	11_2283	T36_0mM_10-1	bottomleft	2	36	0mM	0.1	60.4378	NA	0.975011
11	11_2285	T36_0mM_10-1	bottomleft	2	36	0mM	0.1	63.4378	NA	0.969963
11	11_241	T36_0mM_10-1	bottomleft	2	36	0mM	0.1	64.4383	0.264446	0.986966
11	11_2292	T36_0mM_10-1	bottomleft	2	36	0mM	0.1	60.4378	NA	0.994054
11	11_2293	T36_0mM_10-1	bottomleft	2	36	0mM	0.1	71.4392	-0.100624	0.964176
11	11_2294	T36_0mM_10-1	bottomleft	2	36	0mM	0.1	60.4378	NA	0.982301
11	11_2296	T36_0mM_10-1	bottomleft	2	36	0mM	0.1	57.4381	0.230374	0.991611
11	11_2299	T36_0mM_10-1	bottomleft	2	36	0mM	0.1	59.4378	NA	0.983021
11	11_2300	T36_0mM_10-1	bottomleft	2	36	0mM	0.1	59.4378	NA	0.972414
11	11_255	T36_0mM_10-1	bottomleft	2	36	0mM	0.1	71.4392	NA	0.96575
11	11_2306	T36_0mM_10-1	bottomleft	2	36	0mM	0.1	62.4389	NA	0.983555
11	11_263	T36_0mM_10-1	bottomleft	2	36	0mM	0.1	63.4378	0.300506	0.971666
11	11_2312	T36_0mM_10-1	bottomleft	2	36	0mM	0.1	60.4378	0.134124	0.99195
11	11_2317	T36_0mM_10-1	bottomleft	2	36	0mM	0.1	61.4383	NA	0.983631
11	11_2320	T36_0mM_10-1	bottomleft	2	36	0mM	0.1	61.4383	NA	0.987375
11	11_274	T36_0mM_10-1	bottomleft	2	36	0mM	0.1	64.4383	0.280955	0.983032
11	11_276	T36_0mM_10-1	bottomleft	2	36	0mM	0.1	61.4383	0.319518	0.984088
11	11_282	T36_0mM_10-1	bottomleft	2	36	0mM	0.1	68.4378	NA	0.976893
11	11_287	T36_0mM_10-1	bottomleft	2	36	0mM	0.1	65.4381	0.323001	0.984439
11	11_2338	T36_0mM_10-1	bottomleft	2	36	0mM	0.1	64.4383	NA	0.980265
11	11_292	T36_0mM_10-1	bottomleft	2	36	0mM	0.1	62.4389	0.30458	0.986828
11	11_2344	T36_0mM_10-1	bottomleft	2	36	0mM	0.1	63.4378	NA	0.988748
11	11_2346	T36_0mM_10-1	bottomleft	2	36	0mM	0.1	64.4383	NA	0.989545
11	11_2351	T36_0mM_10-1	bottomleft	2	36	0mM	0.1	62.4389	NA	0.996745
11	11_308	T36_0mM_10-1	bottomleft	2	36	0mM	0.1	66.4381	0.279559	0.977792
11	11_310	T36_0mM_10-1	bottomleft	2	36	0mM	0.1	66.4381	0.251224	0.968076
11	11_2360	T36_0mM_10-1	bottomleft	2	36	0mM	0.1	61.4383	NA	0.983458
11	11_2361	T36_0mM_10-1	bottomleft	2	36	0mM	0.1	66.4381	NA	0.989
11	11_316	T36_0mM_10-1	bottomleft	2	36	0mM	0.1	64.4383	0.313772	0.983431
11	11_325	T36_0mM_10-1	bottomleft	2	36	0mM	0.1	63.4378	0.335257	0.987572
11	11_2383	T36_0mM_10-1	bottomleft	2	36	0mM	0.1	60.4378	0.216874	0.994791
11	11_2385	T36_0mM_10-1	bottomleft	2	36	0mM	0.1	61.4383	NA	0.989312
11	11_338	T36_0mM_10-1	bottomleft	2	36	0mM	0.1	63.4378	0.270819	0.964407
11	11_2393	T36_0mM_10-1	bottomleft	2	36	0mM	0.1	58.4381	0.205758	0.987681
11	11_348	T36_0mM_10-1	bottomleft	2	36	0mM	0.1	67.4383	0.345662	0.983562
11	11_349	T36_0mM_10-1	bottomleft	2	36	0mM	0.1	63.4378	0.264483	0.966715
11	11_351	T36_0mM_10-1	bottomleft	2	36	0mM	0.1	62.4389	0.291671	0.984636
11	11_352	T36_0mM_10-1	bottomleft	2	36	0mM	0.1	65.4381	0.296891	0.97904
11	11_353	T36_0mM_10-1	bottomleft	2	36	0mM	0.1	63.4378	0.325338	0.984118
11	11_383	T36_0mM_10-1	bottomleft	2	36	0mM	0.1	65.4381	0.293985	0.97818
11	11_387	T36_0mM_10-1	bottomleft	2	36	0mM	0.1	63.4378	0.302377	0.983292
11	11_389	T36_0mM_10-1	bottomleft	2	36	0mM	0.1	64.4383	0.292149	0.979487
11	11_390	T36_0mM_10-1	bottomleft	2	36	0mM	0.1	64.4383	0.316836	0.981444
11	11_2441	T36_0mM_10-1	bottomleft	2	36	0mM	0.1	62.4389	NA	0.989659
11	11_396	T36_0mM_10-1	bottomleft	2	36	0mM	0.1	65.4381	0.245968	0.956645
11	11_399	T36_0mM_10-1	bottomleft	2	36	0mM	0.1	65.4381	0.261339	0.970651
11	11_402	T36_0mM_10-1	bottomleft	2	36	0mM	0.1	59.4378	0.399481	0.970023
11	11_403	T36_0mM_10-1	bottomleft	2	36	0mM	0.1	64.4383	0.319958	0.984687
11	11_404	T36_0mM_10-1	bottomleft	2	36	0mM	0.1	59.4378	0.546649	0.972349
11	11_407	T36_0mM_10-1	bottomleft	2	36	0mM	0.1	58.4381	0.592358	0.961582
11	11_418	T36_0mM_10-1	bottomleft	2	36	0mM	0.1	65.4381	0.292623	0.97531
11	11_426	T36_0mM_10-1	bottomleft	2	36	0mM	0.1	61.4383	0.339696	0.988397
11	11_429	T36_0mM_10-1	bottomleft	2	36	0mM	0.1	68.4378	NA	0.982363
11	11_436	T36_0mM_10-1	bottomleft	2	36	0mM	0.1	62.4389	0.30782	0.983386
11	11_440	T36_0mM_10-1	bottomleft	2	36	0mM	0.1	68.4378	0.25987	0.985969
11	11_443	T36_0mM_10-1	bottomleft	2	36	0mM	0.1	62.4389	0.261736	0.991911
11	11_444	T36_0mM_10-1	bottomleft	2	36	0mM	0.1	67.4383	0.292541	0.97727
11	11_445	T36_0mM_10-1	bottomleft	2	36	0mM	0.1	59.4378	0.41338	0.980958
11	11_2494	T36_0mM_10-1	bottomleft	2	36	0mM	0.1	66.4381	NA	0.987616
11	11_447	T36_0mM_10-1	bottomleft	2	36	0mM	0.1	67.4383	0.280009	0.97551
11	11_448	T36_0mM_10-1	bottomleft	2	36	0mM	0.1	66.4381	0.276421	0.980331
11	11_450	T36_0mM_10-1	bottomleft	2	36	0mM	0.1	65.4381	0.335083	0.98519
11	11_451	T36_0mM_10-1	bottomleft	2	36	0mM	0.1	62.4389	0.364988	0.991106
11	11_452	T36_0mM_10-1	bottomleft	2	36	0mM	0.1	63.4378	0.351197	0.987954
11	11_457	T36_0mM_10-1	bottomleft	2	36	0mM	0.1	75.4378	NA	0.979548
11	11_461	T36_0mM_10-1	bottomleft	2	36	0mM	0.1	69.4378	NA	0.986928
11	11_462	T36_0mM_10-1	bottomleft	2	36	0mM	0.1	62.4389	0.197548	0.96272
11	11_464	T36_0mM_10-1	bottomleft	2	36	0mM	0.1	63.4378	0.319776	0.98554
11	11_465	T36_0mM_10-1	bottomleft	2	36	0mM	0.1	63.4378	0.375031	0.988042
11	11_467	T36_0mM_10-1	bottomleft	2	36	0mM	0.1	62.4389	0.324228	0.98668
11	11_468	T36_0mM_10-1	bottomleft	2	36	0mM	0.1	66.4381	0.31588	0.988691
11	11_470	T36_0mM_10-1	bottomleft	2	36	0mM	0.1	65.4381	0.346679	0.984296
11	11_472	T36_0mM_10-1	bottomleft	2	36	0mM	0.1	61.4383	0.341522	0.991144
11	11_2198	T36_0mM_10-1	bottomleft	2	36	0mM	0.1	62.4389	NA	0.977953
11	11_485	T36_0mM_10-1	bottomleft	2	36	0mM	0.1	62.4389	0.325875	0.989791
11	11_492	T36_0mM_10-1	bottomleft	2	36	0mM	0.1	62.4389	0.370499	0.991633
11	11_496	T36_0mM_10-1	bottomleft	2	36	0mM	0.1	66.4381	0.247719	0.984577
11	11_499	T36_0mM_10-1	bottomleft	2	36	0mM	0.1	65.4381	0.293753	0.992064
11	11_500	T36_0mM_10-1	bottomleft	2	36	0mM	0.1	68.4378	NA	0.989604
11	11_502	T36_0mM_10-1	bottomleft	2	36	0mM	0.1	65.4381	0.283211	0.987628
11	11_503	T36_0mM_10-1	bottomleft	2	36	0mM	0.1	63.4378	0.393651	0.99048
11	11_507	T36_0mM_10-1	bottomleft	2	36	0mM	0.1	59.4378	0.309332	0.986295
11	11_2557	T36_0mM_10-1	bottomleft	2	36	0mM	0.1	76.4378	NA	0.96632
11	11_2559	T36_0mM_10-1	bottomleft	2	36	0mM	0.1	67.4383	NA	0.974739
11	11_2560	T36_0mM_10-1	bottomleft	2	36	0mM	0.1	72.4381	NA	0.95134
11	11_522	T36_0mM_10-1	bottomleft	2	36	0mM	0.1	64.4383	0.427095	0.992624
11	11_523	T36_0mM_10-1	bottomleft	2	36	0mM	0.1	65.4381	0.317228	0.985755
11	11_524	T36_0mM_10-1	bottomleft	2	36	0mM	0.1	66.4381	0.206578	0.987183
11	11_528	T36_0mM_10-1	bottomleft	2	36	0mM	0.1	63.4378	0.315201	0.986339
11	11_531	T36_0mM_10-1	bottomleft	2	36	0mM	0.1	63.4378	0.39025	0.992366
11	11_534	T36_0mM_10-1	bottomleft	2	36	0mM	0.1	64.4383	0.355428	0.993317
11	11_536	T36_0mM_10-1	bottomleft	2	36	0mM	0.1	63.4378	0.373181	0.988037
11	11_538	T36_0mM_10-1	bottomleft	2	36	0mM	0.1	59.4378	0.488712	0.961895
11	11_542	T36_0mM_10-1	bottomleft	2	36	0mM	0.1	62.4389	0.351327	0.990481
11	11_543	T36_0mM_10-1	bottomleft	2	36	0mM	0.1	63.4378	0.383137	0.991069
11	11_558	T36_0mM_10-1	bottomleft	2	36	0mM	0.1	68.4378	NA	0.993468
11	11_570	T36_0mM_10-1	bottomleft	2	36	0mM	0.1	66.4381	0.207744	0.989481
11	11_573	T36_0mM_10-1	bottomleft	2	36	0mM	0.1	60.4378	0.251127	0.986338
11	11_578	T36_0mM_10-1	bottomleft	2	36	0mM	0.1	61.4383	0.306448	0.987398
11	11_580	T36_0mM_10-1	bottomleft	2	36	0mM	0.1	65.4381	0.392494	0.992128
11	11_588	T36_0mM_10-1	bottomleft	2	36	0mM	0.1	64.4383	0.34545	0.990353
11	11_592	T36_0mM_10-1	bottomleft	2	36	0mM	0.1	58.4381	0.258017	0.988578
11	11_593	T36_0mM_10-1	bottomleft	2	36	0mM	0.1	62.4389	0.36083	0.992643
11	11_595	T36_0mM_10-1	bottomleft	2	36	0mM	0.1	64.4383	0.585546	0.977166
11	11_601	T36_0mM_10-1	bottomleft	2	36	0mM	0.1	67.4383	NA	0.977396
11	11_605	T36_0mM_10-1	bottomleft	2	36	0mM	0.1	65.4381	0.306915	0.989228
11	11_610	T36_0mM_10-1	bottomleft	2	36	0mM	0.1	66.4381	0.320513	0.988688
11	11_611	T36_0mM_10-1	bottomleft	2	36	0mM	0.1	73.4381	NA	0.971775
11	11_615	T36_0mM_10-1	bottomleft	2	36	0mM	0.1	60.4378	0.347713	0.987005
11	11_2492	T36_0mM_10-1	bottomleft	2	36	0mM	0.1	65.4381	NA	0.988244
11	11_621	T36_0mM_10-1	bottomleft	2	36	0mM	0.1	64.4383	0.391706	0.985673
11	11_623	T36_0mM_10-1	bottomleft	2	36	0mM	0.1	66.4381	0.418364	0.997601
11	11_624	T36_0mM_10-1	bottomleft	2	36	0mM	0.1	63.4378	0.35395	0.98922
11	11_628	T36_0mM_10-1	bottomleft	2	36	0mM	0.1	59.4378	0.349796	0.990483
11	11_629	T36_0mM_10-1	bottomleft	2	36	0mM	0.1	72.4381	0.593521	0.956236
11	11_630	T36_0mM_10-1	bottomleft	2	36	0mM	0.1	62.4389	0.343374	0.989467
11	11_631	T36_0mM_10-1	bottomleft	2	36	0mM	0.1	64.4383	0.392773	0.992477
11	11_632	T36_0mM_10-1	bottomleft	2	36	0mM	0.1	61.4383	0.330652	0.989939
11	11_638	T36_0mM_10-1	bottomleft	2	36	0mM	0.1	61.4383	0.358035	0.989966
11	11_643	T36_0mM_10-1	bottomleft	2	36	0mM	0.1	60.4378	0.844565	0.98828
11	11_647	T36_0mM_10-1	bottomleft	2	36	0mM	0.1	61.4383	0.420514	0.99452
11	11_651	T36_0mM_10-1	bottomleft	2	36	0mM	0.1	59.4378	0.369935	0.98817
11	11_652	T36_0mM_10-1	bottomleft	2	36	0mM	0.1	65.4381	0.431935	0.994488
11	11_656	T36_0mM_10-1	bottomleft	2	36	0mM	0.1	60.4378	0.68166	0.988474
11	11_657	T36_0mM_10-1	bottomleft	2	36	0mM	0.1	63.4378	0.404011	0.988879
11	11_658	T36_0mM_10-1	bottomleft	2	36	0mM	0.1	65.4381	0.410262	0.995513
11	11_659	T36_0mM_10-1	bottomleft	2	36	0mM	0.1	61.4383	0.289772	0.988124
11	11_661	T36_0mM_10-1	bottomleft	2	36	0mM	0.1	61.4383	0.327374	0.99337
11	11_666	T36_0mM_10-1	bottomleft	2	36	0mM	0.1	62.4389	0.317393	0.984414
11	11_674	T36_0mM_10-1	bottomleft	2	36	0mM	0.1	62.4389	0.341903	0.992345
11	11_683	T36_0mM_10-1	bottomleft	2	36	0mM	0.1	71.4392	NA	0.973236
11	11_689	T36_0mM_10-1	bottomleft	2	36	0mM	0.1	60.4378	0.320952	0.988316
11	11_693	T36_0mM_10-1	bottomleft	2	36	0mM	0.1	60.4378	0.733268	0.980954
11	11_696	T36_0mM_10-1	bottomleft	2	36	0mM	0.1	65.4381	0.370506	0.9945
11	11_704	T36_0mM_10-1	bottomleft	2	36	0mM	0.1	64.4383	0.402574	0.991492
11	11_707	T36_0mM_10-1	bottomleft	2	36	0mM	0.1	62.4389	0.426728	0.997542
11	11_711	T36_0mM_10-1	bottomleft	2	36	0mM	0.1	61.4383	0.343329	0.990593
11	11_714	T36_0mM_10-1	bottomleft	2	36	0mM	0.1	59.4378	0.591603	0.976809
11	11_728	T36_0mM_10-1	bottomleft	2	36	0mM	0.1	63.4378	0.382254	0.990119
11	11_731	T36_0mM_10-1	bottomleft	2	36	0mM	0.1	59.4378	0.503704	0.969287
11	11_737	T36_0mM_10-1	bottomleft	2	36	0mM	0.1	61.4383	0.345727	0.992421
11	11_738	T36_0mM_10-1	bottomleft	2	36	0mM	0.1	60.4378	0.347519	0.992352
11	11_740	T36_0mM_10-1	bottomleft	2	36	0mM	0.1	61.4383	0.371923	0.992836
11	11_743	T36_0mM_10-1	bottomleft	2	36	0mM	0.1	63.4378	0.382491	0.994325
11	11_746	T36_0mM_10-1	bottomleft	2	36	0mM	0.1	63.4378	0.57042	0.997863
11	11_748	T36_0mM_10-1	bottomleft	2	36	0mM	0.1	63.4378	0.448475	0.992998
11	11_749	T36_0mM_10-1	bottomleft	2	36	0mM	0.1	58.4381	0.55766	0.9799
11	11_755	T36_0mM_10-1	bottomleft	2	36	0mM	0.1	63.4378	0.351836	0.990589
11	11_756	T36_0mM_10-1	bottomleft	2	36	0mM	0.1	64.4383	0.388723	0.990125
11	11_759	T36_0mM_10-1	bottomleft	2	36	0mM	0.1	59.4378	0.478879	0.975973
11	11_761	T36_0mM_10-1	bottomleft	2	36	0mM	0.1	59.4378	0.364248	0.992434
11	11_765	T36_0mM_10-1	bottomleft	2	36	0mM	0.1	64.4383	0.29746	0.989449
11	11_766	T36_0mM_10-1	bottomleft	2	36	0mM	0.1	66.4381	NA	0.991085
11	11_768	T36_0mM_10-1	bottomleft	2	36	0mM	0.1	64.4383	0.313253	0.989745
11	11_776	T36_0mM_10-1	bottomleft	2	36	0mM	0.1	61.4383	0.431731	0.995714
11	11_778	T36_0mM_10-1	bottomleft	2	36	0mM	0.1	61.4383	0.402166	0.995213
11	11_785	T36_0mM_10-1	bottomleft	2	36	0mM	0.1	63.4378	0.396987	0.992096
11	11_787	T36_0mM_10-1	bottomleft	2	36	0mM	0.1	61.4383	0.410962	0.996901
11	11_789	T36_0mM_10-1	bottomleft	2	36	0mM	0.1	62.4389	0.401076	0.994048
11	11_794	T36_0mM_10-1	bottomleft	2	36	0mM	0.1	59.4378	0.385687	0.993535
11	11_803	T36_0mM_10-1	bottomleft	2	36	0mM	0.1	73.4381	NA	0.95438
11	11_806	T36_0mM_10-1	bottomleft	2	36	0mM	0.1	60.4378	0.459651	0.96714
11	11_807	T36_0mM_10-1	bottomleft	2	36	0mM	0.1	60.4378	0.400489	0.987144
11	11_808	T36_0mM_10-1	bottomleft	2	36	0mM	0.1	68.4378	0.175348	0.967204
11	11_812	T36_0mM_10-1	bottomleft	2	36	0mM	0.1	61.4383	0.376381	0.995486
11	11_813	T36_0mM_10-1	bottomleft	2	36	0mM	0.1	59.4378	0.420978	0.998065
11	11_828	T36_0mM_10-1	bottomleft	2	36	0mM	0.1	61.4383	0.387115	0.99483
11	11_833	T36_0mM_10-1	bottomleft	2	36	0mM	0.1	61.4383	0.40568	0.997011
11	11_837	T36_0mM_10-1	bottomleft	2	36	0mM	0.1	66.4381	NA	0.988227
11	11_838	T36_0mM_10-1	bottomleft	2	36	0mM	0.1	62.4389	0.412184	0.993623
11	11_839	T36_0mM_10-1	bottomleft	2	36	0mM	0.1	61.4383	0.574399	0.967516
11	11_842	T36_0mM_10-1	bottomleft	2	36	0mM	0.1	62.4389	0.36381	0.994992
11	11_845	T36_0mM_10-1	bottomleft	2	36	0mM	0.1	63.4378	0.427252	0.993455
11	11_848	T36_0mM_10-1	bottomleft	2	36	0mM	0.1	61.4383	0.430486	0.99618
11	11_852	T36_0mM_10-1	bottomleft	2	36	0mM	0.1	63.4378	0.393531	0.992854
11	11_858	T36_0mM_10-1	bottomleft	2	36	0mM	0.1	64.4383	0.505357	0.997191
11	11_864	T36_0mM_10-1	bottomleft	2	36	0mM	0.1	59.4378	0.457523	0.993592
11	11_865	T36_0mM_10-1	bottomleft	2	36	0mM	0.1	62.4389	0.350376	0.991767
11	11_866	T36_0mM_10-1	bottomleft	2	36	0mM	0.1	62.4389	0.360315	0.99379
11	11_889	T36_0mM_10-1	bottomleft	2	36	0mM	0.1	62.4389	0.400327	0.993321
11	11_892	T36_0mM_10-1	bottomleft	2	36	0mM	0.1	63.4378	0.34664	0.995663
11	11_896	T36_0mM_10-1	bottomleft	2	36	0mM	0.1	61.4383	0.403738	0.99729
11	11_897	T36_0mM_10-1	bottomleft	2	36	0mM	0.1	60.4378	0.393365	0.995837
11	11_901	T36_0mM_10-1	bottomleft	2	36	0mM	0.1	60.4378	0.389461	0.992431
11	11_905	T36_0mM_10-1	bottomleft	2	36	0mM	0.1	59.4378	0.540027	0.983529
11	11_907	T36_0mM_10-1	bottomleft	2	36	0mM	0.1	66.4381	NA	0.998139
11	11_909	T36_0mM_10-1	bottomleft	2	36	0mM	0.1	63.4378	0.659596	0.989132
11	11_913	T36_0mM_10-1	bottomleft	2	36	0mM	0.1	61.4383	0.381744	0.995296
11	11_2311	T36_0mM_10-1	bottomleft	2	36	0mM	0.1	60.4378	NA	0.979879
11	11_933	T36_0mM_10-1	bottomleft	2	36	0mM	0.1	72.4381	NA	0.997762
11	11_935	T36_0mM_10-1	bottomleft	2	36	0mM	0.1	62.4389	0.381734	0.997012
11	11_943	T36_0mM_10-1	bottomleft	2	36	0mM	0.1	61.4383	0.369091	0.995335
11	11_947	T36_0mM_10-1	bottomleft	2	36	0mM	0.1	61.4383	0.406234	0.997087
11	11_950	T36_0mM_10-1	bottomleft	2	36	0mM	0.1	61.4383	0.407767	0.997132
11	11_958	T36_0mM_10-1	bottomleft	2	36	0mM	0.1	65.4381	0.176324	0.994364
11	11_961	T36_0mM_10-1	bottomleft	2	36	0mM	0.1	62.4389	0.422341	0.994517
11	11_962	T36_0mM_10-1	bottomleft	2	36	0mM	0.1	61.4383	0.370457	0.991135
11	11_969	T36_0mM_10-1	bottomleft	2	36	0mM	0.1	72.4381	NA	0.996648
11	11_972	T36_0mM_10-1	bottomleft	2	36	0mM	0.1	61.4383	0.391404	0.995707
11	11_975	T36_0mM_10-1	bottomleft	2	36	0mM	0.1	63.4378	0.404899	0.994684
11	11_985	T36_0mM_10-1	bottomleft	2	36	0mM	0.1	57.4381	0.445156	0.990159
11	11_986	T36_0mM_10-1	bottomleft	2	36	0mM	0.1	62.4389	0.448529	0.995425
11	11_988	T36_0mM_10-1	bottomleft	2	36	0mM	0.1	61.4383	0.430855	0.994591
11	11_991	T36_0mM_10-1	bottomleft	2	36	0mM	0.1	60.4378	0.405204	0.995989
11	11_992	T36_0mM_10-1	bottomleft	2	36	0mM	0.1	61.4383	0.417039	0.995791
11	11_993	T36_0mM_10-1	bottomleft	2	36	0mM	0.1	61.4383	0.420465	0.996945
11	11_995	T36_0mM_10-1	bottomleft	2	36	0mM	0.1	60.4378	0.368025	0.993759
11	11_996	T36_0mM_10-1	bottomleft	2	36	0mM	0.1	60.4378	0.386593	0.996026
11	11_998	T36_0mM_10-1	bottomleft	2	36	0mM	0.1	61.4383	0.376637	0.994703
11	11_1005	T36_0mM_10-1	bottomleft	2	36	0mM	0.1	60.4378	0.388639	0.994912
11	11_1006	T36_0mM_10-1	bottomleft	2	36	0mM	0.1	60.4378	0.56578	0.986913
11	11_1012	T36_0mM_10-1	bottomleft	2	36	0mM	0.1	61.4383	0.396273	0.996266
11	11_1014	T36_0mM_10-1	bottomleft	2	36	0mM	0.1	62.4389	0.389801	0.992467
11	11_1022	T36_0mM_10-1	bottomleft	2	36	0mM	0.1	65.4381	NA	0.972902
11	11_1023	T36_0mM_10-1	bottomleft	2	36	0mM	0.1	61.4383	0.359728	0.995403
11	11_1029	T36_0mM_10-1	bottomleft	2	36	0mM	0.1	64.4383	NA	0.997117
11	11_1030	T36_0mM_10-1	bottomleft	2	36	0mM	0.1	55.4389	0.506346	0.980487
11	11_1031	T36_0mM_10-1	bottomleft	2	36	0mM	0.1	62.4389	0.390791	0.994031
11	11_1043	T36_0mM_10-1	bottomleft	2	36	0mM	0.1	65.4381	NA	0.997042
11	11_1044	T36_0mM_10-1	bottomleft	2	36	0mM	0.1	63.4378	0.468181	0.993799
11	11_1045	T36_0mM_10-1	bottomleft	2	36	0mM	0.1	64.4383	NA	0.994434
11	11_1054	T36_0mM_10-1	bottomleft	2	36	0mM	0.1	61.4383	0.426909	0.998174
11	11_1055	T36_0mM_10-1	bottomleft	2	36	0mM	0.1	60.4378	0.41824	0.997278
11	11_1056	T36_0mM_10-1	bottomleft	2	36	0mM	0.1	66.4381	NA	0.988756
11	11_1057	T36_0mM_10-1	bottomleft	2	36	0mM	0.1	62.4389	0.485502	0.99522
11	11_1058	T36_0mM_10-1	bottomleft	2	36	0mM	0.1	69.4378	NA	0.983744
11	11_1059	T36_0mM_10-1	bottomleft	2	36	0mM	0.1	66.4381	NA	0.992955
11	11_1061	T36_0mM_10-1	bottomleft	2	36	0mM	0.1	61.4383	0.430237	0.996511
11	11_1075	T36_0mM_10-1	bottomleft	2	36	0mM	0.1	59.4378	0.486992	0.970048
11	11_1076	T36_0mM_10-1	bottomleft	2	36	0mM	0.1	66.4381	NA	0.995906
11	11_521	T36_0mM_10-1	bottomleft	2	36	0mM	0.1	55.4389	0.417393	0.97558
11	11_1090	T36_0mM_10-1	bottomleft	2	36	0mM	0.1	61.4383	0.41304	0.991097
11	11_1092	T36_0mM_10-1	bottomleft	2	36	0mM	0.1	60.4378	0.44005	0.994683
11	11_1094	T36_0mM_10-1	bottomleft	2	36	0mM	0.1	68.4378	NA	0.996737
11	11_1097	T36_0mM_10-1	bottomleft	2	36	0mM	0.1	57.4381	0.550373	0.976195
11	11_1099	T36_0mM_10-1	bottomleft	2	36	0mM	0.1	68.4378	NA	0.964044
11	11_1104	T36_0mM_10-1	bottomleft	2	36	0mM	0.1	55.4389	0.339133	0.997906
11	11_1106	T36_0mM_10-1	bottomleft	2	36	0mM	0.1	58.4381	0.407887	0.997471
11	11_1109	T36_0mM_10-1	bottomleft	2	36	0mM	0.1	64.4383	0.355846	0.992477
11	11_1111	T36_0mM_10-1	bottomleft	2	36	0mM	0.1	64.4383	NA	0.990415
11	11_1112	T36_0mM_10-1	bottomleft	2	36	0mM	0.1	61.4383	0.349148	0.996616
11	11_1113	T36_0mM_10-1	bottomleft	2	36	0mM	0.1	63.4378	0.339105	0.991202
11	11_1114	T36_0mM_10-1	bottomleft	2	36	0mM	0.1	63.4378	0.403655	0.998038
11	11_1117	T36_0mM_10-1	bottomleft	2	36	0mM	0.1	59.4378	0.424373	0.996074
11	11_1118	T36_0mM_10-1	bottomleft	2	36	0mM	0.1	62.4389	0.425188	0.99832
11	11_1119	T36_0mM_10-1	bottomleft	2	36	0mM	0.1	64.4383	NA	0.991527
11	11_1124	T36_0mM_10-1	bottomleft	2	36	0mM	0.1	67.4383	NA	0.992559
11	11_1132	T36_0mM_10-1	bottomleft	2	36	0mM	0.1	63.4378	0.392388	0.994445
11	11_1135	T36_0mM_10-1	bottomleft	2	36	0mM	0.1	65.4381	NA	0.987383
11	11_1143	T36_0mM_10-1	bottomleft	2	36	0mM	0.1	68.4378	NA	0.995335
11	11_1144	T36_0mM_10-1	bottomleft	2	36	0mM	0.1	70.4381	NA	0.978591
11	11_1147	T36_0mM_10-1	bottomleft	2	36	0mM	0.1	60.4378	0.398657	0.998008
11	11_1148	T36_0mM_10-1	bottomleft	2	36	0mM	0.1	62.4389	0.415756	0.998079
11	11_1150	T36_0mM_10-1	bottomleft	2	36	0mM	0.1	61.4383	0.393129	0.991362
11	11_1151	T36_0mM_10-1	bottomleft	2	36	0mM	0.1	57.4381	0.440536	0.980935
11	11_1159	T36_0mM_10-1	bottomleft	2	36	0mM	0.1	58.4381	0.375014	0.992869
11	11_1161	T36_0mM_10-1	bottomleft	2	36	0mM	0.1	62.4389	0.30817	0.994707
11	11_1163	T36_0mM_10-1	bottomleft	2	36	0mM	0.1	62.4389	0.375021	0.994869
11	11_1164	T36_0mM_10-1	bottomleft	2	36	0mM	0.1	66.4381	NA	0.967447
11	11_1166	T36_0mM_10-1	bottomleft	2	36	0mM	0.1	62.4389	0.374548	0.997914
11	11_1172	T36_0mM_10-1	bottomleft	2	36	0mM	0.1	62.4389	0.405556	0.994793
11	11_1174	T36_0mM_10-1	bottomleft	2	36	0mM	0.1	58.4381	0.406721	0.99865
11	11_1178	T36_0mM_10-1	bottomleft	2	36	0mM	0.1	58.4381	0.376308	0.994083
11	11_1183	T36_0mM_10-1	bottomleft	2	36	0mM	0.1	61.4383	0.447184	0.981409
11	11_1186	T36_0mM_10-1	bottomleft	2	36	0mM	0.1	68.4378	NA	0.979776
11	11_1188	T36_0mM_10-1	bottomleft	2	36	0mM	0.1	61.4383	0.406898	0.996391
11	11_1190	T36_0mM_10-1	bottomleft	2	36	0mM	0.1	73.4381	NA	0.994392
11	11_1195	T36_0mM_10-1	bottomleft	2	36	0mM	0.1	59.4378	0.40757	0.996613
11	11_1199	T36_0mM_10-1	bottomleft	2	36	0mM	0.1	65.4381	NA	0.982345
11	11_1202	T36_0mM_10-1	bottomleft	2	36	0mM	0.1	55.4389	0.551119	0.980876
11	11_1203	T36_0mM_10-1	bottomleft	2	36	0mM	0.1	61.4383	0.428139	0.997043
11	11_1205	T36_0mM_10-1	bottomleft	2	36	0mM	0.1	60.4378	0.497397	0.967871
11	11_1206	T36_0mM_10-1	bottomleft	2	36	0mM	0.1	68.4378	0.820709	0.95532
11	11_1207	T36_0mM_10-1	bottomleft	2	36	0mM	0.1	61.4383	0.454317	0.974471
11	11_1208	T36_0mM_10-1	bottomleft	2	36	0mM	0.1	63.4378	0.407837	0.995869
11	11_1213	T36_0mM_10-1	bottomleft	2	36	0mM	0.1	61.4383	0.400383	0.995101
11	11_1214	T36_0mM_10-1	bottomleft	2	36	0mM	0.1	61.4383	0.394737	0.997694
11	11_1215	T36_0mM_10-1	bottomleft	2	36	0mM	0.1	61.4383	0.471182	0.995946
11	11_1217	T36_0mM_10-1	bottomleft	2	36	0mM	0.1	64.4383	0.407123	0.985517
11	11_1222	T36_0mM_10-1	bottomleft	2	36	0mM	0.1	61.4383	0.396717	0.997098
11	11_1223	T36_0mM_10-1	bottomleft	2	36	0mM	0.1	71.4392	NA	0.969005
11	11_1224	T36_0mM_10-1	bottomleft	2	36	0mM	0.1	64.4383	NA	0.991965
11	11_1225	T36_0mM_10-1	bottomleft	2	36	0mM	0.1	63.4378	NA	0.989765
11	11_1229	T36_0mM_10-1	bottomleft	2	36	0mM	0.1	65.4381	NA	0.997225
11	11_1230	T36_0mM_10-1	bottomleft	2	36	0mM	0.1	58.4381	0.401223	0.995221
11	11_1233	T36_0mM_10-1	bottomleft	2	36	0mM	0.1	61.4383	0.429684	0.996211
11	11_1236	T36_0mM_10-1	bottomleft	2	36	0mM	0.1	62.4389	0.630674	0.986715
11	11_1241	T36_0mM_10-1	bottomleft	2	36	0mM	0.1	58.4381	0.604837	0.996223
11	11_1245	T36_0mM_10-1	bottomleft	2	36	0mM	0.1	61.4383	0.421617	0.993592
11	11_1247	T36_0mM_10-1	bottomleft	2	36	0mM	0.1	62.4389	0.413036	0.998265
11	11_2256	T36_0mM_10-1	bottomleft	2	36	0mM	0.1	62.4389	NA	0.986498
11	11_1256	T36_0mM_10-1	bottomleft	2	36	0mM	0.1	63.4378	0.395347	0.994991
11	11_1265	T36_0mM_10-1	bottomleft	2	36	0mM	0.1	63.4378	0.446612	0.99552
11	11_1266	T36_0mM_10-1	bottomleft	2	36	0mM	0.1	70.4381	NA	0.985101
11	11_1276	T36_0mM_10-1	bottomleft	2	36	0mM	0.1	59.4378	0.528165	0.977007
11	11_1277	T36_0mM_10-1	bottomleft	2	36	0mM	0.1	67.4383	NA	0.989565
11	11_1280	T36_0mM_10-1	bottomleft	2	36	0mM	0.1	61.4383	0.363233	0.997243
11	11_1281	T36_0mM_10-1	bottomleft	2	36	0mM	0.1	61.4383	0.49952	0.970998
11	11_1283	T36_0mM_10-1	bottomleft	2	36	0mM	0.1	59.4378	0.42721	0.998422
11	11_2262	T36_0mM_10-1	bottomleft	2	36	0mM	0.1	64.4383	NA	0.986396
11	11_1288	T36_0mM_10-1	bottomleft	2	36	0mM	0.1	62.4389	0.337051	0.993177
11	11_1290	T36_0mM_10-1	bottomleft	2	36	0mM	0.1	56.4381	0.390462	0.98981
11	11_1291	T36_0mM_10-1	bottomleft	2	36	0mM	0.1	56.4381	0.412312	0.99568
11	11_1296	T36_0mM_10-1	bottomleft	2	36	0mM	0.1	66.4381	NA	0.993739
11	11_1298	T36_0mM_10-1	bottomleft	2	36	0mM	0.1	57.4381	0.371265	0.990536
11	11_1299	T36_0mM_10-1	bottomleft	2	36	0mM	0.1	62.4389	0.376494	0.995485
11	11_1302	T36_0mM_10-1	bottomleft	2	36	0mM	0.1	60.4378	0.592411	0.988277
11	11_1304	T36_0mM_10-1	bottomleft	2	36	0mM	0.1	62.4389	0.334716	0.992443
11	11_1307	T36_0mM_10-1	bottomleft	2	36	0mM	0.1	59.4378	0.405656	0.995151
11	11_1310	T36_0mM_10-1	bottomleft	2	36	0mM	0.1	60.4378	0.41693	0.994381
11	11_1313	T36_0mM_10-1	bottomleft	2	36	0mM	0.1	58.4381	0.361219	0.992854
11	11_1315	T36_0mM_10-1	bottomleft	2	36	0mM	0.1	71.4392	NA	0.983698
11	11_1318	T36_0mM_10-1	bottomleft	2	36	0mM	0.1	58.4381	0.389077	0.994634
11	11_1319	T36_0mM_10-1	bottomleft	2	36	0mM	0.1	61.4383	0.363821	0.993419
11	11_1320	T36_0mM_10-1	bottomleft	2	36	0mM	0.1	68.4378	NA	0.970927
11	11_1326	T36_0mM_10-1	bottomleft	2	36	0mM	0.1	59.4378	0.432253	0.99723
11	11_1327	T36_0mM_10-1	bottomleft	2	36	0mM	0.1	61.4383	0.409391	0.997043
11	11_1329	T36_0mM_10-1	bottomleft	2	36	0mM	0.1	60.4378	0.358296	0.99564
11	11_1332	T36_0mM_10-1	bottomleft	2	36	0mM	0.1	60.4378	0.36196	0.992124
11	11_1338	T36_0mM_10-1	bottomleft	2	36	0mM	0.1	61.4383	0.410999	0.996855
11	11_1341	T36_0mM_10-1	bottomleft	2	36	0mM	0.1	64.4383	0.525042	0.968488
11	11_1343	T36_0mM_10-1	bottomleft	2	36	0mM	0.1	56.4381	0.4031	0.9992
11	11_1345	T36_0mM_10-1	bottomleft	2	36	0mM	0.1	63.4378	NA	0.994819
11	11_1348	T36_0mM_10-1	bottomleft	2	36	0mM	0.1	60.4378	0.420111	0.993363
11	11_1350	T36_0mM_10-1	bottomleft	2	36	0mM	0.1	62.4389	0.363992	0.997809
11	11_1351	T36_0mM_10-1	bottomleft	2	36	0mM	0.1	60.4378	0.384192	0.995607
11	11_1353	T36_0mM_10-1	bottomleft	2	36	0mM	0.1	62.4389	0.438606	0.996093
11	11_1356	T36_0mM_10-1	bottomleft	2	36	0mM	0.1	60.4378	0.391675	0.9957
11	11_1357	T36_0mM_10-1	bottomleft	2	36	0mM	0.1	59.4378	0.359195	0.99385
11	11_1361	T36_0mM_10-1	bottomleft	2	36	0mM	0.1	60.4378	0.593463	0.983729
11	11_1362	T36_0mM_10-1	bottomleft	2	36	0mM	0.1	68.4378	NA	0.985409
11	11_1368	T36_0mM_10-1	bottomleft	2	36	0mM	0.1	61.4383	0.532986	0.9775
11	11_1371	T36_0mM_10-1	bottomleft	2	36	0mM	0.1	59.4378	0.399015	0.997115
11	11_1372	T36_0mM_10-1	bottomleft	2	36	0mM	0.1	59.4378	0.400756	0.99693
11	11_1373	T36_0mM_10-1	bottomleft	2	36	0mM	0.1	62.4389	0.318641	0.994854
11	11_1374	T36_0mM_10-1	bottomleft	2	36	0mM	0.1	67.4383	NA	0.975056
11	11_1375	T36_0mM_10-1	bottomleft	2	36	0mM	0.1	65.4381	NA	0.995118
11	11_1377	T36_0mM_10-1	bottomleft	2	36	0mM	0.1	61.4383	0.390021	0.993808
11	11_1378	T36_0mM_10-1	bottomleft	2	36	0mM	0.1	60.4378	0.480183	0.981732
11	11_1380	T36_0mM_10-1	bottomleft	2	36	0mM	0.1	60.4378	0.37183	0.996225
11	11_1382	T36_0mM_10-1	bottomleft	2	36	0mM	0.1	61.4383	0.336282	0.995649
11	11_1384	T36_0mM_10-1	bottomleft	2	36	0mM	0.1	71.4392	NA	0.953925
11	11_1386	T36_0mM_10-1	bottomleft	2	36	0mM	0.1	66.4381	NA	0.996454
11	11_1387	T36_0mM_10-1	bottomleft	2	36	0mM	0.1	62.4389	0.361816	0.995003
11	11_1390	T36_0mM_10-1	bottomleft	2	36	0mM	0.1	63.4378	NA	0.990207
11	11_1391	T36_0mM_10-1	bottomleft	2	36	0mM	0.1	68.4378	NA	0.997654
11	11_1408	T36_0mM_10-1	bottomleft	2	36	0mM	0.1	62.4389	0.382961	0.992782
11	11_1412	T36_0mM_10-1	bottomleft	2	36	0mM	0.1	64.4383	NA	0.990578
11	11_1423	T36_0mM_10-1	bottomleft	2	36	0mM	0.1	62.4389	0.31478	0.995448
11	11_1429	T36_0mM_10-1	bottomleft	2	36	0mM	0.1	66.4381	NA	0.994578
11	11_1430	T36_0mM_10-1	bottomleft	2	36	0mM	0.1	63.4378	0.335237	0.993532
11	11_1433	T36_0mM_10-1	bottomleft	2	36	0mM	0.1	63.4378	NA	0.995734
11	11_1435	T36_0mM_10-1	bottomleft	2	36	0mM	0.1	62.4389	NA	0.997759
11	11_1437	T36_0mM_10-1	bottomleft	2	36	0mM	0.1	59.4378	0.384852	0.996005
11	11_1444	T36_0mM_10-1	bottomleft	2	36	0mM	0.1	65.4381	NA	0.991726
11	11_1445	T36_0mM_10-1	bottomleft	2	36	0mM	0.1	62.4389	0.31637	0.994663
11	11_1448	T36_0mM_10-1	bottomleft	2	36	0mM	0.1	57.4381	0.439504	0.981946
11	11_1449	T36_0mM_10-1	bottomleft	2	36	0mM	0.1	56.4381	0.354875	0.997421
11	11_1450	T36_0mM_10-1	bottomleft	2	36	0mM	0.1	64.4383	NA	0.988445
11	11_1452	T36_0mM_10-1	bottomleft	2	36	0mM	0.1	62.4389	0.470759	0.995394
11	11_2290	T36_0mM_10-1	bottomleft	2	36	0mM	0.1	61.4383	0.140601	0.997133
11	11_1458	T36_0mM_10-1	bottomleft	2	36	0mM	0.1	61.4383	0.38314	0.996406
11	11_1459	T36_0mM_10-1	bottomleft	2	36	0mM	0.1	57.4381	0.530433	0.954875
11	11_1462	T36_0mM_10-1	bottomleft	2	36	0mM	0.1	59.4378	0.355341	0.994232
11	11_1465	T36_0mM_10-1	bottomleft	2	36	0mM	0.1	63.4378	NA	0.991179
11	11_1470	T36_0mM_10-1	bottomleft	2	36	0mM	0.1	60.4378	0.382456	0.993958
11	11_1472	T36_0mM_10-1	bottomleft	2	36	0mM	0.1	60.4378	0.319456	0.988315
11	11_1475	T36_0mM_10-1	bottomleft	2	36	0mM	0.1	62.4389	0.457884	0.99135
11	11_1477	T36_0mM_10-1	bottomleft	2	36	0mM	0.1	69.4378	NA	0.978587
11	11_1478	T36_0mM_10-1	bottomleft	2	36	0mM	0.1	69.4378	NA	0.975391
11	11_1479	T36_0mM_10-1	bottomleft	2	36	0mM	0.1	63.4378	0.270585	0.99072
11	11_1480	T36_0mM_10-1	bottomleft	2	36	0mM	0.1	60.4378	0.343607	0.995542
11	11_1487	T36_0mM_10-1	bottomleft	2	36	0mM	0.1	61.4383	0.337342	0.997612
11	11_1494	T36_0mM_10-1	bottomleft	2	36	0mM	0.1	62.4389	0.37238	0.992668
11	11_1495	T36_0mM_10-1	bottomleft	2	36	0mM	0.1	61.4383	0.568441	0.995866
11	11_1502	T36_0mM_10-1	bottomleft	2	36	0mM	0.1	67.4383	NA	0.984427
11	11_1503	T36_0mM_10-1	bottomleft	2	36	0mM	0.1	69.4378	NA	0.986646
11	11_1506	T36_0mM_10-1	bottomleft	2	36	0mM	0.1	60.4378	0.347514	0.993179
11	11_1509	T36_0mM_10-1	bottomleft	2	36	0mM	0.1	63.4378	0.4083	0.993677
11	11_1510	T36_0mM_10-1	bottomleft	2	36	0mM	0.1	56.4381	0.622771	0.974528
11	11_1513	T36_0mM_10-1	bottomleft	2	36	0mM	0.1	65.4381	NA	0.968574
11	11_1527	T36_0mM_10-1	bottomleft	2	36	0mM	0.1	62.4389	0.429031	0.986915
11	11_1531	T36_0mM_10-1	bottomleft	2	36	0mM	0.1	61.4383	0.386564	0.993013
11	11_1538	T36_0mM_10-1	bottomleft	2	36	0mM	0.1	62.4389	0.322009	0.992381
11	11_1539	T36_0mM_10-1	bottomleft	2	36	0mM	0.1	59.4378	0.386076	0.995082
11	11_1540	T36_0mM_10-1	bottomleft	2	36	0mM	0.1	61.4383	0.31114	0.993435
11	11_1545	T36_0mM_10-1	bottomleft	2	36	0mM	0.1	61.4383	0.298557	0.989264
11	11_1548	T36_0mM_10-1	bottomleft	2	36	0mM	0.1	63.4378	0.522906	0.99187
11	11_1555	T36_0mM_10-1	bottomleft	2	36	0mM	0.1	63.4378	NA	0.990402
11	11_1559	T36_0mM_10-1	bottomleft	2	36	0mM	0.1	62.4389	0.36994	0.991436
11	11_1562	T36_0mM_10-1	bottomleft	2	36	0mM	0.1	60.4378	0.356563	0.991042
11	11_1563	T36_0mM_10-1	bottomleft	2	36	0mM	0.1	61.4383	0.329418	0.993649
11	11_1565	T36_0mM_10-1	bottomleft	2	36	0mM	0.1	60.4378	0.302732	0.992297
11	11_1568	T36_0mM_10-1	bottomleft	2	36	0mM	0.1	58.4381	0.427693	0.967597
11	11_1569	T36_0mM_10-1	bottomleft	2	36	0mM	0.1	63.4378	0.358641	0.995076
11	11_1575	T36_0mM_10-1	bottomleft	2	36	0mM	0.1	56.4381	0.462217	0.971537
11	11_1576	T36_0mM_10-1	bottomleft	2	36	0mM	0.1	61.4383	0.407683	0.995718
11	11_1577	T36_0mM_10-1	bottomleft	2	36	0mM	0.1	65.4381	NA	0.991358
11	11_1579	T36_0mM_10-1	bottomleft	2	36	0mM	0.1	61.4383	0.375435	0.998861
11	11_1580	T36_0mM_10-1	bottomleft	2	36	0mM	0.1	60.4378	0.487011	0.973656
11	11_1581	T36_0mM_10-1	bottomleft	2	36	0mM	0.1	63.4378	0.377634	0.993484
11	11_1583	T36_0mM_10-1	bottomleft	2	36	0mM	0.1	63.4378	NA	0.984696
11	11_1584	T36_0mM_10-1	bottomleft	2	36	0mM	0.1	60.4378	0.342874	0.992901
11	11_1585	T36_0mM_10-1	bottomleft	2	36	0mM	0.1	59.4378	0.391075	0.995395
11	11_1587	T36_0mM_10-1	bottomleft	2	36	0mM	0.1	61.4383	0.321876	0.994188
11	11_1594	T36_0mM_10-1	bottomleft	2	36	0mM	0.1	60.4378	0.291022	0.985939
11	11_1597	T36_0mM_10-1	bottomleft	2	36	0mM	0.1	63.4378	NA	0.994017
11	11_1602	T36_0mM_10-1	bottomleft	2	36	0mM	0.1	64.4383	NA	0.970294
11	11_1603	T36_0mM_10-1	bottomleft	2	36	0mM	0.1	66.4381	NA	0.993756
11	11_1608	T36_0mM_10-1	bottomleft	2	36	0mM	0.1	61.4383	0.374684	0.991087
11	11_1614	T36_0mM_10-1	bottomleft	2	36	0mM	0.1	65.4381	NA	0.989736
11	11_1615	T36_0mM_10-1	bottomleft	2	36	0mM	0.1	61.4383	NA	0.990738
11	11_1617	T36_0mM_10-1	bottomleft	2	36	0mM	0.1	62.4389	NA	0.991911
11	11_1618	T36_0mM_10-1	bottomleft	2	36	0mM	0.1	65.4381	NA	0.997821
11	11_1619	T36_0mM_10-1	bottomleft	2	36	0mM	0.1	57.4381	0.561286	0.980691
11	11_1622	T36_0mM_10-1	bottomleft	2	36	0mM	0.1	62.4389	0.340031	0.994585
11	11_1629	T36_0mM_10-1	bottomleft	2	36	0mM	0.1	65.4381	NA	0.985747
11	11_1631	T36_0mM_10-1	bottomleft	2	36	0mM	0.1	69.4378	NA	0.979775
11	11_1633	T36_0mM_10-1	bottomleft	2	36	0mM	0.1	60.4378	0.30426	0.986927
11	11_1634	T36_0mM_10-1	bottomleft	2	36	0mM	0.1	62.4389	NA	0.994851
11	11_1635	T36_0mM_10-1	bottomleft	2	36	0mM	0.1	69.4378	0.252141	0.984619
11	11_1638	T36_0mM_10-1	bottomleft	2	36	0mM	0.1	61.4383	0.31731	0.987507
11	11_1641	T36_0mM_10-1	bottomleft	2	36	0mM	0.1	64.4383	NA	0.995123
11	11_1648	T36_0mM_10-1	bottomleft	2	36	0mM	0.1	60.4378	0.326162	0.996039
11	11_1653	T36_0mM_10-1	bottomleft	2	36	0mM	0.1	65.4381	NA	0.973977
11	11_1659	T36_0mM_10-1	bottomleft	2	36	0mM	0.1	61.4383	0.298563	0.987293
11	11_1668	T36_0mM_10-1	bottomleft	2	36	0mM	0.1	64.4383	0.276332	0.982552
11	11_1675	T36_0mM_10-1	bottomleft	2	36	0mM	0.1	62.4389	NA	0.980768
11	11_1680	T36_0mM_10-1	bottomleft	2	36	0mM	0.1	59.4378	0.362961	0.995715
11	11_1684	T36_0mM_10-1	bottomleft	2	36	0mM	0.1	62.4389	0.314403	0.993917
11	11_1686	T36_0mM_10-1	bottomleft	2	36	0mM	0.1	61.4383	0.29627	0.979517
11	11_1692	T36_0mM_10-1	bottomleft	2	36	0mM	0.1	62.4389	NA	0.998306
11	11_2330	T36_0mM_10-1	bottomleft	2	36	0mM	0.1	60.4378	NA	0.9887
11	11_1695	T36_0mM_10-1	bottomleft	2	36	0mM	0.1	61.4383	0.249187	0.984051
11	11_1697	T36_0mM_10-1	bottomleft	2	36	0mM	0.1	63.4378	0.242152	0.99227
11	11_1699	T36_0mM_10-1	bottomleft	2	36	0mM	0.1	61.4383	NA	0.995408
11	11_1703	T36_0mM_10-1	bottomleft	2	36	0mM	0.1	61.4383	0.267276	0.98541
11	11_1704	T36_0mM_10-1	bottomleft	2	36	0mM	0.1	68.4378	NA	0.989691
11	11_1713	T36_0mM_10-1	bottomleft	2	36	0mM	0.1	62.4389	0.284701	0.980086
11	11_1714	T36_0mM_10-1	bottomleft	2	36	0mM	0.1	63.4378	NA	0.964726
11	11_1721	T36_0mM_10-1	bottomleft	2	36	0mM	0.1	62.4389	0.208432	0.990984
11	11_2335	T36_0mM_10-1	bottomleft	2	36	0mM	0.1	62.4389	NA	0.989857
11	11_1734	T36_0mM_10-1	bottomleft	2	36	0mM	0.1	61.4383	NA	0.996399
11	11_1743	T36_0mM_10-1	bottomleft	2	36	0mM	0.1	60.4378	0.322845	0.993136
11	11_1749	T36_0mM_10-1	bottomleft	2	36	0mM	0.1	62.4389	0.190633	0.989008
11	11_1756	T36_0mM_10-1	bottomleft	2	36	0mM	0.1	63.4378	0.218446	0.994526
11	11_1760	T36_0mM_10-1	bottomleft	2	36	0mM	0.1	55.4389	0.464637	0.973475
11	11_1767	T36_0mM_10-1	bottomleft	2	36	0mM	0.1	63.4378	NA	0.966248
11	11_1777	T36_0mM_10-1	bottomleft	2	36	0mM	0.1	61.4383	0.0396526	0.988387
11	11_1779	T36_0mM_10-1	bottomleft	2	36	0mM	0.1	65.4381	NA	0.994164
11	11_1780	T36_0mM_10-1	bottomleft	2	36	0mM	0.1	58.4381	0.375431	0.960582
11	11_1783	T36_0mM_10-1	bottomleft	2	36	0mM	0.1	62.4389	NA	0.989139
11	11_1786	T36_0mM_10-1	bottomleft	2	36	0mM	0.1	60.4378	0.337187	0.991909
11	11_1790	T36_0mM_10-1	bottomleft	2	36	0mM	0.1	64.4383	0.101196	0.971383
11	11_1793	T36_0mM_10-1	bottomleft	2	36	0mM	0.1	69.4378	NA	0.969784
11	11_1806	T36_0mM_10-1	bottomleft	2	36	0mM	0.1	63.4378	NA	0.975972
11	11_1808	T36_0mM_10-1	bottomleft	2	36	0mM	0.1	60.4378	0.285653	0.98413
11	11_1819	T36_0mM_10-1	bottomleft	2	36	0mM	0.1	59.4378	0.281011	0.983255
11	11_1821	T36_0mM_10-1	bottomleft	2	36	0mM	0.1	59.4378	0.311159	0.992712
11	11_1824	T36_0mM_10-1	bottomleft	2	36	0mM	0.1	66.4381	NA	0.976313
11	11_2352	T36_0mM_10-1	bottomleft	2	36	0mM	0.1	61.4383	NA	0.984393
11	11_1828	T36_0mM_10-1	bottomleft	2	36	0mM	0.1	60.4378	0.258409	0.991952
11	11_1830	T36_0mM_10-1	bottomleft	2	36	0mM	0.1	57.4381	0.449149	0.967615
11	11_1834	T36_0mM_10-1	bottomleft	2	36	0mM	0.1	64.4383	NA	0.990154
11	11_1835	T36_0mM_10-1	bottomleft	2	36	0mM	0.1	61.4383	NA	0.987362
11	11_1841	T36_0mM_10-1	bottomleft	2	36	0mM	0.1	63.4378	0.23929	0.994289
11	11_1847	T36_0mM_10-1	bottomleft	2	36	0mM	0.1	60.4378	0.430525	0.966446
11	11_2356	T36_0mM_10-1	bottomleft	2	36	0mM	0.1	61.4383	0.0604047	0.994308
11	11_1854	T36_0mM_10-1	bottomleft	2	36	0mM	0.1	66.4381	NA	0.987754
11	11_1858	T36_0mM_10-1	bottomleft	2	36	0mM	0.1	60.4378	0.363242	0.990862
11	11_1860	T36_0mM_10-1	bottomleft	2	36	0mM	0.1	61.4383	0.209452	0.969925
11	11_2358	T36_0mM_10-1	bottomleft	2	36	0mM	0.1	61.4383	NA	0.99402
11	11_1865	T36_0mM_10-1	bottomleft	2	36	0mM	0.1	60.4378	0.283106	0.990388
11	11_1871	T36_0mM_10-1	bottomleft	2	36	0mM	0.1	61.4383	0.321404	0.990373
11	11_1875	T36_0mM_10-1	bottomleft	2	36	0mM	0.1	60.4378	0.321639	0.989942
11	11_1880	T36_0mM_10-1	bottomleft	2	36	0mM	0.1	65.4381	NA	0.971972
11	11_1883	T36_0mM_10-1	bottomleft	2	36	0mM	0.1	59.4378	0.270373	0.978199
11	11_1885	T36_0mM_10-1	bottomleft	2	36	0mM	0.1	59.4378	0.237448	0.994174
11	11_1887	T36_0mM_10-1	bottomleft	2	36	0mM	0.1	59.4378	0.261042	0.98623
11	11_1892	T36_0mM_10-1	bottomleft	2	36	0mM	0.1	61.4383	0.317746	0.993832
11	11_1896	T36_0mM_10-1	bottomleft	2	36	0mM	0.1	59.4378	0.264044	0.984912
11	11_1898	T36_0mM_10-1	bottomleft	2	36	0mM	0.1	61.4383	0.559815	0.955585
11	11_1901	T36_0mM_10-1	bottomleft	2	36	0mM	0.1	62.4389	NA	0.991692
11	11_1903	T36_0mM_10-1	bottomleft	2	36	0mM	0.1	65.4381	NA	0.979934
11	11_1906	T36_0mM_10-1	bottomleft	2	36	0mM	0.1	61.4383	NA	0.990372
11	11_1909	T36_0mM_10-1	bottomleft	2	36	0mM	0.1	62.4389	NA	0.978973
11	11_1913	T36_0mM_10-1	bottomleft	2	36	0mM	0.1	58.4381	0.239619	0.992592
11	11_1915	T36_0mM_10-1	bottomleft	2	36	0mM	0.1	57.4381	0.466042	0.974103
11	11_1921	T36_0mM_10-1	bottomleft	2	36	0mM	0.1	62.4389	NA	0.975523
11	11_1923	T36_0mM_10-1	bottomleft	2	36	0mM	0.1	58.4381	0.284796	0.987579
11	11_1924	T36_0mM_10-1	bottomleft	2	36	0mM	0.1	58.4381	0.234879	0.963234
11	11_1925	T36_0mM_10-1	bottomleft	2	36	0mM	0.1	60.4378	0.250862	0.99286
11	11_1927	T36_0mM_10-1	bottomleft	2	36	0mM	0.1	63.4378	NA	0.968492
11	11_1928	T36_0mM_10-1	bottomleft	2	36	0mM	0.1	62.4389	NA	0.978102
11	11_1930	T36_0mM_10-1	bottomleft	2	36	0mM	0.1	59.4378	0.505407	0.98463
11	11_1931	T36_0mM_10-1	bottomleft	2	36	0mM	0.1	57.4381	0.421828	0.966977
11	11_1940	T36_0mM_10-1	bottomleft	2	36	0mM	0.1	62.4389	NA	0.98758
11	11_1941	T36_0mM_10-1	bottomleft	2	36	0mM	0.1	61.4383	0.246186	0.979164
11	11_1946	T36_0mM_10-1	bottomleft	2	36	0mM	0.1	59.4378	0.244068	0.989454
11	11_1948	T36_0mM_10-1	bottomleft	2	36	0mM	0.1	57.4381	0.272253	0.986202
11	11_1952	T36_0mM_10-1	bottomleft	2	36	0mM	0.1	62.4389	0.217747	0.988777
11	11_1953	T36_0mM_10-1	bottomleft	2	36	0mM	0.1	62.4389	NA	0.975868
11	11_1955	T36_0mM_10-1	bottomleft	2	36	0mM	0.1	62.4389	NA	0.986996
11	11_1960	T36_0mM_10-1	bottomleft	2	36	0mM	0.1	64.4383	NA	0.980198
11	11_1961	T36_0mM_10-1	bottomleft	2	36	0mM	0.1	61.4383	NA	0.997441
11	11_1963	T36_0mM_10-1	bottomleft	2	36	0mM	0.1	62.4389	NA	0.980773
11	11_1964	T36_0mM_10-1	bottomleft	2	36	0mM	0.1	60.4378	NA	0.986003
11	11_1966	T36_0mM_10-1	bottomleft	2	36	0mM	0.1	59.4378	0.264554	0.988716
11	11_1969	T36_0mM_10-1	bottomleft	2	36	0mM	0.1	62.4389	NA	0.968267
11	11_1977	T36_0mM_10-1	bottomleft	2	36	0mM	0.1	59.4378	0.209629	0.993528
11	11_1980	T36_0mM_10-1	bottomleft	2	36	0mM	0.1	57.4381	0.416159	0.981601
11	11_1985	T36_0mM_10-1	bottomleft	2	36	0mM	0.1	60.4378	0.247049	0.992721
11	11_1990	T36_0mM_10-1	bottomleft	2	36	0mM	0.1	64.4383	NA	0.974589
11	11_1991	T36_0mM_10-1	bottomleft	2	36	0mM	0.1	62.4389	NA	0.971203
11	11_2001	T36_0mM_10-1	bottomleft	2	36	0mM	0.1	62.4389	NA	0.992397
11	11_2003	T36_0mM_10-1	bottomleft	2	36	0mM	0.1	62.4389	NA	0.980833
11	11_2006	T36_0mM_10-1	bottomleft	2	36	0mM	0.1	61.4383	NA	0.981862
11	11_2009	T36_0mM_10-1	bottomleft	2	36	0mM	0.1	61.4383	0.268784	0.984147
11	11_2010	T36_0mM_10-1	bottomleft	2	36	0mM	0.1	61.4383	NA	0.987734
11	11_2018	T36_0mM_10-1	bottomleft	2	36	0mM	0.1	63.4378	NA	0.99525
11	11_2019	T36_0mM_10-1	bottomleft	2	36	0mM	0.1	62.4389	NA	0.984292
11	11_2020	T36_0mM_10-1	bottomleft	2	36	0mM	0.1	63.4378	NA	0.977684
11	11_2025	T36_0mM_10-1	bottomleft	2	36	0mM	0.1	64.4383	NA	0.986798
11	11_2041	T36_0mM_10-1	bottomleft	2	36	0mM	0.1	60.4378	0.237992	0.978507
11	11_2047	T36_0mM_10-1	bottomleft	2	36	0mM	0.1	60.4378	0.239886	0.969611
12	12_2905	T24_4mM_undiluted	bottomright	2	24	4mM	1	62.4378	NA	0.983744
12	12_2061	T24_4mM_undiluted	bottomright	2	24	4mM	1	63.4394	0.423278	0.965556
12	12_2063	T24_4mM_undiluted	bottomright	2	24	4mM	1	67.4389	NA	0.990934
12	12_2067	T24_4mM_undiluted	bottomright	2	24	4mM	1	69.4381	NA	0.993258
12	12_2068	T24_4mM_undiluted	bottomright	2	24	4mM	1	65.4381	NA	0.991477
12	12_2071	T24_4mM_undiluted	bottomright	2	24	4mM	1	65.4381	NA	0.985205
12	12_2072	T24_4mM_undiluted	bottomright	2	24	4mM	1	66.4378	NA	0.989359
12	12_2074	T24_4mM_undiluted	bottomright	2	24	4mM	1	66.4378	NA	0.983571
12	12_2079	T24_4mM_undiluted	bottomright	2	24	4mM	1	69.4381	NA	0.983808
12	12_2081	T24_4mM_undiluted	bottomright	2	24	4mM	1	63.4394	0.270121	0.956872
12	12_2086	T24_4mM_undiluted	bottomright	2	24	4mM	1	66.4378	NA	0.994785
12	12_2088	T24_4mM_undiluted	bottomright	2	24	4mM	1	66.4378	NA	0.994118
12	12_2090	T24_4mM_undiluted	bottomright	2	24	4mM	1	71.4378	NA	0.996336
12	12_2091	T24_4mM_undiluted	bottomright	2	24	4mM	1	67.4389	NA	0.990269
12	12_2092	T24_4mM_undiluted	bottomright	2	24	4mM	1	66.4378	NA	0.95921
12	12_2101	T24_4mM_undiluted	bottomright	2	24	4mM	1	63.4394	NA	0.977864
12	12_2103	T24_4mM_undiluted	bottomright	2	24	4mM	1	66.4378	NA	0.987918
12	12_2106	T24_4mM_undiluted	bottomright	2	24	4mM	1	65.4381	NA	0.994363
12	12_2107	T24_4mM_undiluted	bottomright	2	24	4mM	1	67.4389	NA	0.977552
12	12_2109	T24_4mM_undiluted	bottomright	2	24	4mM	1	65.4381	NA	0.968181
12	12_65	T24_4mM_undiluted	bottomright	2	24	4mM	1	67.4389	NA	0.98931
12	12_2114	T24_4mM_undiluted	bottomright	2	24	4mM	1	67.4389	NA	0.990177
12	12_2115	T24_4mM_undiluted	bottomright	2	24	4mM	1	69.4381	NA	0.990486
12	12_70	T24_4mM_undiluted	bottomright	2	24	4mM	1	65.4381	0.245718	0.977787
12	12_2120	T24_4mM_undiluted	bottomright	2	24	4mM	1	68.4381	NA	0.953759
12	12_2128	T24_4mM_undiluted	bottomright	2	24	4mM	1	65.4381	NA	0.977396
12	12_2141	T24_4mM_undiluted	bottomright	2	24	4mM	1	64.4378	0.710672	0.972587
12	12_2143	T24_4mM_undiluted	bottomright	2	24	4mM	1	63.4394	0.412016	0.971267
12	12_2145	T24_4mM_undiluted	bottomright	2	24	4mM	1	62.4378	0.470956	0.975129
12	12_1026	T24_4mM_undiluted	bottomright	2	24	4mM	1	64.4378	0.594414	0.95105
12	12_2152	T24_4mM_undiluted	bottomright	2	24	4mM	1	66.4378	NA	0.994743
12	12_107	T24_4mM_undiluted	bottomright	2	24	4mM	1	69.4381	NA	0.983838
12	12_2158	T24_4mM_undiluted	bottomright	2	24	4mM	1	67.4389	NA	0.98115
12	12_2164	T24_4mM_undiluted	bottomright	2	24	4mM	1	67.4389	NA	0.992258
12	12_2168	T24_4mM_undiluted	bottomright	2	24	4mM	1	65.4381	NA	0.971436
12	12_2176	T24_4mM_undiluted	bottomright	2	24	4mM	1	67.4389	NA	0.9929
12	12_2180	T24_4mM_undiluted	bottomright	2	24	4mM	1	74.4389	NA	0.98354
12	12_2753	T24_4mM_undiluted	bottomright	2	24	4mM	1	66.4378	NA	0.998446
12	12_2186	T24_4mM_undiluted	bottomright	2	24	4mM	1	74.4389	NA	0.960916
12	12_1047	T24_4mM_undiluted	bottomright	2	24	4mM	1	70.4381	NA	0.950675
12	12_140	T24_4mM_undiluted	bottomright	2	24	4mM	1	73.4383	NA	0.95283
12	12_2192	T24_4mM_undiluted	bottomright	2	24	4mM	1	68.4381	NA	0.992375
12	12_2198	T24_4mM_undiluted	bottomright	2	24	4mM	1	68.4381	NA	0.98199
12	12_2199	T24_4mM_undiluted	bottomright	2	24	4mM	1	67.4389	NA	0.997001
12	12_2200	T24_4mM_undiluted	bottomright	2	24	4mM	1	67.4389	NA	0.970759
12	12_2756	T24_4mM_undiluted	bottomright	2	24	4mM	1	63.4394	NA	0.973015
12	12_2206	T24_4mM_undiluted	bottomright	2	24	4mM	1	65.4381	NA	0.966817
12	12_162	T24_4mM_undiluted	bottomright	2	24	4mM	1	70.4381	0.718547	0.980271
12	12_2211	T24_4mM_undiluted	bottomright	2	24	4mM	1	67.4389	NA	0.975256
12	12_2216	T24_4mM_undiluted	bottomright	2	24	4mM	1	66.4378	NA	0.985374
12	12_1052	T24_4mM_undiluted	bottomright	2	24	4mM	1	62.4378	0.377526	0.975515
12	12_2218	T24_4mM_undiluted	bottomright	2	24	4mM	1	64.4378	NA	0.997614
12	12_2227	T24_4mM_undiluted	bottomright	2	24	4mM	1	67.4389	NA	0.987099
12	12_2228	T24_4mM_undiluted	bottomright	2	24	4mM	1	64.4378	0.457913	0.982344
12	12_2237	T24_4mM_undiluted	bottomright	2	24	4mM	1	64.4378	NA	0.989536
12	12_2241	T24_4mM_undiluted	bottomright	2	24	4mM	1	63.4394	0.509424	0.987258
12	12_2242	T24_4mM_undiluted	bottomright	2	24	4mM	1	64.4378	NA	0.993823
12	12_198	T24_4mM_undiluted	bottomright	2	24	4mM	1	70.4381	NA	0.983718
12	12_2250	T24_4mM_undiluted	bottomright	2	24	4mM	1	71.4378	NA	0.999772
12	12_2256	T24_4mM_undiluted	bottomright	2	24	4mM	1	67.4389	NA	0.99637
12	12_210	T24_4mM_undiluted	bottomright	2	24	4mM	1	74.4389	NA	0.959569
12	12_2259	T24_4mM_undiluted	bottomright	2	24	4mM	1	67.4389	NA	0.970696
12	12_2261	T24_4mM_undiluted	bottomright	2	24	4mM	1	65.4381	NA	0.984224
12	12_216	T24_4mM_undiluted	bottomright	2	24	4mM	1	72.4378	NA	0.999206
12	12_2265	T24_4mM_undiluted	bottomright	2	24	4mM	1	68.4381	NA	0.993512
12	12_2270	T24_4mM_undiluted	bottomright	2	24	4mM	1	66.4378	NA	0.98692
12	12_225	T24_4mM_undiluted	bottomright	2	24	4mM	1	69.4381	NA	0.978944
12	12_2274	T24_4mM_undiluted	bottomright	2	24	4mM	1	65.4381	NA	0.981393
12	12_2276	T24_4mM_undiluted	bottomright	2	24	4mM	1	65.4381	NA	0.959379
12	12_2280	T24_4mM_undiluted	bottomright	2	24	4mM	1	67.4389	NA	0.999845
12	12_380	T24_4mM_undiluted	bottomright	2	24	4mM	1	68.4381	NA	0.95843
12	12_2283	T24_4mM_undiluted	bottomright	2	24	4mM	1	67.4389	NA	0.992526
12	12_242	T24_4mM_undiluted	bottomright	2	24	4mM	1	66.4378	NA	0.98128
12	12_2292	T24_4mM_undiluted	bottomright	2	24	4mM	1	68.4381	NA	0.993034
12	12_2300	T24_4mM_undiluted	bottomright	2	24	4mM	1	69.4381	NA	0.96819
12	12_255	T24_4mM_undiluted	bottomright	2	24	4mM	1	70.4381	NA	0.9724
12	12_2306	T24_4mM_undiluted	bottomright	2	24	4mM	1	64.4378	NA	0.98907
12	12_2307	T24_4mM_undiluted	bottomright	2	24	4mM	1	66.4378	NA	0.970151
12	12_2311	T24_4mM_undiluted	bottomright	2	24	4mM	1	67.4389	NA	0.989558
12	12_1068	T24_4mM_undiluted	bottomright	2	24	4mM	1	65.4381	NA	0.993341
12	12_2316	T24_4mM_undiluted	bottomright	2	24	4mM	1	67.4389	NA	0.998111
12	12_2318	T24_4mM_undiluted	bottomright	2	24	4mM	1	65.4381	NA	0.971937
12	12_1069	T24_4mM_undiluted	bottomright	2	24	4mM	1	67.4389	NA	0.995005
12	12_2320	T24_4mM_undiluted	bottomright	2	24	4mM	1	66.4378	NA	0.99124
12	12_2326	T24_4mM_undiluted	bottomright	2	24	4mM	1	63.4394	0.269603	0.98647
12	12_2334	T24_4mM_undiluted	bottomright	2	24	4mM	1	65.4381	NA	0.952059
12	12_2336	T24_4mM_undiluted	bottomright	2	24	4mM	1	66.4378	NA	0.956844
12	12_2338	T24_4mM_undiluted	bottomright	2	24	4mM	1	66.4378	NA	0.993517
12	12_828	T24_4mM_undiluted	bottomright	2	24	4mM	1	66.4378	NA	0.992082
12	12_2352	T24_4mM_undiluted	bottomright	2	24	4mM	1	67.4389	NA	0.991997
12	12_1075	T24_4mM_undiluted	bottomright	2	24	4mM	1	68.4381	NA	0.982957
12	12_308	T24_4mM_undiluted	bottomright	2	24	4mM	1	69.4381	NA	0.9712
12	12_2367	T24_4mM_undiluted	bottomright	2	24	4mM	1	64.4378	NA	0.980553
12	12_2368	T24_4mM_undiluted	bottomright	2	24	4mM	1	66.4378	NA	0.958431
12	12_2369	T24_4mM_undiluted	bottomright	2	24	4mM	1	67.4389	NA	0.977747
12	12_2373	T24_4mM_undiluted	bottomright	2	24	4mM	1	64.4378	0.318576	0.991667
12	12_2377	T24_4mM_undiluted	bottomright	2	24	4mM	1	67.4389	NA	0.980314
12	12_331	T24_4mM_undiluted	bottomright	2	24	4mM	1	67.4389	NA	0.994735
12	12_2380	T24_4mM_undiluted	bottomright	2	24	4mM	1	64.4378	NA	0.981782
12	12_2384	T24_4mM_undiluted	bottomright	2	24	4mM	1	65.4381	NA	0.9826
12	12_2387	T24_4mM_undiluted	bottomright	2	24	4mM	1	67.4389	NA	0.987075
12	12_2390	T24_4mM_undiluted	bottomright	2	24	4mM	1	66.4378	NA	0.993133
12	12_2393	T24_4mM_undiluted	bottomright	2	24	4mM	1	66.4378	NA	0.99886
12	12_2394	T24_4mM_undiluted	bottomright	2	24	4mM	1	66.4378	NA	0.988221
12	12_1423	T24_4mM_undiluted	bottomright	2	24	4mM	1	68.4381	NA	0.971876
12	12_2398	T24_4mM_undiluted	bottomright	2	24	4mM	1	64.4378	NA	0.988254
12	12_351	T24_4mM_undiluted	bottomright	2	24	4mM	1	67.4389	0.0787895	0.984919
12	12_354	T24_4mM_undiluted	bottomright	2	24	4mM	1	67.4389	NA	0.986739
12	12_2404	T24_4mM_undiluted	bottomright	2	24	4mM	1	66.4378	NA	0.983622
12	12_2405	T24_4mM_undiluted	bottomright	2	24	4mM	1	67.4389	NA	0.987467
12	12_1425	T24_4mM_undiluted	bottomright	2	24	4mM	1	65.4381	NA	0.982413
12	12_2408	T24_4mM_undiluted	bottomright	2	24	4mM	1	66.4378	NA	0.969689
12	12_361	T24_4mM_undiluted	bottomright	2	24	4mM	1	66.4378	NA	0.986395
12	12_2412	T24_4mM_undiluted	bottomright	2	24	4mM	1	66.4378	NA	0.982008
12	12_2414	T24_4mM_undiluted	bottomright	2	24	4mM	1	60.4378	0.537983	0.95541
12	12_2415	T24_4mM_undiluted	bottomright	2	24	4mM	1	66.4378	NA	0.9842
12	12_1427	T24_4mM_undiluted	bottomright	2	24	4mM	1	67.4389	NA	0.985252
12	12_2422	T24_4mM_undiluted	bottomright	2	24	4mM	1	63.4394	0.516496	0.967277
12	12_2425	T24_4mM_undiluted	bottomright	2	24	4mM	1	63.4394	0.435317	0.973972
12	12_2426	T24_4mM_undiluted	bottomright	2	24	4mM	1	67.4389	NA	0.989768
12	12_379	T24_4mM_undiluted	bottomright	2	24	4mM	1	68.4381	NA	0.986918
12	12_381	T24_4mM_undiluted	bottomright	2	24	4mM	1	66.4378	NA	0.99215
12	12_384	T24_4mM_undiluted	bottomright	2	24	4mM	1	64.4378	0.346878	0.97734
12	12_2795	T24_4mM_undiluted	bottomright	2	24	4mM	1	68.4381	NA	0.977769
12	12_2440	T24_4mM_undiluted	bottomright	2	24	4mM	1	67.4389	NA	0.987633
12	12_2442	T24_4mM_undiluted	bottomright	2	24	4mM	1	67.4389	NA	0.984514
12	12_398	T24_4mM_undiluted	bottomright	2	24	4mM	1	71.4378	NA	0.994004
12	12_399	T24_4mM_undiluted	bottomright	2	24	4mM	1	71.4378	NA	0.972022
12	12_400	T24_4mM_undiluted	bottomright	2	24	4mM	1	67.4389	NA	0.98754
12	12_2462	T24_4mM_undiluted	bottomright	2	24	4mM	1	63.4394	0.524916	0.979118
12	12_417	T24_4mM_undiluted	bottomright	2	24	4mM	1	70.4381	NA	0.979126
12	12_2118	T24_4mM_undiluted	bottomright	2	24	4mM	1	66.4378	NA	0.986786
12	12_422	T24_4mM_undiluted	bottomright	2	24	4mM	1	68.4381	NA	0.983794
12	12_2480	T24_4mM_undiluted	bottomright	2	24	4mM	1	65.4381	NA	0.958081
12	12_2484	T24_4mM_undiluted	bottomright	2	24	4mM	1	65.4381	NA	0.988165
12	12_438	T24_4mM_undiluted	bottomright	2	24	4mM	1	68.4381	NA	0.987947
12	12_2487	T24_4mM_undiluted	bottomright	2	24	4mM	1	67.4389	NA	0.991426
12	12_1439	T24_4mM_undiluted	bottomright	2	24	4mM	1	67.4389	NA	0.980578
12	12_2494	T24_4mM_undiluted	bottomright	2	24	4mM	1	64.4378	NA	0.981347
12	12_448	T24_4mM_undiluted	bottomright	2	24	4mM	1	70.4381	NA	0.977839
12	12_1099	T24_4mM_undiluted	bottomright	2	24	4mM	1	64.4378	NA	0.997027
12	12_454	T24_4mM_undiluted	bottomright	2	24	4mM	1	64.4378	0.532991	0.971191
12	12_459	T24_4mM_undiluted	bottomright	2	24	4mM	1	63.4394	0.41614	0.972751
12	12_2509	T24_4mM_undiluted	bottomright	2	24	4mM	1	71.4378	NA	0.981665
12	12_465	T24_4mM_undiluted	bottomright	2	24	4mM	1	68.4381	NA	0.989095
12	12_2514	T24_4mM_undiluted	bottomright	2	24	4mM	1	63.4394	0.37855	0.964402
12	12_2944	T24_4mM_undiluted	bottomright	2	24	4mM	1	68.4381	NA	0.965451
12	12_2523	T24_4mM_undiluted	bottomright	2	24	4mM	1	66.4378	NA	0.97704
12	12_477	T24_4mM_undiluted	bottomright	2	24	4mM	1	65.4381	0.430642	0.971243
12	12_2469	T24_4mM_undiluted	bottomright	2	24	4mM	1	64.4378	0.614269	0.983417
12	12_2529	T24_4mM_undiluted	bottomright	2	24	4mM	1	64.4378	NA	0.996867
12	12_2470	T24_4mM_undiluted	bottomright	2	24	4mM	1	67.4389	NA	0.965822
12	12_486	T24_4mM_undiluted	bottomright	2	24	4mM	1	68.4381	NA	0.980603
12	12_489	T24_4mM_undiluted	bottomright	2	24	4mM	1	66.4378	NA	0.989131
12	12_2538	T24_4mM_undiluted	bottomright	2	24	4mM	1	67.4389	NA	0.997479
12	12_491	T24_4mM_undiluted	bottomright	2	24	4mM	1	64.4378	0.449708	0.958136
12	12_2540	T24_4mM_undiluted	bottomright	2	24	4mM	1	63.4394	0.51941	0.976557
12	12_493	T24_4mM_undiluted	bottomright	2	24	4mM	1	66.4378	NA	0.985583
12	12_495	T24_4mM_undiluted	bottomright	2	24	4mM	1	70.4381	NA	0.991116
12	12_497	T24_4mM_undiluted	bottomright	2	24	4mM	1	67.4389	NA	0.985118
12	12_499	T24_4mM_undiluted	bottomright	2	24	4mM	1	63.4394	0.424442	0.979322
12	12_500	T24_4mM_undiluted	bottomright	2	24	4mM	1	68.4381	NA	0.978015
12	12_501	T24_4mM_undiluted	bottomright	2	24	4mM	1	65.4381	NA	0.98119
12	12_507	T24_4mM_undiluted	bottomright	2	24	4mM	1	67.4389	NA	0.982515
12	12_2556	T24_4mM_undiluted	bottomright	2	24	4mM	1	68.4381	NA	0.991411
12	12_2562	T24_4mM_undiluted	bottomright	2	24	4mM	1	65.4381	NA	0.999271
12	12_2563	T24_4mM_undiluted	bottomright	2	24	4mM	1	64.4378	NA	0.984828
12	12_517	T24_4mM_undiluted	bottomright	2	24	4mM	1	64.4378	0.355485	0.977192
12	12_519	T24_4mM_undiluted	bottomright	2	24	4mM	1	67.4389	NA	0.994304
12	12_523	T24_4mM_undiluted	bottomright	2	24	4mM	1	68.4381	NA	0.973148
12	12_527	T24_4mM_undiluted	bottomright	2	24	4mM	1	67.4389	NA	0.995833
12	12_2576	T24_4mM_undiluted	bottomright	2	24	4mM	1	67.4389	NA	0.986725
12	12_2578	T24_4mM_undiluted	bottomright	2	24	4mM	1	67.4389	NA	0.981213
12	12_531	T24_4mM_undiluted	bottomright	2	24	4mM	1	67.4389	NA	0.996703
12	12_532	T24_4mM_undiluted	bottomright	2	24	4mM	1	67.4389	NA	0.983282
12	12_535	T24_4mM_undiluted	bottomright	2	24	4mM	1	67.4389	NA	0.986145
12	12_2589	T24_4mM_undiluted	bottomright	2	24	4mM	1	66.4378	NA	0.991143
12	12_549	T24_4mM_undiluted	bottomright	2	24	4mM	1	67.4389	NA	0.992953
12	12_2599	T24_4mM_undiluted	bottomright	2	24	4mM	1	70.4381	NA	0.955042
12	12_2603	T24_4mM_undiluted	bottomright	2	24	4mM	1	60.4378	0.467123	0.953089
12	12_556	T24_4mM_undiluted	bottomright	2	24	4mM	1	67.4389	NA	0.991829
12	12_558	T24_4mM_undiluted	bottomright	2	24	4mM	1	68.4381	NA	0.9866
12	12_2608	T24_4mM_undiluted	bottomright	2	24	4mM	1	62.4378	0.473019	0.959334
12	12_561	T24_4mM_undiluted	bottomright	2	24	4mM	1	69.4381	NA	0.982017
12	12_1611	T24_4mM_undiluted	bottomright	2	24	4mM	1	63.4394	0.337325	0.953538
12	12_565	T24_4mM_undiluted	bottomright	2	24	4mM	1	65.4381	NA	0.97935
12	12_571	T24_4mM_undiluted	bottomright	2	24	4mM	1	72.4378	NA	0.950177
12	12_3168	T24_4mM_undiluted	bottomright	2	24	4mM	1	65.4381	NA	0.9901
12	12_2629	T24_4mM_undiluted	bottomright	2	24	4mM	1	64.4378	0.200075	0.974511
12	12_2828	T24_4mM_undiluted	bottomright	2	24	4mM	1	67.4389	NA	0.991931
12	12_2636	T24_4mM_undiluted	bottomright	2	24	4mM	1	66.4378	NA	0.966021
12	12_2637	T24_4mM_undiluted	bottomright	2	24	4mM	1	66.4378	NA	0.996881
12	12_590	T24_4mM_undiluted	bottomright	2	24	4mM	1	68.4381	NA	0.993753
12	12_2640	T24_4mM_undiluted	bottomright	2	24	4mM	1	72.4378	NA	0.990328
12	12_595	T24_4mM_undiluted	bottomright	2	24	4mM	1	64.4378	NA	0.981667
12	12_600	T24_4mM_undiluted	bottomright	2	24	4mM	1	67.4389	NA	0.990301
12	12_604	T24_4mM_undiluted	bottomright	2	24	4mM	1	65.4381	NA	0.985793
12	12_607	T24_4mM_undiluted	bottomright	2	24	4mM	1	66.4378	NA	0.983089
12	12_611	T24_4mM_undiluted	bottomright	2	24	4mM	1	62.4378	0.880429	0.965397
12	12_615	T24_4mM_undiluted	bottomright	2	24	4mM	1	65.4381	NA	0.995109
12	12_616	T24_4mM_undiluted	bottomright	2	24	4mM	1	65.4381	NA	0.991836
12	12_2666	T24_4mM_undiluted	bottomright	2	24	4mM	1	66.4378	NA	0.988991
12	12_2667	T24_4mM_undiluted	bottomright	2	24	4mM	1	66.4378	NA	0.965464
12	12_621	T24_4mM_undiluted	bottomright	2	24	4mM	1	66.4378	NA	0.982175
12	12_2670	T24_4mM_undiluted	bottomright	2	24	4mM	1	63.4394	NA	0.977312
12	12_625	T24_4mM_undiluted	bottomright	2	24	4mM	1	68.4381	NA	0.996369
12	12_627	T24_4mM_undiluted	bottomright	2	24	4mM	1	67.4389	NA	0.986903
12	12_628	T24_4mM_undiluted	bottomright	2	24	4mM	1	69.4381	NA	0.978262
12	12_629	T24_4mM_undiluted	bottomright	2	24	4mM	1	68.4381	NA	0.989183
12	12_631	T24_4mM_undiluted	bottomright	2	24	4mM	1	66.4378	NA	0.991811
12	12_632	T24_4mM_undiluted	bottomright	2	24	4mM	1	63.4394	0.544819	0.973345
12	12_2683	T24_4mM_undiluted	bottomright	2	24	4mM	1	65.4381	NA	0.952289
12	12_2684	T24_4mM_undiluted	bottomright	2	24	4mM	1	62.4378	NA	0.982556
12	12_637	T24_4mM_undiluted	bottomright	2	24	4mM	1	67.4389	NA	0.990138
12	12_638	T24_4mM_undiluted	bottomright	2	24	4mM	1	68.4381	NA	0.983902
12	12_2688	T24_4mM_undiluted	bottomright	2	24	4mM	1	66.4378	NA	0.95974
12	12_648	T24_4mM_undiluted	bottomright	2	24	4mM	1	65.4381	NA	0.989221
12	12_2697	T24_4mM_undiluted	bottomright	2	24	4mM	1	66.4378	NA	0.985277
12	12_653	T24_4mM_undiluted	bottomright	2	24	4mM	1	69.4381	NA	0.972672
12	12_662	T24_4mM_undiluted	bottomright	2	24	4mM	1	66.4378	NA	0.990766
12	12_2713	T24_4mM_undiluted	bottomright	2	24	4mM	1	61.4381	0.521846	0.968981
12	12_666	T24_4mM_undiluted	bottomright	2	24	4mM	1	66.4378	NA	0.979106
12	12_2717	T24_4mM_undiluted	bottomright	2	24	4mM	1	65.4381	NA	0.983546
12	12_670	T24_4mM_undiluted	bottomright	2	24	4mM	1	66.4378	NA	0.993416
12	12_2719	T24_4mM_undiluted	bottomright	2	24	4mM	1	65.4381	NA	0.985779
12	12_2720	T24_4mM_undiluted	bottomright	2	24	4mM	1	64.4378	NA	0.994322
12	12_673	T24_4mM_undiluted	bottomright	2	24	4mM	1	63.4394	0.500767	0.960334
12	12_2727	T24_4mM_undiluted	bottomright	2	24	4mM	1	67.4389	NA	0.993421
12	12_682	T24_4mM_undiluted	bottomright	2	24	4mM	1	67.4389	NA	0.989874
12	12_2732	T24_4mM_undiluted	bottomright	2	24	4mM	1	65.4381	NA	0.973271
12	12_686	T24_4mM_undiluted	bottomright	2	24	4mM	1	69.4381	NA	0.992129
12	12_2845	T24_4mM_undiluted	bottomright	2	24	4mM	1	66.4378	NA	0.983123
12	12_2736	T24_4mM_undiluted	bottomright	2	24	4mM	1	65.4381	NA	0.978742
12	12_691	T24_4mM_undiluted	bottomright	2	24	4mM	1	71.4378	NA	0.97244
12	12_2740	T24_4mM_undiluted	bottomright	2	24	4mM	1	62.4378	NA	0.973167
12	12_694	T24_4mM_undiluted	bottomright	2	24	4mM	1	72.4378	NA	0.980401
12	12_2743	T24_4mM_undiluted	bottomright	2	24	4mM	1	66.4378	NA	0.997006
12	12_2744	T24_4mM_undiluted	bottomright	2	24	4mM	1	66.4378	NA	0.972408
12	12_698	T24_4mM_undiluted	bottomright	2	24	4mM	1	66.4378	NA	0.994313
12	12_2747	T24_4mM_undiluted	bottomright	2	24	4mM	1	66.4378	NA	0.990648
12	12_2750	T24_4mM_undiluted	bottomright	2	24	4mM	1	64.4378	NA	0.987636
12	12_703	T24_4mM_undiluted	bottomright	2	24	4mM	1	67.4389	NA	0.990339
12	12_705	T24_4mM_undiluted	bottomright	2	24	4mM	1	70.4381	NA	0.984448
12	12_706	T24_4mM_undiluted	bottomright	2	24	4mM	1	67.4389	NA	0.991021
12	12_2507	T24_4mM_undiluted	bottomright	2	24	4mM	1	65.4381	NA	0.990246
12	12_708	T24_4mM_undiluted	bottomright	2	24	4mM	1	67.4389	NA	0.990426
12	12_2760	T24_4mM_undiluted	bottomright	2	24	4mM	1	65.4381	NA	0.98185
12	12_2762	T24_4mM_undiluted	bottomright	2	24	4mM	1	64.4378	NA	0.991661
12	12_2763	T24_4mM_undiluted	bottomright	2	24	4mM	1	67.4389	NA	0.997405
12	12_720	T24_4mM_undiluted	bottomright	2	24	4mM	1	68.4381	NA	0.976386
12	12_721	T24_4mM_undiluted	bottomright	2	24	4mM	1	66.4378	NA	0.976375
12	12_2772	T24_4mM_undiluted	bottomright	2	24	4mM	1	67.4389	NA	0.964192
12	12_2773	T24_4mM_undiluted	bottomright	2	24	4mM	1	66.4378	NA	0.996418
12	12_2776	T24_4mM_undiluted	bottomright	2	24	4mM	1	63.4394	0.657261	0.985906
12	12_2777	T24_4mM_undiluted	bottomright	2	24	4mM	1	62.4378	NA	0.966109
12	12_730	T24_4mM_undiluted	bottomright	2	24	4mM	1	67.4389	NA	0.972542
12	12_2779	T24_4mM_undiluted	bottomright	2	24	4mM	1	69.4381	NA	0.965287
12	12_1973	T24_4mM_undiluted	bottomright	2	24	4mM	1	69.4381	NA	0.975044
12	12_736	T24_4mM_undiluted	bottomright	2	24	4mM	1	70.4381	NA	0.974869
12	12_737	T24_4mM_undiluted	bottomright	2	24	4mM	1	68.4381	NA	0.977947
12	12_738	T24_4mM_undiluted	bottomright	2	24	4mM	1	69.4381	NA	0.951225
12	12_1147	T24_4mM_undiluted	bottomright	2	24	4mM	1	66.4378	NA	0.970253
12	12_2790	T24_4mM_undiluted	bottomright	2	24	4mM	1	65.4381	NA	0.99713
12	12_2513	T24_4mM_undiluted	bottomright	2	24	4mM	1	68.4381	NA	0.989493
12	12_745	T24_4mM_undiluted	bottomright	2	24	4mM	1	67.4389	NA	0.990032
12	12_746	T24_4mM_undiluted	bottomright	2	24	4mM	1	66.4378	NA	0.977653
12	12_747	T24_4mM_undiluted	bottomright	2	24	4mM	1	70.4381	NA	0.977596
12	12_2796	T24_4mM_undiluted	bottomright	2	24	4mM	1	65.4381	NA	0.996639
12	12_2801	T24_4mM_undiluted	bottomright	2	24	4mM	1	68.4381	NA	0.995072
12	12_754	T24_4mM_undiluted	bottomright	2	24	4mM	1	67.4389	NA	0.977643
12	12_1491	T24_4mM_undiluted	bottomright	2	24	4mM	1	69.4381	NA	0.999137
12	12_3162	T24_4mM_undiluted	bottomright	2	24	4mM	1	66.4378	NA	0.994668
12	12_2808	T24_4mM_undiluted	bottomright	2	24	4mM	1	66.4378	NA	0.984821
12	12_2810	T24_4mM_undiluted	bottomright	2	24	4mM	1	74.4389	NA	0.98776
12	12_764	T24_4mM_undiluted	bottomright	2	24	4mM	1	67.4389	NA	0.963162
12	12_2813	T24_4mM_undiluted	bottomright	2	24	4mM	1	63.4394	0.534733	0.975385
12	12_2820	T24_4mM_undiluted	bottomright	2	24	4mM	1	65.4381	NA	0.992159
12	12_774	T24_4mM_undiluted	bottomright	2	24	4mM	1	67.4389	NA	0.997491
12	12_775	T24_4mM_undiluted	bottomright	2	24	4mM	1	68.4381	NA	0.980195
12	12_779	T24_4mM_undiluted	bottomright	2	24	4mM	1	69.4381	NA	0.978603
12	12_780	T24_4mM_undiluted	bottomright	2	24	4mM	1	63.4394	0.633335	0.962124
12	12_782	T24_4mM_undiluted	bottomright	2	24	4mM	1	67.4389	NA	0.986471
12	12_2861	T24_4mM_undiluted	bottomright	2	24	4mM	1	65.4381	NA	0.966023
12	12_786	T24_4mM_undiluted	bottomright	2	24	4mM	1	71.4378	NA	0.970158
12	12_787	T24_4mM_undiluted	bottomright	2	24	4mM	1	65.4381	NA	0.989693
12	12_788	T24_4mM_undiluted	bottomright	2	24	4mM	1	65.4381	NA	0.976995
12	12_789	T24_4mM_undiluted	bottomright	2	24	4mM	1	64.4378	0.351328	0.976562
12	12_790	T24_4mM_undiluted	bottomright	2	24	4mM	1	67.4389	NA	0.970095
12	12_792	T24_4mM_undiluted	bottomright	2	24	4mM	1	70.4381	NA	0.997666
12	12_794	T24_4mM_undiluted	bottomright	2	24	4mM	1	66.4378	NA	0.988505
12	12_2843	T24_4mM_undiluted	bottomright	2	24	4mM	1	65.4381	NA	0.984621
12	12_797	T24_4mM_undiluted	bottomright	2	24	4mM	1	66.4378	NA	0.982393
12	12_2846	T24_4mM_undiluted	bottomright	2	24	4mM	1	65.4381	NA	0.992282
12	12_2847	T24_4mM_undiluted	bottomright	2	24	4mM	1	66.4378	NA	0.996026
12	12_2848	T24_4mM_undiluted	bottomright	2	24	4mM	1	62.4378	0.665937	0.956904
12	12_802	T24_4mM_undiluted	bottomright	2	24	4mM	1	66.4378	NA	0.996244
12	12_2851	T24_4mM_undiluted	bottomright	2	24	4mM	1	66.4378	NA	0.989589
12	12_2854	T24_4mM_undiluted	bottomright	2	24	4mM	1	64.4378	NA	0.980954
12	12_807	T24_4mM_undiluted	bottomright	2	24	4mM	1	66.4378	NA	0.994659
12	12_1159	T24_4mM_undiluted	bottomright	2	24	4mM	1	67.4389	NA	0.981023
12	12_2860	T24_4mM_undiluted	bottomright	2	24	4mM	1	64.4378	NA	0.984819
12	12_813	T24_4mM_undiluted	bottomright	2	24	4mM	1	73.4383	NA	0.991767
12	12_2864	T24_4mM_undiluted	bottomright	2	24	4mM	1	64.4378	NA	0.982483
12	12_2866	T24_4mM_undiluted	bottomright	2	24	4mM	1	65.4381	NA	0.965065
12	12_819	T24_4mM_undiluted	bottomright	2	24	4mM	1	67.4389	NA	0.987468
12	12_821	T24_4mM_undiluted	bottomright	2	24	4mM	1	64.4378	0.296434	0.972068
12	12_3096	T24_4mM_undiluted	bottomright	2	24	4mM	1	68.4381	NA	0.973624
12	12_825	T24_4mM_undiluted	bottomright	2	24	4mM	1	67.4389	NA	0.997806
12	12_826	T24_4mM_undiluted	bottomright	2	24	4mM	1	67.4389	NA	0.977603
12	12_2876	T24_4mM_undiluted	bottomright	2	24	4mM	1	66.4378	NA	0.994884
12	12_830	T24_4mM_undiluted	bottomright	2	24	4mM	1	67.4389	NA	0.973601
12	12_2879	T24_4mM_undiluted	bottomright	2	24	4mM	1	62.4378	0.479176	0.981579
12	12_834	T24_4mM_undiluted	bottomright	2	24	4mM	1	67.4389	NA	0.989134
12	12_1163	T24_4mM_undiluted	bottomright	2	24	4mM	1	67.4389	NA	0.978763
12	12_837	T24_4mM_undiluted	bottomright	2	24	4mM	1	67.4389	NA	0.992903
12	12_2188	T24_4mM_undiluted	bottomright	2	24	4mM	1	64.4378	0.434183	0.97717
12	12_2893	T24_4mM_undiluted	bottomright	2	24	4mM	1	67.4389	NA	0.983419
12	12_848	T24_4mM_undiluted	bottomright	2	24	4mM	1	66.4378	NA	0.998005
12	12_2898	T24_4mM_undiluted	bottomright	2	24	4mM	1	65.4381	NA	0.959338
12	12_2899	T24_4mM_undiluted	bottomright	2	24	4mM	1	64.4378	NA	0.98568
12	12_852	T24_4mM_undiluted	bottomright	2	24	4mM	1	69.4381	NA	0.993856
12	12_2902	T24_4mM_undiluted	bottomright	2	24	4mM	1	67.4389	NA	0.993112
12	12_855	T24_4mM_undiluted	bottomright	2	24	4mM	1	68.4381	NA	0.990643
12	12_856	T24_4mM_undiluted	bottomright	2	24	4mM	1	66.4378	NA	0.996661
12	12_857	T24_4mM_undiluted	bottomright	2	24	4mM	1	64.4378	0.360647	0.975439
12	12_858	T24_4mM_undiluted	bottomright	2	24	4mM	1	68.4381	NA	0.971549
12	12_859	T24_4mM_undiluted	bottomright	2	24	4mM	1	66.4378	NA	0.978937
12	12_2908	T24_4mM_undiluted	bottomright	2	24	4mM	1	64.4378	0.591393	0.9796
12	12_2533	T24_4mM_undiluted	bottomright	2	24	4mM	1	72.4378	NA	0.978716
12	12_2913	T24_4mM_undiluted	bottomright	2	24	4mM	1	66.4378	NA	0.988966
12	12_2914	T24_4mM_undiluted	bottomright	2	24	4mM	1	70.4381	NA	0.97593
12	12_867	T24_4mM_undiluted	bottomright	2	24	4mM	1	69.4381	NA	0.999982
12	12_869	T24_4mM_undiluted	bottomright	2	24	4mM	1	69.4381	NA	0.988062
12	12_2918	T24_4mM_undiluted	bottomright	2	24	4mM	1	65.4381	NA	0.991582
12	12_871	T24_4mM_undiluted	bottomright	2	24	4mM	1	70.4381	NA	0.964043
12	12_872	T24_4mM_undiluted	bottomright	2	24	4mM	1	63.4394	0.349633	0.993113
12	12_877	T24_4mM_undiluted	bottomright	2	24	4mM	1	64.4378	NA	0.983717
12	12_2926	T24_4mM_undiluted	bottomright	2	24	4mM	1	64.4378	NA	0.988968
12	12_2929	T24_4mM_undiluted	bottomright	2	24	4mM	1	65.4381	NA	0.991585
12	12_883	T24_4mM_undiluted	bottomright	2	24	4mM	1	66.4378	NA	0.990389
12	12_2932	T24_4mM_undiluted	bottomright	2	24	4mM	1	66.4378	NA	0.971687
12	12_885	T24_4mM_undiluted	bottomright	2	24	4mM	1	72.4378	NA	0.970069
12	12_2007	T24_4mM_undiluted	bottomright	2	24	4mM	1	73.4383	NA	0.981745
12	12_887	T24_4mM_undiluted	bottomright	2	24	4mM	1	67.4389	NA	0.989353
12	12_888	T24_4mM_undiluted	bottomright	2	24	4mM	1	70.4381	NA	0.979634
12	12_889	T24_4mM_undiluted	bottomright	2	24	4mM	1	64.4378	0.385164	0.955929
12	12_893	T24_4mM_undiluted	bottomright	2	24	4mM	1	66.4378	NA	0.992345
12	12_2943	T24_4mM_undiluted	bottomright	2	24	4mM	1	64.4378	NA	0.993914
12	12_896	T24_4mM_undiluted	bottomright	2	24	4mM	1	68.4381	NA	0.958755
12	12_2947	T24_4mM_undiluted	bottomright	2	24	4mM	1	67.4389	NA	0.992002
12	12_902	T24_4mM_undiluted	bottomright	2	24	4mM	1	64.4378	0.603162	0.961073
12	12_906	T24_4mM_undiluted	bottomright	2	24	4mM	1	66.4378	NA	0.992321
12	12_908	T24_4mM_undiluted	bottomright	2	24	4mM	1	62.4378	0.46557	0.96869
12	12_2882	T24_4mM_undiluted	bottomright	2	24	4mM	1	62.4378	0.481656	0.955
12	12_911	T24_4mM_undiluted	bottomright	2	24	4mM	1	69.4381	NA	0.99645
12	12_3099	T24_4mM_undiluted	bottomright	2	24	4mM	1	67.4389	NA	0.985426
12	12_917	T24_4mM_undiluted	bottomright	2	24	4mM	1	66.4378	0.296584	0.979987
12	12_918	T24_4mM_undiluted	bottomright	2	24	4mM	1	69.4381	NA	0.977657
12	12_920	T24_4mM_undiluted	bottomright	2	24	4mM	1	67.4389	NA	0.992191
12	12_1975	T24_4mM_undiluted	bottomright	2	24	4mM	1	66.4378	NA	0.975684
12	12_2971	T24_4mM_undiluted	bottomright	2	24	4mM	1	64.4378	NA	0.971212
12	12_2972	T24_4mM_undiluted	bottomright	2	24	4mM	1	66.4378	NA	0.988535
12	12_167	T24_4mM_undiluted	bottomright	2	24	4mM	1	71.4378	NA	0.961023
12	12_930	T24_4mM_undiluted	bottomright	2	24	4mM	1	66.4378	NA	0.995639
12	12_931	T24_4mM_undiluted	bottomright	2	24	4mM	1	66.4378	NA	0.989189
12	12_1395	T24_4mM_undiluted	bottomright	2	24	4mM	1	67.4389	NA	0.961131
12	12_940	T24_4mM_undiluted	bottomright	2	24	4mM	1	66.4378	NA	0.981556
12	12_941	T24_4mM_undiluted	bottomright	2	24	4mM	1	66.4378	NA	0.998639
12	12_2991	T24_4mM_undiluted	bottomright	2	24	4mM	1	66.4378	NA	0.998142
12	12_2993	T24_4mM_undiluted	bottomright	2	24	4mM	1	67.4389	NA	0.989201
12	12_947	T24_4mM_undiluted	bottomright	2	24	4mM	1	65.4381	NA	0.978521
12	12_2998	T24_4mM_undiluted	bottomright	2	24	4mM	1	68.4381	NA	0.968299
12	12_2889	T24_4mM_undiluted	bottomright	2	24	4mM	1	67.4389	NA	0.991806
12	12_953	T24_4mM_undiluted	bottomright	2	24	4mM	1	62.4378	0.573404	0.974259
12	12_3003	T24_4mM_undiluted	bottomright	2	24	4mM	1	70.4381	NA	0.996305
12	12_3005	T24_4mM_undiluted	bottomright	2	24	4mM	1	64.4378	NA	0.97944
12	12_3006	T24_4mM_undiluted	bottomright	2	24	4mM	1	64.4378	NA	0.984777
12	12_961	T24_4mM_undiluted	bottomright	2	24	4mM	1	62.4378	0.482378	0.961208
12	12_962	T24_4mM_undiluted	bottomright	2	24	4mM	1	65.4381	NA	0.986516
12	12_966	T24_4mM_undiluted	bottomright	2	24	4mM	1	65.4381	NA	0.989007
12	12_3016	T24_4mM_undiluted	bottomright	2	24	4mM	1	66.4378	NA	0.980002
12	12_3018	T24_4mM_undiluted	bottomright	2	24	4mM	1	65.4381	NA	0.982317
12	12_3019	T24_4mM_undiluted	bottomright	2	24	4mM	1	67.4389	NA	0.992149
12	12_3021	T24_4mM_undiluted	bottomright	2	24	4mM	1	63.4394	0.393031	0.983714
12	12_3022	T24_4mM_undiluted	bottomright	2	24	4mM	1	73.4383	NA	0.979898
12	12_977	T24_4mM_undiluted	bottomright	2	24	4mM	1	67.4389	NA	0.978948
12	12_3028	T24_4mM_undiluted	bottomright	2	24	4mM	1	65.4381	NA	0.981214
12	12_3031	T24_4mM_undiluted	bottomright	2	24	4mM	1	63.4394	0.538194	0.976497
12	12_985	T24_4mM_undiluted	bottomright	2	24	4mM	1	67.4389	NA	0.993745
12	12_702	T24_4mM_undiluted	bottomright	2	24	4mM	1	70.4381	NA	0.992911
12	12_1189	T24_4mM_undiluted	bottomright	2	24	4mM	1	67.4389	NA	0.983
12	12_2896	T24_4mM_undiluted	bottomright	2	24	4mM	1	65.4381	NA	0.98664
12	12_3238	T24_4mM_undiluted	bottomright	2	24	4mM	1	66.4378	NA	0.986933
12	12_3047	T24_4mM_undiluted	bottomright	2	24	4mM	1	61.4381	0.437371	0.96776
12	12_1000	T24_4mM_undiluted	bottomright	2	24	4mM	1	67.4389	NA	0.983621
12	12_3052	T24_4mM_undiluted	bottomright	2	24	4mM	1	63.4394	0.295627	0.96513
12	12_1005	T24_4mM_undiluted	bottomright	2	24	4mM	1	68.4381	NA	0.965412
12	12_3055	T24_4mM_undiluted	bottomright	2	24	4mM	1	67.4389	NA	0.982618
12	12_3056	T24_4mM_undiluted	bottomright	2	24	4mM	1	63.4394	NA	0.983343
12	12_3057	T24_4mM_undiluted	bottomright	2	24	4mM	1	62.4378	NA	0.983256
12	12_1012	T24_4mM_undiluted	bottomright	2	24	4mM	1	66.4378	0.2878	0.962028
12	12_3061	T24_4mM_undiluted	bottomright	2	24	4mM	1	68.4381	NA	0.991188
12	12_3063	T24_4mM_undiluted	bottomright	2	24	4mM	1	66.4378	NA	0.989012
12	12_1016	T24_4mM_undiluted	bottomright	2	24	4mM	1	67.4389	0.60807	0.993575
12	12_2900	T24_4mM_undiluted	bottomright	2	24	4mM	1	63.4394	0.387183	0.983734
12	12_1019	T24_4mM_undiluted	bottomright	2	24	4mM	1	66.4378	NA	0.997376
12	12_1020	T24_4mM_undiluted	bottomright	2	24	4mM	1	65.4381	NA	0.987964
12	12_1021	T24_4mM_undiluted	bottomright	2	24	4mM	1	65.4381	NA	0.995212
12	12_1022	T24_4mM_undiluted	bottomright	2	24	4mM	1	64.4378	NA	0.985547
12	12_3071	T24_4mM_undiluted	bottomright	2	24	4mM	1	66.4378	NA	0.98597
12	12_1025	T24_4mM_undiluted	bottomright	2	24	4mM	1	65.4381	NA	0.989191
12	12_3077	T24_4mM_undiluted	bottomright	2	24	4mM	1	63.4394	0.548482	0.982909
12	12_3081	T24_4mM_undiluted	bottomright	2	24	4mM	1	63.4394	NA	0.987038
12	12_1034	T24_4mM_undiluted	bottomright	2	24	4mM	1	72.4378	NA	0.962712
12	12_1035	T24_4mM_undiluted	bottomright	2	24	4mM	1	67.4389	NA	0.99751
12	12_3085	T24_4mM_undiluted	bottomright	2	24	4mM	1	68.4381	NA	0.999775
12	12_1197	T24_4mM_undiluted	bottomright	2	24	4mM	1	68.4381	NA	0.977132
12	12_1043	T24_4mM_undiluted	bottomright	2	24	4mM	1	67.4389	NA	0.962497
12	12_3093	T24_4mM_undiluted	bottomright	2	24	4mM	1	64.4378	NA	0.990355
12	12_1048	T24_4mM_undiluted	bottomright	2	24	4mM	1	64.4378	NA	0.986312
12	12_1050	T24_4mM_undiluted	bottomright	2	24	4mM	1	63.4394	0.451499	0.986595
12	12_1051	T24_4mM_undiluted	bottomright	2	24	4mM	1	69.4381	NA	0.994521
12	12_3100	T24_4mM_undiluted	bottomright	2	24	4mM	1	68.4381	NA	0.967999
12	12_1059	T24_4mM_undiluted	bottomright	2	24	4mM	1	65.4381	NA	0.991528
12	12_1062	T24_4mM_undiluted	bottomright	2	24	4mM	1	66.4378	NA	0.995886
12	12_860	T24_4mM_undiluted	bottomright	2	24	4mM	1	65.4381	NA	0.985414
12	12_3114	T24_4mM_undiluted	bottomright	2	24	4mM	1	66.4378	NA	0.98366
12	12_3116	T24_4mM_undiluted	bottomright	2	24	4mM	1	66.4378	NA	0.976901
12	12_3117	T24_4mM_undiluted	bottomright	2	24	4mM	1	67.4389	NA	0.992031
12	12_179	T24_4mM_undiluted	bottomright	2	24	4mM	1	67.4389	NA	0.988309
12	12_3125	T24_4mM_undiluted	bottomright	2	24	4mM	1	66.4378	NA	0.976785
12	12_1081	T24_4mM_undiluted	bottomright	2	24	4mM	1	62.4378	0.525631	0.96866
12	12_1086	T24_4mM_undiluted	bottomright	2	24	4mM	1	64.4378	0.410362	0.981694
12	12_3137	T24_4mM_undiluted	bottomright	2	24	4mM	1	68.4381	NA	0.979519
12	12_3138	T24_4mM_undiluted	bottomright	2	24	4mM	1	68.4381	NA	0.976273
12	12_1093	T24_4mM_undiluted	bottomright	2	24	4mM	1	67.4389	NA	0.995839
12	12_1096	T24_4mM_undiluted	bottomright	2	24	4mM	1	71.4378	NA	0.989755
12	12_3147	T24_4mM_undiluted	bottomright	2	24	4mM	1	65.4381	NA	0.982495
12	12_3149	T24_4mM_undiluted	bottomright	2	24	4mM	1	68.4381	NA	0.992878
12	12_1105	T24_4mM_undiluted	bottomright	2	24	4mM	1	67.4389	NA	0.98186
12	12_1110	T24_4mM_undiluted	bottomright	2	24	4mM	1	67.4389	NA	0.978406
12	12_1112	T24_4mM_undiluted	bottomright	2	24	4mM	1	66.4378	NA	0.9845
12	12_868	T24_4mM_undiluted	bottomright	2	24	4mM	1	69.4381	NA	0.990113
12	12_1114	T24_4mM_undiluted	bottomright	2	24	4mM	1	66.4378	NA	0.991254
12	12_3163	T24_4mM_undiluted	bottomright	2	24	4mM	1	68.4381	NA	0.997065
12	12_1116	T24_4mM_undiluted	bottomright	2	24	4mM	1	66.4378	NA	0.983773
12	12_1118	T24_4mM_undiluted	bottomright	2	24	4mM	1	67.4389	NA	0.987787
12	12_1119	T24_4mM_undiluted	bottomright	2	24	4mM	1	64.4378	NA	0.974141
12	12_870	T24_4mM_undiluted	bottomright	2	24	4mM	1	67.4389	NA	0.978445
12	12_3183	T24_4mM_undiluted	bottomright	2	24	4mM	1	67.4389	NA	0.969167
12	12_1136	T24_4mM_undiluted	bottomright	2	24	4mM	1	66.4378	NA	0.990573
12	12_1137	T24_4mM_undiluted	bottomright	2	24	4mM	1	64.4378	0.429651	0.950875
12	12_1146	T24_4mM_undiluted	bottomright	2	24	4mM	1	63.4394	0.539578	0.979241
12	12_3195	T24_4mM_undiluted	bottomright	2	24	4mM	1	65.4381	NA	0.995391
12	12_1148	T24_4mM_undiluted	bottomright	2	24	4mM	1	67.4389	NA	0.996101
12	12_3199	T24_4mM_undiluted	bottomright	2	24	4mM	1	68.4381	NA	0.981806
12	12_3200	T24_4mM_undiluted	bottomright	2	24	4mM	1	67.4389	NA	0.961733
12	12_3202	T24_4mM_undiluted	bottomright	2	24	4mM	1	65.4381	NA	0.978847
12	12_3039	T24_4mM_undiluted	bottomright	2	24	4mM	1	67.4389	NA	0.95993
12	12_3207	T24_4mM_undiluted	bottomright	2	24	4mM	1	65.4381	NA	0.986753
12	12_1218	T24_4mM_undiluted	bottomright	2	24	4mM	1	67.4389	NA	0.992047
12	12_3214	T24_4mM_undiluted	bottomright	2	24	4mM	1	66.4378	NA	0.986323
12	12_1173	T24_4mM_undiluted	bottomright	2	24	4mM	1	66.4378	NA	0.976467
12	12_1175	T24_4mM_undiluted	bottomright	2	24	4mM	1	66.4378	NA	0.978014
12	12_1176	T24_4mM_undiluted	bottomright	2	24	4mM	1	68.4381	NA	0.982423
12	12_1220	T24_4mM_undiluted	bottomright	2	24	4mM	1	66.4378	NA	0.979362
12	12_3226	T24_4mM_undiluted	bottomright	2	24	4mM	1	71.4378	NA	0.996827
12	12_1181	T24_4mM_undiluted	bottomright	2	24	4mM	1	65.4381	NA	0.976519
12	12_1186	T24_4mM_undiluted	bottomright	2	24	4mM	1	67.4389	NA	0.990386
12	12_3235	T24_4mM_undiluted	bottomright	2	24	4mM	1	67.4389	NA	0.987819
12	12_3236	T24_4mM_undiluted	bottomright	2	24	4mM	1	67.4389	NA	0.989109
12	12_3237	T24_4mM_undiluted	bottomright	2	24	4mM	1	68.4381	NA	0.988439
12	12_1190	T24_4mM_undiluted	bottomright	2	24	4mM	1	69.4381	NA	0.994194
12	12_881	T24_4mM_undiluted	bottomright	2	24	4mM	1	62.4378	0.447177	0.957753
12	12_3245	T24_4mM_undiluted	bottomright	2	24	4mM	1	66.4378	NA	0.987004
12	12_1201	T24_4mM_undiluted	bottomright	2	24	4mM	1	65.4381	0.609858	0.985203
12	12_1203	T24_4mM_undiluted	bottomright	2	24	4mM	1	65.4381	NA	0.97326
12	12_1205	T24_4mM_undiluted	bottomright	2	24	4mM	1	70.4381	NA	0.997154
12	12_1207	T24_4mM_undiluted	bottomright	2	24	4mM	1	67.4389	NA	0.980388
12	12_1211	T24_4mM_undiluted	bottomright	2	24	4mM	1	64.4378	0.383707	0.958092
12	12_3262	T24_4mM_undiluted	bottomright	2	24	4mM	1	64.4378	0.376731	0.98075
12	12_1215	T24_4mM_undiluted	bottomright	2	24	4mM	1	66.4378	NA	0.978586
12	12_1216	T24_4mM_undiluted	bottomright	2	24	4mM	1	67.4389	NA	0.989969
12	12_3266	T24_4mM_undiluted	bottomright	2	24	4mM	1	68.4381	NA	0.992566
12	12_1224	T24_4mM_undiluted	bottomright	2	24	4mM	1	65.4381	NA	0.989913
12	12_1225	T24_4mM_undiluted	bottomright	2	24	4mM	1	64.4378	NA	0.982342
12	12_1227	T24_4mM_undiluted	bottomright	2	24	4mM	1	67.4389	NA	0.967799
12	12_1228	T24_4mM_undiluted	bottomright	2	24	4mM	1	63.4394	0.592752	0.981216
12	12_1230	T24_4mM_undiluted	bottomright	2	24	4mM	1	69.4381	NA	0.997099
12	12_1231	T24_4mM_undiluted	bottomright	2	24	4mM	1	65.4381	NA	0.98173
12	12_1236	T24_4mM_undiluted	bottomright	2	24	4mM	1	64.4378	0.293307	0.951313
12	12_1913	T24_4mM_undiluted	bottomright	2	24	4mM	1	67.4389	NA	0.959136
12	12_1241	T24_4mM_undiluted	bottomright	2	24	4mM	1	68.4381	NA	0.993121
12	12_1245	T24_4mM_undiluted	bottomright	2	24	4mM	1	67.4389	NA	0.982537
12	12_1246	T24_4mM_undiluted	bottomright	2	24	4mM	1	64.4378	0.138831	0.961866
12	12_3295	T24_4mM_undiluted	bottomright	2	24	4mM	1	68.4381	NA	0.978977
12	12_1248	T24_4mM_undiluted	bottomright	2	24	4mM	1	67.4389	NA	0.987358
12	12_1251	T24_4mM_undiluted	bottomright	2	24	4mM	1	63.4394	0.200069	0.985401
12	12_1257	T24_4mM_undiluted	bottomright	2	24	4mM	1	74.4389	NA	0.997744
12	12_551	T24_4mM_undiluted	bottomright	2	24	4mM	1	69.4381	NA	0.99335
12	12_1260	T24_4mM_undiluted	bottomright	2	24	4mM	1	65.4381	NA	0.985132
12	12_2258	T24_4mM_undiluted	bottomright	2	24	4mM	1	63.4394	NA	0.988289
12	12_1263	T24_4mM_undiluted	bottomright	2	24	4mM	1	66.4378	NA	0.978916
12	12_1265	T24_4mM_undiluted	bottomright	2	24	4mM	1	67.4389	NA	0.994132
12	12_1267	T24_4mM_undiluted	bottomright	2	24	4mM	1	68.4381	NA	0.993015
12	12_1268	T24_4mM_undiluted	bottomright	2	24	4mM	1	66.4378	NA	0.992452
12	12_1271	T24_4mM_undiluted	bottomright	2	24	4mM	1	70.4381	NA	0.978217
12	12_3320	T24_4mM_undiluted	bottomright	2	24	4mM	1	69.4381	NA	0.980462
12	12_1274	T24_4mM_undiluted	bottomright	2	24	4mM	1	65.4381	NA	0.993069
12	12_3323	T24_4mM_undiluted	bottomright	2	24	4mM	1	67.4389	NA	0.981148
12	12_1278	T24_4mM_undiluted	bottomright	2	24	4mM	1	66.4378	NA	0.996699
12	12_1279	T24_4mM_undiluted	bottomright	2	24	4mM	1	65.4381	NA	0.989902
12	12_1281	T24_4mM_undiluted	bottomright	2	24	4mM	1	69.4381	NA	0.963421
12	12_1286	T24_4mM_undiluted	bottomright	2	24	4mM	1	70.4381	NA	0.989136
12	12_2907	T24_4mM_undiluted	bottomright	2	24	4mM	1	60.4378	0.694722	0.962957
12	12_1294	T24_4mM_undiluted	bottomright	2	24	4mM	1	68.4381	NA	0.98497
12	12_1295	T24_4mM_undiluted	bottomright	2	24	4mM	1	64.4378	0.291133	0.966162
12	12_1297	T24_4mM_undiluted	bottomright	2	24	4mM	1	64.4378	NA	0.983327
12	12_1300	T24_4mM_undiluted	bottomright	2	24	4mM	1	70.4381	NA	0.999635
12	12_1302	T24_4mM_undiluted	bottomright	2	24	4mM	1	67.4389	NA	0.996565
12	12_1303	T24_4mM_undiluted	bottomright	2	24	4mM	1	66.4378	NA	0.992007
12	12_1304	T24_4mM_undiluted	bottomright	2	24	4mM	1	67.4389	NA	0.994971
12	12_1310	T24_4mM_undiluted	bottomright	2	24	4mM	1	69.4381	NA	0.990632
12	12_1311	T24_4mM_undiluted	bottomright	2	24	4mM	1	69.4381	NA	0.960298
12	12_3234	T24_4mM_undiluted	bottomright	2	24	4mM	1	63.4394	0.374356	0.954605
12	12_2941	T24_4mM_undiluted	bottomright	2	24	4mM	1	67.4389	NA	0.965606
12	12_2609	T24_4mM_undiluted	bottomright	2	24	4mM	1	64.4378	0.397016	0.993073
12	12_1321	T24_4mM_undiluted	bottomright	2	24	4mM	1	68.4381	NA	0.965875
12	12_1322	T24_4mM_undiluted	bottomright	2	24	4mM	1	66.4378	NA	0.99112
12	12_1323	T24_4mM_undiluted	bottomright	2	24	4mM	1	66.4378	NA	0.984071
12	12_1324	T24_4mM_undiluted	bottomright	2	24	4mM	1	67.4389	NA	0.989619
12	12_1327	T24_4mM_undiluted	bottomright	2	24	4mM	1	70.4381	NA	0.976481
12	12_2952	T24_4mM_undiluted	bottomright	2	24	4mM	1	63.4394	0.448102	0.950141
12	12_1330	T24_4mM_undiluted	bottomright	2	24	4mM	1	67.4389	NA	0.952993
12	12_1331	T24_4mM_undiluted	bottomright	2	24	4mM	1	66.4378	NA	0.990299
12	12_1332	T24_4mM_undiluted	bottomright	2	24	4mM	1	68.4381	NA	0.972688
12	12_1334	T24_4mM_undiluted	bottomright	2	24	4mM	1	66.4378	NA	0.980764
12	12_1336	T24_4mM_undiluted	bottomright	2	24	4mM	1	67.4389	NA	0.980605
12	12_3386	T24_4mM_undiluted	bottomright	2	24	4mM	1	68.4381	NA	0.975407
12	12_1339	T24_4mM_undiluted	bottomright	2	24	4mM	1	68.4381	NA	0.984246
12	12_1340	T24_4mM_undiluted	bottomright	2	24	4mM	1	67.4389	NA	0.965591
12	12_2954	T24_4mM_undiluted	bottomright	2	24	4mM	1	63.4394	0.485916	0.978347
12	12_1342	T24_4mM_undiluted	bottomright	2	24	4mM	1	68.4381	NA	0.960196
12	12_1344	T24_4mM_undiluted	bottomright	2	24	4mM	1	67.4389	NA	0.991237
12	12_1345	T24_4mM_undiluted	bottomright	2	24	4mM	1	67.4389	NA	0.985015
12	12_1347	T24_4mM_undiluted	bottomright	2	24	4mM	1	66.4378	NA	0.986974
12	12_1349	T24_4mM_undiluted	bottomright	2	24	4mM	1	69.4381	NA	0.985534
12	12_1352	T24_4mM_undiluted	bottomright	2	24	4mM	1	66.4378	NA	0.981261
12	12_2956	T24_4mM_undiluted	bottomright	2	24	4mM	1	63.4394	NA	0.982021
12	12_1354	T24_4mM_undiluted	bottomright	2	24	4mM	1	67.4389	NA	0.989131
12	12_1355	T24_4mM_undiluted	bottomright	2	24	4mM	1	65.4381	NA	0.997294
12	12_1359	T24_4mM_undiluted	bottomright	2	24	4mM	1	69.4381	NA	0.999443
12	12_1368	T24_4mM_undiluted	bottomright	2	24	4mM	1	63.4394	0.522554	0.964852
12	12_3417	T24_4mM_undiluted	bottomright	2	24	4mM	1	67.4389	NA	0.981401
12	12_2959	T24_4mM_undiluted	bottomright	2	24	4mM	1	62.4378	NA	0.978924
12	12_1372	T24_4mM_undiluted	bottomright	2	24	4mM	1	67.4389	NA	0.974445
12	12_1378	T24_4mM_undiluted	bottomright	2	24	4mM	1	65.4381	NA	0.987925
12	12_1379	T24_4mM_undiluted	bottomright	2	24	4mM	1	69.4381	NA	0.979564
12	12_1380	T24_4mM_undiluted	bottomright	2	24	4mM	1	65.4381	NA	0.985025
12	12_1382	T24_4mM_undiluted	bottomright	2	24	4mM	1	66.4378	NA	0.983292
12	12_1383	T24_4mM_undiluted	bottomright	2	24	4mM	1	67.4389	NA	0.994078
12	12_1384	T24_4mM_undiluted	bottomright	2	24	4mM	1	64.4378	0.604097	0.973544
12	12_1385	T24_4mM_undiluted	bottomright	2	24	4mM	1	64.4378	0.575599	0.97893
12	12_2842	T24_4mM_undiluted	bottomright	2	24	4mM	1	65.4381	NA	0.990444
12	12_1387	T24_4mM_undiluted	bottomright	2	24	4mM	1	68.4381	NA	0.972958
12	12_1389	T24_4mM_undiluted	bottomright	2	24	4mM	1	67.4389	NA	0.987381
12	12_1390	T24_4mM_undiluted	bottomright	2	24	4mM	1	66.4378	NA	0.974238
12	12_1392	T24_4mM_undiluted	bottomright	2	24	4mM	1	69.4381	NA	0.973329
12	12_1393	T24_4mM_undiluted	bottomright	2	24	4mM	1	65.4381	NA	0.996507
12	12_1397	T24_4mM_undiluted	bottomright	2	24	4mM	1	67.4389	NA	0.980609
12	12_1399	T24_4mM_undiluted	bottomright	2	24	4mM	1	62.4378	0.492493	0.962074
12	12_1400	T24_4mM_undiluted	bottomright	2	24	4mM	1	68.4381	NA	0.984498
12	12_1401	T24_4mM_undiluted	bottomright	2	24	4mM	1	70.4381	NA	0.97685
12	12_1403	T24_4mM_undiluted	bottomright	2	24	4mM	1	68.4381	NA	0.983637
12	12_1406	T24_4mM_undiluted	bottomright	2	24	4mM	1	63.4394	0.696621	0.958045
12	12_1408	T24_4mM_undiluted	bottomright	2	24	4mM	1	66.4378	NA	0.980692
12	12_1259	T24_4mM_undiluted	bottomright	2	24	4mM	1	66.4378	NA	0.979688
12	12_1415	T24_4mM_undiluted	bottomright	2	24	4mM	1	63.4394	0.649425	0.968771
12	12_1411	T24_4mM_undiluted	bottomright	2	24	4mM	1	67.4389	NA	0.964356
12	12_1421	T24_4mM_undiluted	bottomright	2	24	4mM	1	68.4381	NA	0.990978
12	12_3309	T24_4mM_undiluted	bottomright	2	24	4mM	1	65.4381	NA	0.972032
12	12_1426	T24_4mM_undiluted	bottomright	2	24	4mM	1	67.4389	NA	0.98188
12	12_1430	T24_4mM_undiluted	bottomright	2	24	4mM	1	67.4389	NA	0.988493
12	12_1431	T24_4mM_undiluted	bottomright	2	24	4mM	1	66.4378	NA	0.991128
12	12_1432	T24_4mM_undiluted	bottomright	2	24	4mM	1	66.4378	NA	0.980763
12	12_1437	T24_4mM_undiluted	bottomright	2	24	4mM	1	66.4378	NA	0.980399
12	12_1438	T24_4mM_undiluted	bottomright	2	24	4mM	1	66.4378	NA	0.987233
12	12_1442	T24_4mM_undiluted	bottomright	2	24	4mM	1	66.4378	NA	0.9926
12	12_1443	T24_4mM_undiluted	bottomright	2	24	4mM	1	64.4378	0.497858	0.971098
12	12_1444	T24_4mM_undiluted	bottomright	2	24	4mM	1	65.4381	0.605609	0.989656
12	12_1445	T24_4mM_undiluted	bottomright	2	24	4mM	1	65.4381	NA	0.9951
12	12_1450	T24_4mM_undiluted	bottomright	2	24	4mM	1	64.4378	NA	0.991699
12	12_1451	T24_4mM_undiluted	bottomright	2	24	4mM	1	66.4378	NA	0.995116
12	12_1455	T24_4mM_undiluted	bottomright	2	24	4mM	1	65.4381	NA	0.988253
12	12_1457	T24_4mM_undiluted	bottomright	2	24	4mM	1	68.4381	NA	0.965927
12	12_1458	T24_4mM_undiluted	bottomright	2	24	4mM	1	64.4378	0.513086	0.963262
12	12_1459	T24_4mM_undiluted	bottomright	2	24	4mM	1	63.4394	NA	0.977489
12	12_1464	T24_4mM_undiluted	bottomright	2	24	4mM	1	66.4378	NA	0.983729
12	12_1468	T24_4mM_undiluted	bottomright	2	24	4mM	1	68.4381	NA	0.981853
12	12_1469	T24_4mM_undiluted	bottomright	2	24	4mM	1	66.4378	NA	0.989576
12	12_1470	T24_4mM_undiluted	bottomright	2	24	4mM	1	67.4389	NA	0.974686
12	12_2635	T24_4mM_undiluted	bottomright	2	24	4mM	1	66.4378	NA	0.991443
12	12_1476	T24_4mM_undiluted	bottomright	2	24	4mM	1	65.4381	NA	0.992711
12	12_1478	T24_4mM_undiluted	bottomright	2	24	4mM	1	65.4381	NA	0.978637
12	12_1479	T24_4mM_undiluted	bottomright	2	24	4mM	1	66.4378	NA	0.995405
12	12_1480	T24_4mM_undiluted	bottomright	2	24	4mM	1	68.4381	NA	0.98546
12	12_1482	T24_4mM_undiluted	bottomright	2	24	4mM	1	69.4381	NA	0.985448
12	12_1484	T24_4mM_undiluted	bottomright	2	24	4mM	1	64.4378	0.529894	0.956438
12	12_1485	T24_4mM_undiluted	bottomright	2	24	4mM	1	67.4389	NA	0.996329
12	12_2833	T24_4mM_undiluted	bottomright	2	24	4mM	1	64.4378	NA	0.984025
12	12_1492	T24_4mM_undiluted	bottomright	2	24	4mM	1	65.4381	NA	0.981185
12	12_1498	T24_4mM_undiluted	bottomright	2	24	4mM	1	65.4381	NA	0.986366
12	12_1500	T24_4mM_undiluted	bottomright	2	24	4mM	1	65.4381	NA	0.994988
12	12_1501	T24_4mM_undiluted	bottomright	2	24	4mM	1	67.4389	NA	0.980809
12	12_1502	T24_4mM_undiluted	bottomright	2	24	4mM	1	67.4389	NA	0.977101
12	12_1505	T24_4mM_undiluted	bottomright	2	24	4mM	1	69.4381	NA	0.961382
12	12_1506	T24_4mM_undiluted	bottomright	2	24	4mM	1	64.4378	0.678726	0.993156
12	12_1518	T24_4mM_undiluted	bottomright	2	24	4mM	1	64.4378	NA	0.960278
12	12_1519	T24_4mM_undiluted	bottomright	2	24	4mM	1	66.4378	NA	0.980613
12	12_1522	T24_4mM_undiluted	bottomright	2	24	4mM	1	69.4381	NA	0.999034
12	12_1523	T24_4mM_undiluted	bottomright	2	24	4mM	1	67.4389	NA	0.996248
12	12_1524	T24_4mM_undiluted	bottomright	2	24	4mM	1	67.4389	NA	0.991575
12	12_1526	T24_4mM_undiluted	bottomright	2	24	4mM	1	67.4389	NA	0.987081
12	12_1528	T24_4mM_undiluted	bottomright	2	24	4mM	1	66.4378	NA	0.988773
12	12_1529	T24_4mM_undiluted	bottomright	2	24	4mM	1	66.4378	NA	0.988203
12	12_1530	T24_4mM_undiluted	bottomright	2	24	4mM	1	68.4381	NA	0.985961
12	12_1531	T24_4mM_undiluted	bottomright	2	24	4mM	1	67.4389	NA	0.983113
12	12_1534	T24_4mM_undiluted	bottomright	2	24	4mM	1	67.4389	NA	0.990737
12	12_1535	T24_4mM_undiluted	bottomright	2	24	4mM	1	63.4394	0.414959	0.972521
12	12_1538	T24_4mM_undiluted	bottomright	2	24	4mM	1	69.4381	NA	0.958378
12	12_1539	T24_4mM_undiluted	bottomright	2	24	4mM	1	73.4383	NA	0.990009
12	12_1541	T24_4mM_undiluted	bottomright	2	24	4mM	1	64.4378	0.666335	0.984252
12	12_1033	T24_4mM_undiluted	bottomright	2	24	4mM	1	68.4381	NA	0.983969
12	12_1543	T24_4mM_undiluted	bottomright	2	24	4mM	1	66.4378	NA	0.987197
12	12_1545	T24_4mM_undiluted	bottomright	2	24	4mM	1	67.4389	NA	0.992874
12	12_1546	T24_4mM_undiluted	bottomright	2	24	4mM	1	67.4389	NA	0.98866
12	12_1549	T24_4mM_undiluted	bottomright	2	24	4mM	1	67.4389	NA	0.974635
12	12_1552	T24_4mM_undiluted	bottomright	2	24	4mM	1	69.4381	NA	0.986311
12	12_1553	T24_4mM_undiluted	bottomright	2	24	4mM	1	67.4389	NA	0.986312
12	12_1555	T24_4mM_undiluted	bottomright	2	24	4mM	1	65.4381	NA	0.978699
12	12_1561	T24_4mM_undiluted	bottomright	2	24	4mM	1	67.4389	NA	0.973207
12	12_1562	T24_4mM_undiluted	bottomright	2	24	4mM	1	66.4378	NA	0.983984
12	12_1566	T24_4mM_undiluted	bottomright	2	24	4mM	1	64.4378	0.560094	0.983283
12	12_1567	T24_4mM_undiluted	bottomright	2	24	4mM	1	63.4394	0.573426	0.983513
12	12_1568	T24_4mM_undiluted	bottomright	2	24	4mM	1	67.4389	NA	0.994081
12	12_1569	T24_4mM_undiluted	bottomright	2	24	4mM	1	66.4378	NA	0.995258
12	12_1570	T24_4mM_undiluted	bottomright	2	24	4mM	1	68.4381	NA	0.968082
12	12_1571	T24_4mM_undiluted	bottomright	2	24	4mM	1	63.4394	0.538295	0.958785
12	12_1576	T24_4mM_undiluted	bottomright	2	24	4mM	1	67.4389	NA	0.959363
12	12_1577	T24_4mM_undiluted	bottomright	2	24	4mM	1	67.4389	NA	0.967856
12	12_1580	T24_4mM_undiluted	bottomright	2	24	4mM	1	67.4389	NA	0.959931
12	12_3188	T24_4mM_undiluted	bottomright	2	24	4mM	1	67.4389	NA	0.959336
12	12_3158	T24_4mM_undiluted	bottomright	2	24	4mM	1	67.4389	NA	0.984232
12	12_1586	T24_4mM_undiluted	bottomright	2	24	4mM	1	67.4389	NA	0.99593
12	12_2995	T24_4mM_undiluted	bottomright	2	24	4mM	1	65.4381	NA	0.981321
12	12_1595	T24_4mM_undiluted	bottomright	2	24	4mM	1	66.4378	NA	0.984248
12	12_1596	T24_4mM_undiluted	bottomright	2	24	4mM	1	68.4381	NA	0.967012
12	12_1599	T24_4mM_undiluted	bottomright	2	24	4mM	1	66.4378	NA	0.989667
12	12_1600	T24_4mM_undiluted	bottomright	2	24	4mM	1	65.4381	NA	0.990434
12	12_1602	T24_4mM_undiluted	bottomright	2	24	4mM	1	67.4389	NA	0.990227
12	12_1604	T24_4mM_undiluted	bottomright	2	24	4mM	1	67.4389	NA	0.97907
12	12_1608	T24_4mM_undiluted	bottomright	2	24	4mM	1	67.4389	NA	0.971814
12	12_1610	T24_4mM_undiluted	bottomright	2	24	4mM	1	67.4389	NA	0.984716
12	12_951	T24_4mM_undiluted	bottomright	2	24	4mM	1	66.4378	NA	0.991852
12	12_1612	T24_4mM_undiluted	bottomright	2	24	4mM	1	64.4378	NA	0.969197
12	12_1613	T24_4mM_undiluted	bottomright	2	24	4mM	1	67.4389	NA	0.980822
12	12_1616	T24_4mM_undiluted	bottomright	2	24	4mM	1	67.4389	NA	0.95981
12	12_1618	T24_4mM_undiluted	bottomright	2	24	4mM	1	69.4381	NA	0.997002
12	12_1619	T24_4mM_undiluted	bottomright	2	24	4mM	1	66.4378	NA	0.96932
12	12_1622	T24_4mM_undiluted	bottomright	2	24	4mM	1	65.4381	NA	0.983282
12	12_1623	T24_4mM_undiluted	bottomright	2	24	4mM	1	67.4389	NA	0.995411
12	12_1624	T24_4mM_undiluted	bottomright	2	24	4mM	1	67.4389	NA	0.983401
12	12_1628	T24_4mM_undiluted	bottomright	2	24	4mM	1	67.4389	NA	0.991074
12	12_1629	T24_4mM_undiluted	bottomright	2	24	4mM	1	68.4381	NA	0.978214
12	12_1630	T24_4mM_undiluted	bottomright	2	24	4mM	1	65.4381	NA	0.981709
12	12_1635	T24_4mM_undiluted	bottomright	2	24	4mM	1	67.4389	NA	0.9669
12	12_1637	T24_4mM_undiluted	bottomright	2	24	4mM	1	67.4389	NA	0.974602
12	12_1642	T24_4mM_undiluted	bottomright	2	24	4mM	1	67.4389	NA	0.987611
12	12_1647	T24_4mM_undiluted	bottomright	2	24	4mM	1	64.4378	NA	0.974218
12	12_2534	T24_4mM_undiluted	bottomright	2	24	4mM	1	63.4394	NA	0.972573
12	12_1652	T24_4mM_undiluted	bottomright	2	24	4mM	1	68.4381	NA	0.9976
12	12_1655	T24_4mM_undiluted	bottomright	2	24	4mM	1	68.4381	NA	0.991982
12	12_1659	T24_4mM_undiluted	bottomright	2	24	4mM	1	67.4389	NA	0.980614
12	12_1660	T24_4mM_undiluted	bottomright	2	24	4mM	1	67.4389	NA	0.992967
12	12_1667	T24_4mM_undiluted	bottomright	2	24	4mM	1	67.4389	NA	0.966323
12	12_3350	T24_4mM_undiluted	bottomright	2	24	4mM	1	69.4381	NA	0.998044
12	12_1670	T24_4mM_undiluted	bottomright	2	24	4mM	1	68.4381	NA	0.965099
12	12_3009	T24_4mM_undiluted	bottomright	2	24	4mM	1	67.4389	NA	0.995973
12	12_1676	T24_4mM_undiluted	bottomright	2	24	4mM	1	65.4381	NA	0.967758
12	12_3010	T24_4mM_undiluted	bottomright	2	24	4mM	1	66.4378	NA	0.989701
12	12_1678	T24_4mM_undiluted	bottomright	2	24	4mM	1	64.4378	0.439299	0.97979
12	12_1645	T24_4mM_undiluted	bottomright	2	24	4mM	1	64.4378	NA	0.985374
12	12_1682	T24_4mM_undiluted	bottomright	2	24	4mM	1	68.4381	NA	0.964471
12	12_3011	T24_4mM_undiluted	bottomright	2	24	4mM	1	67.4389	NA	0.997259
12	12_1684	T24_4mM_undiluted	bottomright	2	24	4mM	1	68.4381	NA	0.994241
12	12_1685	T24_4mM_undiluted	bottomright	2	24	4mM	1	67.4389	NA	0.95501
12	12_2852	T24_4mM_undiluted	bottomright	2	24	4mM	1	62.4378	0.419505	0.968683
12	12_1694	T24_4mM_undiluted	bottomright	2	24	4mM	1	66.4378	NA	0.984667
12	12_1648	T24_4mM_undiluted	bottomright	2	24	4mM	1	66.4378	0.234889	0.988359
12	12_1698	T24_4mM_undiluted	bottomright	2	24	4mM	1	67.4389	NA	0.988643
12	12_2331	T24_4mM_undiluted	bottomright	2	24	4mM	1	64.4378	0.462416	0.986075
12	12_1700	T24_4mM_undiluted	bottomright	2	24	4mM	1	68.4381	NA	0.992783
12	12_2648	T24_4mM_undiluted	bottomright	2	24	4mM	1	65.4381	0.54561	0.985516
12	12_1705	T24_4mM_undiluted	bottomright	2	24	4mM	1	67.4389	NA	0.976592
12	12_1710	T24_4mM_undiluted	bottomright	2	24	4mM	1	67.4389	NA	0.955748
12	12_1714	T24_4mM_undiluted	bottomright	2	24	4mM	1	66.4378	NA	0.991172
12	12_1717	T24_4mM_undiluted	bottomright	2	24	4mM	1	67.4389	NA	0.997923
12	12_1718	T24_4mM_undiluted	bottomright	2	24	4mM	1	69.4381	NA	0.997312
12	12_1720	T24_4mM_undiluted	bottomright	2	24	4mM	1	66.4378	NA	0.974452
12	12_2676	T24_4mM_undiluted	bottomright	2	24	4mM	1	65.4381	NA	0.981001
12	12_1723	T24_4mM_undiluted	bottomright	2	24	4mM	1	64.4378	NA	0.970897
12	12_1728	T24_4mM_undiluted	bottomright	2	24	4mM	1	63.4394	0.555089	0.981174
12	12_1729	T24_4mM_undiluted	bottomright	2	24	4mM	1	67.4389	NA	0.991574
12	12_1733	T24_4mM_undiluted	bottomright	2	24	4mM	1	69.4381	NA	0.985186
12	12_1737	T24_4mM_undiluted	bottomright	2	24	4mM	1	65.4381	0.506173	0.95223
12	12_1738	T24_4mM_undiluted	bottomright	2	24	4mM	1	66.4378	NA	0.993757
12	12_1740	T24_4mM_undiluted	bottomright	2	24	4mM	1	63.4394	0.390016	0.979526
12	12_1742	T24_4mM_undiluted	bottomright	2	24	4mM	1	67.4389	NA	0.97586
12	12_1744	T24_4mM_undiluted	bottomright	2	24	4mM	1	68.4381	NA	0.994938
12	12_1752	T24_4mM_undiluted	bottomright	2	24	4mM	1	70.4381	NA	0.962437
12	12_1758	T24_4mM_undiluted	bottomright	2	24	4mM	1	62.4378	0.820576	0.960198
12	12_1762	T24_4mM_undiluted	bottomright	2	24	4mM	1	67.4389	NA	0.994927
12	12_2840	T24_4mM_undiluted	bottomright	2	24	4mM	1	67.4389	NA	0.958939
12	12_1765	T24_4mM_undiluted	bottomright	2	24	4mM	1	67.4389	NA	0.999521
12	12_1766	T24_4mM_undiluted	bottomright	2	24	4mM	1	68.4381	NA	0.960573
12	12_1769	T24_4mM_undiluted	bottomright	2	24	4mM	1	65.4381	NA	0.988917
12	12_1776	T24_4mM_undiluted	bottomright	2	24	4mM	1	71.4378	NA	0.966143
12	12_2855	T24_4mM_undiluted	bottomright	2	24	4mM	1	63.4394	NA	0.99011
12	12_1780	T24_4mM_undiluted	bottomright	2	24	4mM	1	66.4378	NA	0.993903
12	12_1782	T24_4mM_undiluted	bottomright	2	24	4mM	1	67.4389	NA	0.973707
12	12_1790	T24_4mM_undiluted	bottomright	2	24	4mM	1	67.4389	NA	0.973228
12	12_640	T24_4mM_undiluted	bottomright	2	24	4mM	1	66.4378	NA	0.985362
12	12_1795	T24_4mM_undiluted	bottomright	2	24	4mM	1	71.4378	NA	0.960282
12	12_1798	T24_4mM_undiluted	bottomright	2	24	4mM	1	67.4389	NA	0.995547
12	12_1799	T24_4mM_undiluted	bottomright	2	24	4mM	1	70.4381	NA	0.990344
12	12_1801	T24_4mM_undiluted	bottomright	2	24	4mM	1	67.4389	NA	0.992149
12	12_1802	T24_4mM_undiluted	bottomright	2	24	4mM	1	64.4378	0.504016	0.975399
12	12_1803	T24_4mM_undiluted	bottomright	2	24	4mM	1	67.4389	NA	0.988136
12	12_1804	T24_4mM_undiluted	bottomright	2	24	4mM	1	63.4394	0.591458	0.970368
12	12_1805	T24_4mM_undiluted	bottomright	2	24	4mM	1	67.4389	NA	0.983828
12	12_1810	T24_4mM_undiluted	bottomright	2	24	4mM	1	65.4381	NA	0.980132
12	12_1812	T24_4mM_undiluted	bottomright	2	24	4mM	1	67.4389	NA	0.989264
12	12_1815	T24_4mM_undiluted	bottomright	2	24	4mM	1	67.4389	NA	0.992867
12	12_1817	T24_4mM_undiluted	bottomright	2	24	4mM	1	69.4381	NA	0.989129
12	12_1821	T24_4mM_undiluted	bottomright	2	24	4mM	1	72.4378	NA	0.998241
12	12_1822	T24_4mM_undiluted	bottomright	2	24	4mM	1	64.4378	NA	0.985823
12	12_1825	T24_4mM_undiluted	bottomright	2	24	4mM	1	65.4381	NA	0.980044
12	12_1793	T24_4mM_undiluted	bottomright	2	24	4mM	1	67.4389	NA	0.997712
12	12_1831	T24_4mM_undiluted	bottomright	2	24	4mM	1	66.4378	NA	0.990636
12	12_1832	T24_4mM_undiluted	bottomright	2	24	4mM	1	66.4378	NA	0.987943
12	12_1836	T24_4mM_undiluted	bottomright	2	24	4mM	1	69.4381	NA	0.993378
12	12_1838	T24_4mM_undiluted	bottomright	2	24	4mM	1	67.4389	NA	0.967537
12	12_1840	T24_4mM_undiluted	bottomright	2	24	4mM	1	72.4378	NA	0.961491
12	12_1843	T24_4mM_undiluted	bottomright	2	24	4mM	1	66.4378	NA	0.971157
12	12_1867	T24_4mM_undiluted	bottomright	2	24	4mM	1	64.4378	0.678763	0.989862
12	12_1848	T24_4mM_undiluted	bottomright	2	24	4mM	1	63.4394	0.513289	0.989951
12	12_2549	T24_4mM_undiluted	bottomright	2	24	4mM	1	65.4381	NA	0.978512
12	12_991	T24_4mM_undiluted	bottomright	2	24	4mM	1	69.4381	NA	0.957296
12	12_1971	T24_4mM_undiluted	bottomright	2	24	4mM	1	69.4381	NA	0.989467
12	12_1855	T24_4mM_undiluted	bottomright	2	24	4mM	1	69.4381	NA	0.967713
12	12_1857	T24_4mM_undiluted	bottomright	2	24	4mM	1	63.4394	0.403792	0.975114
12	12_1335	T24_4mM_undiluted	bottomright	2	24	4mM	1	67.4389	NA	0.981661
12	12_1872	T24_4mM_undiluted	bottomright	2	24	4mM	1	67.4389	NA	0.97148
12	12_1873	T24_4mM_undiluted	bottomright	2	24	4mM	1	67.4389	NA	0.985374
12	12_1874	T24_4mM_undiluted	bottomright	2	24	4mM	1	72.4378	NA	0.985101
12	12_2019	T24_4mM_undiluted	bottomright	2	24	4mM	1	69.4381	NA	0.956525
12	12_1876	T24_4mM_undiluted	bottomright	2	24	4mM	1	67.4389	NA	0.990064
12	12_1877	T24_4mM_undiluted	bottomright	2	24	4mM	1	63.4394	0.448677	0.982358
12	12_1880	T24_4mM_undiluted	bottomright	2	24	4mM	1	67.4389	NA	0.990644
12	12_1889	T24_4mM_undiluted	bottomright	2	24	4mM	1	71.4378	NA	0.973744
12	12_1894	T24_4mM_undiluted	bottomright	2	24	4mM	1	66.4378	NA	0.996173
12	12_1899	T24_4mM_undiluted	bottomright	2	24	4mM	1	63.4394	NA	0.966682
12	12_1902	T24_4mM_undiluted	bottomright	2	24	4mM	1	69.4381	NA	0.98294
12	12_2707	T24_4mM_undiluted	bottomright	2	24	4mM	1	64.4378	0.416725	0.968127
12	12_1908	T24_4mM_undiluted	bottomright	2	24	4mM	1	63.4394	0.505896	0.969477
12	12_1915	T24_4mM_undiluted	bottomright	2	24	4mM	1	67.4389	NA	0.955024
12	12_1916	T24_4mM_undiluted	bottomright	2	24	4mM	1	66.4378	NA	0.986494
12	12_1917	T24_4mM_undiluted	bottomright	2	24	4mM	1	65.4381	NA	0.992197
12	12_2246	T24_4mM_undiluted	bottomright	2	24	4mM	1	67.4389	NA	0.986968
12	12_1922	T24_4mM_undiluted	bottomright	2	24	4mM	1	68.4381	NA	0.983907
12	12_3051	T24_4mM_undiluted	bottomright	2	24	4mM	1	67.4389	NA	0.994237
12	12_1925	T24_4mM_undiluted	bottomright	2	24	4mM	1	63.4394	0.459573	0.975973
12	12_2711	T24_4mM_undiluted	bottomright	2	24	4mM	1	66.4378	NA	0.999549
12	12_1939	T24_4mM_undiluted	bottomright	2	24	4mM	1	64.4378	0.362916	0.982801
12	12_2372	T24_4mM_undiluted	bottomright	2	24	4mM	1	67.4389	NA	0.999946
12	12_1946	T24_4mM_undiluted	bottomright	2	24	4mM	1	67.4389	NA	0.988902
12	12_1950	T24_4mM_undiluted	bottomright	2	24	4mM	1	64.4378	0.549956	0.969316
12	12_1951	T24_4mM_undiluted	bottomright	2	24	4mM	1	67.4389	NA	0.979737
12	12_1952	T24_4mM_undiluted	bottomright	2	24	4mM	1	65.4381	0.614372	0.989601
12	12_1955	T24_4mM_undiluted	bottomright	2	24	4mM	1	66.4378	NA	0.989827
12	12_1958	T24_4mM_undiluted	bottomright	2	24	4mM	1	65.4381	NA	0.979004
12	12_1963	T24_4mM_undiluted	bottomright	2	24	4mM	1	67.4389	NA	0.98269
12	12_1964	T24_4mM_undiluted	bottomright	2	24	4mM	1	67.4389	NA	0.986987
12	12_1965	T24_4mM_undiluted	bottomright	2	24	4mM	1	67.4389	NA	0.989285
12	12_1968	T24_4mM_undiluted	bottomright	2	24	4mM	1	65.4381	NA	0.980284
12	12_1970	T24_4mM_undiluted	bottomright	2	24	4mM	1	64.4378	NA	0.977493
12	12_3059	T24_4mM_undiluted	bottomright	2	24	4mM	1	64.4378	NA	0.973169
12	12_2718	T24_4mM_undiluted	bottomright	2	24	4mM	1	63.4394	NA	0.979541
12	12_1974	T24_4mM_undiluted	bottomright	2	24	4mM	1	62.4378	0.597844	0.953632
12	12_1976	T24_4mM_undiluted	bottomright	2	24	4mM	1	67.4389	NA	0.993703
12	12_3060	T24_4mM_undiluted	bottomright	2	24	4mM	1	66.4378	NA	0.990366
12	12_1982	T24_4mM_undiluted	bottomright	2	24	4mM	1	67.4389	NA	0.970234
12	12_1984	T24_4mM_undiluted	bottomright	2	24	4mM	1	66.4378	NA	0.993834
12	12_2659	T24_4mM_undiluted	bottomright	2	24	4mM	1	71.4378	NA	0.998961
12	12_1989	T24_4mM_undiluted	bottomright	2	24	4mM	1	67.4389	NA	0.982079
12	12_1697	T24_4mM_undiluted	bottomright	2	24	4mM	1	68.4381	NA	0.963664
12	12_1996	T24_4mM_undiluted	bottomright	2	24	4mM	1	63.4394	0.522722	0.966575
12	12_1999	T24_4mM_undiluted	bottomright	2	24	4mM	1	67.4389	NA	0.987311
12	12_2002	T24_4mM_undiluted	bottomright	2	24	4mM	1	67.4389	NA	0.989112
12	12_2004	T24_4mM_undiluted	bottomright	2	24	4mM	1	64.4378	0.407741	0.96345
12	12_2999	T24_4mM_undiluted	bottomright	2	24	4mM	1	65.4381	NA	0.994085
12	12_2017	T24_4mM_undiluted	bottomright	2	24	4mM	1	65.4381	NA	0.989109
12	12_3067	T24_4mM_undiluted	bottomright	2	24	4mM	1	67.4389	NA	0.992878
12	12_2020	T24_4mM_undiluted	bottomright	2	24	4mM	1	67.4389	NA	0.990745
12	12_2021	T24_4mM_undiluted	bottomright	2	24	4mM	1	68.4381	NA	0.999997
12	12_2025	T24_4mM_undiluted	bottomright	2	24	4mM	1	67.4389	NA	0.993167
12	12_2029	T24_4mM_undiluted	bottomright	2	24	4mM	1	64.4378	NA	0.988388
12	12_2031	T24_4mM_undiluted	bottomright	2	24	4mM	1	68.4381	NA	0.970382
12	12_2823	T24_4mM_undiluted	bottomright	2	24	4mM	1	66.4378	NA	0.990097
12	12_2036	T24_4mM_undiluted	bottomright	2	24	4mM	1	66.4378	NA	0.981395
12	12_2037	T24_4mM_undiluted	bottomright	2	24	4mM	1	65.4381	NA	0.973026
12	12_2042	T24_4mM_undiluted	bottomright	2	24	4mM	1	65.4381	NA	0.992546
12	12_2046	T24_4mM_undiluted	bottomright	2	24	4mM	1	65.4381	NA	0.989714
13	13_579	T2_4mM_10x	topright	3	2	4mM	10	65.4372	0.355068	0.999702
13	13_246	T2_4mM_10x	topright	3	2	4mM	10	69.4383	0.369307	0.999797
13	13_609	T2_4mM_10x	topright	3	2	4mM	10	68.4383	0.370124	0.999799
13	13_1034	T2_4mM_10x	topright	3	2	4mM	10	66.4378	0.363268	0.999637
13	13_1102	T2_4mM_10x	topright	3	2	4mM	10	72.4378	0.364301	0.999572
13	13_1039	T2_4mM_10x	topright	3	2	4mM	10	75.4383	0.357527	0.999631
13	13_724	T2_4mM_10x	topright	3	2	4mM	10	60.4378	0.369419	0.999817
13	13_1504	T2_4mM_10x	topright	3	2	4mM	10	63.4392	0.375552	0.999722
13	13_1441	T2_4mM_10x	topright	3	2	4mM	10	74.4392	0.364058	0.998492
13	13_1379	T2_4mM_10x	topright	3	2	4mM	10	71.4378	0.373653	0.999716
13	13_804	T2_4mM_10x	topright	3	2	4mM	10	63.4392	0.359635	0.999795
13	13_805	T2_4mM_10x	topright	3	2	4mM	10	64.4389	0.370388	0.999809
13	13_359	T2_4mM_10x	topright	3	2	4mM	10	66.4378	0.366004	0.999704
13	13_489	T2_4mM_10x	topright	3	2	4mM	10	71.4378	0.378763	0.999854
13	13_1003	T2_4mM_10x	topright	3	2	4mM	10	62.4378	0.375662	0.999775
13	13_1580	T2_4mM_10x	topright	3	2	4mM	10	68.4383	0.364735	0.999433
13	13_1070	T2_4mM_10x	topright	3	2	4mM	10	64.4389	0.3704	0.999796
13	13_1583	T2_4mM_10x	topright	3	2	4mM	10	65.4372	0.364898	0.999451
13	13_1398	T2_4mM_10x	topright	3	2	4mM	10	65.4372	0.380527	0.999724
13	13_1511	T2_4mM_10x	topright	3	2	4mM	10	63.4392	0.36293	0.99967
14	14_1024	T12_0mM_10-2	middleright	3	12	0mM	0.01	99.4378	0.384345	0.999216
14	14_1027	T12_0mM_10-2	middleright	3	12	0mM	0.01	113.439	0.375547	0.999628
14	14_1285	T12_0mM_10-2	middleright	3	12	0mM	0.01	118.438	0.384263	0.99897
14	14_1798	T12_0mM_10-2	middleright	3	12	0mM	0.01	144.438	0.355873	0.999305
14	14_775	T12_0mM_10-2	middleright	3	12	0mM	0.01	111.438	0.382809	0.999642
14	14_1032	T12_0mM_10-2	middleright	3	12	0mM	0.01	127.441	0.394297	0.995777
14	14_1545	T12_0mM_10-2	middleright	3	12	0mM	0.01	115.438	0.372553	0.998963
14	14_2061	T12_0mM_10-2	middleright	3	12	0mM	0.01	103.438	0.376674	0.999322
14	14_1295	T12_0mM_10-2	middleright	3	12	0mM	0.01	115.438	0.366634	0.999046
14	14_1296	T12_0mM_10-2	middleright	3	12	0mM	0.01	142.438	0.377973	0.999451
14	14_1303	T12_0mM_10-2	middleright	3	12	0mM	0.01	140.438	0.368401	0.998953
14	14_1817	T12_0mM_10-2	middleright	3	12	0mM	0.01	153.438	0.383146	0.988103
14	14_1754	T12_0mM_10-2	middleright	3	12	0mM	0.01	113.439	0.558685	0.997117
14	14_2335	T12_0mM_10-2	middleright	3	12	0mM	0.01	118.438	0.355117	0.999487
14	14_551	T12_0mM_10-2	middleright	3	12	0mM	0.01	149.438	0.388634	0.992613
14	14_1326	T12_0mM_10-2	middleright	3	12	0mM	0.01	148.438	0.384528	0.999157
14	14_2356	T12_0mM_10-2	middleright	3	12	0mM	0.01	112.438	0.352914	0.999184
14	14_2102	T12_0mM_10-2	middleright	3	12	0mM	0.01	125.438	0.365922	0.99928
14	14_823	T12_0mM_10-2	middleright	3	12	0mM	0.01	108.438	0.444401	0.997864
14	14_827	T12_0mM_10-2	middleright	3	12	0mM	0.01	98.4381	0.421874	0.99935
14	14_572	T12_0mM_10-2	middleright	3	12	0mM	0.01	160.438	0.400386	0.998486
14	14_1603	T12_0mM_10-2	middleright	3	12	0mM	0.01	128.438	0.340694	0.99925
14	14_1349	T12_0mM_10-2	middleright	3	12	0mM	0.01	120.439	0.376342	0.999182
14	14_1866	T12_0mM_10-2	middleright	3	12	0mM	0.01	141.438	0.37366	0.99936
14	14_2381	T12_0mM_10-2	middleright	3	12	0mM	0.01	125.438	0.353216	0.998897
14	14_847	T12_0mM_10-2	middleright	3	12	0mM	0.01	138.438	0.38336	0.999442
14	14_1361	T12_0mM_10-2	middleright	3	12	0mM	0.01	126.438	0.359812	0.999514
14	14_1699	T12_0mM_10-2	middleright	3	12	0mM	0.01	116.438	0.377143	0.999353
14	14_600	T12_0mM_10-2	middleright	3	12	0mM	0.01	104.439	0.382615	0.999108
14	14_1625	T12_0mM_10-2	middleright	3	12	0mM	0.01	149.438	0.37759	0.999318
14	14_1629	T12_0mM_10-2	middleright	3	12	0mM	0.01	107.439	0.404561	0.999186
14	14_2262	T12_0mM_10-2	middleright	3	12	0mM	0.01	160.438	NA	0.995601
14	14_1424	T12_0mM_10-2	middleright	3	12	0mM	0.01	126.438	0.388563	0.997784
14	14_1634	T12_0mM_10-2	middleright	3	12	0mM	0.01	132.438	0.362219	0.999074
14	14_1134	T12_0mM_10-2	middleright	3	12	0mM	0.01	134.439	0.391064	0.999014
14	14_2161	T12_0mM_10-2	middleright	3	12	0mM	0.01	128.438	0.365882	0.999609
14	14_1396	T12_0mM_10-2	middleright	3	12	0mM	0.01	100.438	0.376588	0.999526
14	14_888	T12_0mM_10-2	middleright	3	12	0mM	0.01	145.439	0.409752	0.998506
14	14_892	T12_0mM_10-2	middleright	3	12	0mM	0.01	116.438	0.375696	0.999737
14	14_1921	T12_0mM_10-2	middleright	3	12	0mM	0.01	118.438	0.347842	0.999493
14	14_1922	T12_0mM_10-2	middleright	3	12	0mM	0.01	118.438	0.389862	0.999474
14	14_1156	T12_0mM_10-2	middleright	3	12	0mM	0.01	115.438	0.391565	0.999001
14	14_1925	T12_0mM_10-2	middleright	3	12	0mM	0.01	142.438	0.393084	0.99933
14	14_1414	T12_0mM_10-2	middleright	3	12	0mM	0.01	108.438	0.366448	0.999183
14	14_2192	T12_0mM_10-2	middleright	3	12	0mM	0.01	115.438	0.349883	0.998968
14	14_1940	T12_0mM_10-2	middleright	3	12	0mM	0.01	158.438	0.295498	0.987019
14	14_664	T12_0mM_10-2	middleright	3	12	0mM	0.01	110.438	0.379309	0.999352
14	14_2459	T12_0mM_10-2	middleright	3	12	0mM	0.01	136.438	0.345539	0.997957
14	14_926	T12_0mM_10-2	middleright	3	12	0mM	0.01	104.439	0.39045	0.999659
14	14_672	T12_0mM_10-2	middleright	3	12	0mM	0.01	108.438	0.375687	0.999558
14	14_1691	T12_0mM_10-2	middleright	3	12	0mM	0.01	123.438	0.352683	0.999251
14	14_1188	T12_0mM_10-2	middleright	3	12	0mM	0.01	136.438	0.392261	0.997723
14	14_1711	T12_0mM_10-2	middleright	3	12	0mM	0.01	145.439	0.37241	0.99867
14	14_2226	T12_0mM_10-2	middleright	3	12	0mM	0.01	148.438	0.350392	0.99882
14	14_1459	T12_0mM_10-2	middleright	3	12	0mM	0.01	126.438	0.381455	0.998448
14	14_1972	T12_0mM_10-2	middleright	3	12	0mM	0.01	116.438	0.374377	0.999505
14	14_953	T12_0mM_10-2	middleright	3	12	0mM	0.01	120.439	0.373275	0.999397
14	14_1723	T12_0mM_10-2	middleright	3	12	0mM	0.01	131.438	0.375355	0.999608
14	14_1982	T12_0mM_10-2	middleright	3	12	0mM	0.01	115.438	0.425681	0.998471
14	14_703	T12_0mM_10-2	middleright	3	12	0mM	0.01	124.438	0.371535	0.999747
14	14_1217	T12_0mM_10-2	middleright	3	12	0mM	0.01	127.441	0.376561	0.999605
14	14_1991	T12_0mM_10-2	middleright	3	12	0mM	0.01	109.438	0.380026	0.996565
14	14_1226	T12_0mM_10-2	middleright	3	12	0mM	0.01	136.438	0.371878	0.999402
14	14_675	T12_0mM_10-2	middleright	3	12	0mM	0.01	105.438	0.38613	0.999068
14	14_2317	T12_0mM_10-2	middleright	3	12	0mM	0.01	145.439	0.346709	0.999523
14	14_1238	T12_0mM_10-2	middleright	3	12	0mM	0.01	108.438	0.379304	0.998801
14	14_2266	T12_0mM_10-2	middleright	3	12	0mM	0.01	110.438	0.53953	0.990776
14	14_1498	T12_0mM_10-2	middleright	3	12	0mM	0.01	132.438	0.37836	0.999323
14	14_475	T12_0mM_10-2	middleright	3	12	0mM	0.01	127.441	0.400988	0.999184
14	14_1500	T12_0mM_10-2	middleright	3	12	0mM	0.01	138.438	0.369828	0.99901
14	14_733	T12_0mM_10-2	middleright	3	12	0mM	0.01	136.438	0.374718	0.999736
14	14_1764	T12_0mM_10-2	middleright	3	12	0mM	0.01	105.438	0.354478	0.999386
14	14_1766	T12_0mM_10-2	middleright	3	12	0mM	0.01	104.439	0.355284	0.999188
14	14_1511	T12_0mM_10-2	middleright	3	12	0mM	0.01	126.438	0.402857	0.99374
14	14_1768	T12_0mM_10-2	middleright	3	12	0mM	0.01	116.438	0.358536	0.999346
14	14_2282	T12_0mM_10-2	middleright	3	12	0mM	0.01	150.438	0.375513	0.99869
14	14_1779	T12_0mM_10-2	middleright	3	12	0mM	0.01	116.438	0.377228	0.999583
14	14_757	T12_0mM_10-2	middleright	3	12	0mM	0.01	135.439	0.390286	0.999105
14	14_2038	T12_0mM_10-2	middleright	3	12	0mM	0.01	111.438	0.379897	0.999319
14	14_2042	T12_0mM_10-2	middleright	3	12	0mM	0.01	133.438	0.350936	0.999532
15	15_1792	T2_0mM_10-3	topleft	3	2	0mM	0.001	67.4392	0.36614	0.999337
15	15_2305	T2_0mM_10-3	topleft	3	2	0mM	0.001	72.4378	0.312744	0.98677
15	15_1538	T2_0mM_10-3	topleft	3	2	0mM	0.001	77.4381	0.369419	0.99906
15	15_1805	T2_0mM_10-3	topleft	3	2	0mM	0.001	66.4378	0.357069	0.999661
15	15_782	T2_0mM_10-3	topleft	3	2	0mM	0.001	69.4383	0.367688	0.999437
15	15_785	T2_0mM_10-3	topleft	3	2	0mM	0.001	64.4389	0.49101	0.993323
15	15_1299	T2_0mM_10-3	topleft	3	2	0mM	0.001	63.4392	0.344995	0.989953
15	15_1815	T2_0mM_10-3	topleft	3	2	0mM	0.001	68.4383	0.369595	0.999066
15	15_795	T2_0mM_10-3	topleft	3	2	0mM	0.001	70.4378	0.371903	0.999513
15	15_2473	T2_0mM_10-3	topleft	3	2	0mM	0.001	72.4378	0.362115	0.997857
15	15_2341	T2_0mM_10-3	topleft	3	2	0mM	0.001	61.4389	0.345581	0.999492
15	15_2087	T2_0mM_10-3	topleft	3	2	0mM	0.001	73.4378	0.36058	0.99928
15	15_1833	T2_0mM_10-3	topleft	3	2	0mM	0.001	69.4383	0.359978	0.999272
15	15_1322	T2_0mM_10-3	topleft	3	2	0mM	0.001	64.4389	0.360915	0.997215
15	15_1415	T2_0mM_10-3	topleft	3	2	0mM	0.001	67.4392	0.340452	0.990807
15	15_1839	T2_0mM_10-3	topleft	3	2	0mM	0.001	83.4381	0.261948	0.999226
15	15_306	T2_0mM_10-3	topleft	3	2	0mM	0.001	69.4383	0.361578	0.997686
15	15_2099	T2_0mM_10-3	topleft	3	2	0mM	0.001	67.4392	0.421076	0.995299
15	15_566	T2_0mM_10-3	topleft	3	2	0mM	0.001	69.4383	0.362526	0.998133
15	15_572	T2_0mM_10-3	topleft	3	2	0mM	0.001	68.4383	0.364341	0.999457
15	15_864	T2_0mM_10-3	topleft	3	2	0mM	0.001	64.4389	0.485715	0.986276
15	15_1603	T2_0mM_10-3	topleft	3	2	0mM	0.001	67.4392	0.360783	0.999684
15	15_584	T2_0mM_10-3	topleft	3	2	0mM	0.001	66.4378	0.372395	0.999468
15	15_1868	T2_0mM_10-3	topleft	3	2	0mM	0.001	66.4378	0.365506	0.999265
15	15_2381	T2_0mM_10-3	topleft	3	2	0mM	0.001	69.4383	0.344965	0.993263
15	15_1362	T2_0mM_10-3	topleft	3	2	0mM	0.001	69.4383	0.355045	0.999775
15	15_84	T2_0mM_10-3	topleft	3	2	0mM	0.001	68.4383	0.350585	0.998203
15	15_1115	T2_0mM_10-3	topleft	3	2	0mM	0.001	62.4378	0.427179	0.975927
15	15_1888	T2_0mM_10-3	topleft	3	2	0mM	0.001	72.4378	0.364936	0.999593
15	15_1123	T2_0mM_10-3	topleft	3	2	0mM	0.001	67.4392	0.350838	0.994868
15	15_618	T2_0mM_10-3	topleft	3	2	0mM	0.001	68.4383	0.365553	0.998916
15	15_1387	T2_0mM_10-3	topleft	3	2	0mM	0.001	64.4389	0.359986	0.997108
15	15_621	T2_0mM_10-3	topleft	3	2	0mM	0.001	67.4392	0.365585	0.999604
15	15_879	T2_0mM_10-3	topleft	3	2	0mM	0.001	66.4378	0.363465	0.997184
15	15_624	T2_0mM_10-3	topleft	3	2	0mM	0.001	76.4378	0.369763	0.99947
15	15_1555	T2_0mM_10-3	topleft	3	2	0mM	0.001	67.4392	0.354776	0.99974
15	15_643	T2_0mM_10-3	topleft	3	2	0mM	0.001	71.4378	0.369618	0.999388
15	15_1897	T2_0mM_10-3	topleft	3	2	0mM	0.001	75.4383	0.357748	0.999287
15	15_1400	T2_0mM_10-3	topleft	3	2	0mM	0.001	69.4383	0.290279	0.984894
15	15_1401	T2_0mM_10-3	topleft	3	2	0mM	0.001	61.4389	0.384673	0.989433
15	15_1915	T2_0mM_10-3	topleft	3	2	0mM	0.001	69.4383	0.360799	0.999261
15	15_1151	T2_0mM_10-3	topleft	3	2	0mM	0.001	71.4378	0.367	0.999399
15	15_1922	T2_0mM_10-3	topleft	3	2	0mM	0.001	68.4383	0.363483	0.998457
15	15_2155	T2_0mM_10-3	topleft	3	2	0mM	0.001	70.4378	0.357627	0.99962
15	15_2439	T2_0mM_10-3	topleft	3	2	0mM	0.001	64.4389	0.435994	0.974568
15	15_654	T2_0mM_10-3	topleft	3	2	0mM	0.001	66.4378	0.350157	0.994282
15	15_1935	T2_0mM_10-3	topleft	3	2	0mM	0.001	69.4383	0.364184	0.99902
15	15_1680	T2_0mM_10-3	topleft	3	2	0mM	0.001	67.4392	0.367737	0.999489
15	15_1169	T2_0mM_10-3	topleft	3	2	0mM	0.001	67.4392	0.363655	0.999527
15	15_1940	T2_0mM_10-3	topleft	3	2	0mM	0.001	28.4381	0.289179	0.957466
15	15_1687	T2_0mM_10-3	topleft	3	2	0mM	0.001	64.4389	0.346403	0.992459
15	15_664	T2_0mM_10-3	topleft	3	2	0mM	0.001	67.4392	0.366079	0.998288
15	15_1945	T2_0mM_10-3	topleft	3	2	0mM	0.001	65.4372	0.362384	0.99934
15	15_1948	T2_0mM_10-3	topleft	3	2	0mM	0.001	67.4392	0.327286	0.987119
15	15_1439	T2_0mM_10-3	topleft	3	2	0mM	0.001	69.4383	0.368355	0.999169
15	15_928	T2_0mM_10-3	topleft	3	2	0mM	0.001	69.4383	0.365666	0.999483
15	15_1392	T2_0mM_10-3	topleft	3	2	0mM	0.001	67.4392	0.356508	0.995469
15	15_1180	T2_0mM_10-3	topleft	3	2	0mM	0.001	62.4378	0.350521	0.987319
15	15_171	T2_0mM_10-3	topleft	3	2	0mM	0.001	71.4378	0.309317	0.993817
15	15_685	T2_0mM_10-3	topleft	3	2	0mM	0.001	69.4383	0.363446	0.997076
15	15_1201	T2_0mM_10-3	topleft	3	2	0mM	0.001	69.4383	0.353816	0.992878
15	15_1458	T2_0mM_10-3	topleft	3	2	0mM	0.001	66.4378	0.357692	0.994763
15	15_947	T2_0mM_10-3	topleft	3	2	0mM	0.001	66.4378	0.367739	0.998933
15	15_1975	T2_0mM_10-3	topleft	3	2	0mM	0.001	70.4378	0.344634	0.992329
15	15_696	T2_0mM_10-3	topleft	3	2	0mM	0.001	67.4392	0.373575	0.999448
15	15_442	T2_0mM_10-3	topleft	3	2	0mM	0.001	71.4378	0.366273	0.999233
15	15_671	T2_0mM_10-3	topleft	3	2	0mM	0.001	70.4378	0.338209	0.989811
15	15_962	T2_0mM_10-3	topleft	3	2	0mM	0.001	66.4378	0.365294	0.999506
15	15_713	T2_0mM_10-3	topleft	3	2	0mM	0.001	67.4392	0.351985	0.994966
15	15_2250	T2_0mM_10-3	topleft	3	2	0mM	0.001	78.4383	0.360874	0.999373
15	15_2039	T2_0mM_10-3	topleft	3	2	0mM	0.001	68.4383	0.363238	0.999331
15	15_1481	T2_0mM_10-3	topleft	3	2	0mM	0.001	70.4378	0.367726	0.996659
15	15_973	T2_0mM_10-3	topleft	3	2	0mM	0.001	65.4372	0.353345	0.995663
15	15_2510	T2_0mM_10-3	topleft	3	2	0mM	0.001	65.4372	0.353001	0.997006
15	15_1955	T2_0mM_10-3	topleft	3	2	0mM	0.001	68.4383	0.382494	0.997669
15	15_1236	T2_0mM_10-3	topleft	3	2	0mM	0.001	69.4383	0.362486	0.999518
15	15_482	T2_0mM_10-3	topleft	3	2	0mM	0.001	72.4378	0.371573	0.999424
15	15_2021	T2_0mM_10-3	topleft	3	2	0mM	0.001	60.4378	0.367185	0.989232
15	15_1766	T2_0mM_10-3	topleft	3	2	0mM	0.001	66.4378	0.334038	0.987205
15	15_1515	T2_0mM_10-3	topleft	3	2	0mM	0.001	69.4383	0.355428	0.999762
15	15_1516	T2_0mM_10-3	topleft	3	2	0mM	0.001	68.4383	0.363047	0.999327
15	15_850	T2_0mM_10-3	topleft	3	2	0mM	0.001	66.4378	0.492934	0.993482
15	15_937	T2_0mM_10-3	topleft	3	2	0mM	0.001	67.4392	0.361636	0.997458
15	15_756	T2_0mM_10-3	topleft	3	2	0mM	0.001	74.4392	0.311248	0.984996
15	15_503	T2_0mM_10-3	topleft	3	2	0mM	0.001	73.4378	0.367399	0.999132
15	15_1528	T2_0mM_10-3	topleft	3	2	0mM	0.001	69.4383	0.35932	0.996304
15	15_507	T2_0mM_10-3	topleft	3	2	0mM	0.001	67.4392	0.36601	0.997253
15	15_1022	T2_0mM_10-3	topleft	3	2	0mM	0.001	67.4392	0.365482	0.999507
16	16_2052	T12_4mM_10x	middleleft	3	12	4mM	10	63.4378	0.34982	0.998783
16	16_2058	T12_4mM_10x	middleleft	3	12	4mM	10	63.4378	0.347565	0.997935
16	16_2060	T12_4mM_10x	middleleft	3	12	4mM	10	65.4383	0.298203	0.993515
16	16_2061	T12_4mM_10x	middleleft	3	12	4mM	10	61.4378	0.349911	0.973532
16	16_2062	T12_4mM_10x	middleleft	3	12	4mM	10	64.4392	0.343584	0.999452
16	16_2065	T12_4mM_10x	middleleft	3	12	4mM	10	64.4392	0.276237	0.988623
16	16_2067	T12_4mM_10x	middleleft	3	12	4mM	10	66.4378	0.299392	0.997699
16	16_2074	T12_4mM_10x	middleleft	3	12	4mM	10	63.4378	0.345509	0.997229
16	16_2735	T12_4mM_10x	middleleft	3	12	4mM	10	65.4383	0.278243	0.988083
16	16_2078	T12_4mM_10x	middleleft	3	12	4mM	10	58.4383	0.495825	0.99506
16	16_2082	T12_4mM_10x	middleleft	3	12	4mM	10	62.4378	0.460649	0.988063
16	16_2089	T12_4mM_10x	middleleft	3	12	4mM	10	66.4378	0.277635	0.993032
16	16_2098	T12_4mM_10x	middleleft	3	12	4mM	10	64.4392	0.352361	0.99907
16	16_2101	T12_4mM_10x	middleleft	3	12	4mM	10	62.4378	0.360668	0.998563
16	16_2104	T12_4mM_10x	middleleft	3	12	4mM	10	64.4392	0.288629	0.994746
16	16_2105	T12_4mM_10x	middleleft	3	12	4mM	10	60.4378	0.380699	0.994255
16	16_2106	T12_4mM_10x	middleleft	3	12	4mM	10	64.4392	0.351125	0.998614
16	16_2109	T12_4mM_10x	middleleft	3	12	4mM	10	64.4392	0.341709	0.998665
16	16_2117	T12_4mM_10x	middleleft	3	12	4mM	10	64.4392	0.291175	0.992088
16	16_2119	T12_4mM_10x	middleleft	3	12	4mM	10	63.4378	0.407364	0.989429
16	16_2121	T12_4mM_10x	middleleft	3	12	4mM	10	62.4378	0.353555	0.998494
16	16_2122	T12_4mM_10x	middleleft	3	12	4mM	10	61.4378	0.345265	0.997147
16	16_75	T12_4mM_10x	middleleft	3	12	4mM	10	74.4378	NA	0.986445
16	16_2125	T12_4mM_10x	middleleft	3	12	4mM	10	65.4383	0.281322	0.988904
16	16_2126	T12_4mM_10x	middleleft	3	12	4mM	10	61.4378	0.353594	0.995895
16	16_2128	T12_4mM_10x	middleleft	3	12	4mM	10	64.4392	0.313624	0.994754
16	16_83	T12_4mM_10x	middleleft	3	12	4mM	10	75.4394	NA	0.969958
16	16_88	T12_4mM_10x	middleleft	3	12	4mM	10	71.4381	NA	0.987912
16	16_2141	T12_4mM_10x	middleleft	3	12	4mM	10	59.4383	0.558438	0.980062
16	16_94	T12_4mM_10x	middleleft	3	12	4mM	10	74.4378	NA	0.973079
16	16_2143	T12_4mM_10x	middleleft	3	12	4mM	10	63.4378	0.330767	0.997947
16	16_2147	T12_4mM_10x	middleleft	3	12	4mM	10	60.4378	0.358877	0.996535
16	16_2406	T12_4mM_10x	middleleft	3	12	4mM	10	60.4378	0.461464	0.985863
16	16_113	T12_4mM_10x	middleleft	3	12	4mM	10	65.4383	0.390649	0.988875
16	16_2163	T12_4mM_10x	middleleft	3	12	4mM	10	61.4378	0.397652	0.979374
16	16_2164	T12_4mM_10x	middleleft	3	12	4mM	10	64.4392	0.339072	0.998827
16	16_122	T12_4mM_10x	middleleft	3	12	4mM	10	68.4383	0.255753	0.989651
16	16_133	T12_4mM_10x	middleleft	3	12	4mM	10	66.4378	0.26485	0.987645
16	16_136	T12_4mM_10x	middleleft	3	12	4mM	10	66.4378	0.261826	0.991804
16	16_140	T12_4mM_10x	middleleft	3	12	4mM	10	67.4381	0.239974	0.990133
16	16_142	T12_4mM_10x	middleleft	3	12	4mM	10	71.4381	NA	0.985585
16	16_2194	T12_4mM_10x	middleleft	3	12	4mM	10	64.4392	0.291087	0.993878
16	16_147	T12_4mM_10x	middleleft	3	12	4mM	10	76.4381	NA	0.970199
16	16_148	T12_4mM_10x	middleleft	3	12	4mM	10	75.4394	NA	0.995679
16	16_2200	T12_4mM_10x	middleleft	3	12	4mM	10	62.4378	0.354171	0.998646
16	16_2201	T12_4mM_10x	middleleft	3	12	4mM	10	64.4392	0.262752	0.995187
16	16_157	T12_4mM_10x	middleleft	3	12	4mM	10	65.4383	0.278425	0.993179
16	16_2209	T12_4mM_10x	middleleft	3	12	4mM	10	60.4378	0.411908	0.97682
16	16_2210	T12_4mM_10x	middleleft	3	12	4mM	10	62.4378	0.353122	0.997602
16	16_2211	T12_4mM_10x	middleleft	3	12	4mM	10	67.4381	0.284235	0.990196
16	16_167	T12_4mM_10x	middleleft	3	12	4mM	10	70.4378	NA	0.992271
16	16_2216	T12_4mM_10x	middleleft	3	12	4mM	10	65.4383	0.295331	0.992591
16	16_169	T12_4mM_10x	middleleft	3	12	4mM	10	68.4383	0.178863	0.991707
16	16_2218	T12_4mM_10x	middleleft	3	12	4mM	10	64.4392	0.351849	0.997764
16	16_2219	T12_4mM_10x	middleleft	3	12	4mM	10	65.4383	0.283567	0.991202
16	16_2220	T12_4mM_10x	middleleft	3	12	4mM	10	62.4378	0.360135	0.998386
16	16_2223	T12_4mM_10x	middleleft	3	12	4mM	10	75.4394	NA	0.997188
16	16_2227	T12_4mM_10x	middleleft	3	12	4mM	10	63.4378	0.347302	0.998478
16	16_2228	T12_4mM_10x	middleleft	3	12	4mM	10	65.4383	0.34777	0.998567
16	16_2233	T12_4mM_10x	middleleft	3	12	4mM	10	65.4383	0.262043	0.99352
16	16_192	T12_4mM_10x	middleleft	3	12	4mM	10	67.4381	0.306655	0.995315
16	16_198	T12_4mM_10x	middleleft	3	12	4mM	10	73.4381	NA	0.985974
16	16_200	T12_4mM_10x	middleleft	3	12	4mM	10	62.4378	0.261782	0.989879
16	16_2251	T12_4mM_10x	middleleft	3	12	4mM	10	61.4378	0.338198	0.992978
16	16_2253	T12_4mM_10x	middleleft	3	12	4mM	10	64.4392	0.29832	0.991272
16	16_2256	T12_4mM_10x	middleleft	3	12	4mM	10	66.4378	0.346677	0.998687
16	16_211	T12_4mM_10x	middleleft	3	12	4mM	10	68.4383	0.138818	0.99035
16	16_2264	T12_4mM_10x	middleleft	3	12	4mM	10	62.4378	0.34497	0.997779
16	16_225	T12_4mM_10x	middleleft	3	12	4mM	10	64.4392	0.288618	0.994216
16	16_226	T12_4mM_10x	middleleft	3	12	4mM	10	66.4378	0.610363	0.952578
16	16_233	T12_4mM_10x	middleleft	3	12	4mM	10	65.4383	0.312437	0.996086
16	16_234	T12_4mM_10x	middleleft	3	12	4mM	10	66.4378	0.311944	0.995363
16	16_2286	T12_4mM_10x	middleleft	3	12	4mM	10	60.4378	0.51859	0.996379
16	16_2293	T12_4mM_10x	middleleft	3	12	4mM	10	65.4383	0.353182	0.998387
16	16_2297	T12_4mM_10x	middleleft	3	12	4mM	10	59.4383	0.389694	0.977239
16	16_383	T12_4mM_10x	middleleft	3	12	4mM	10	63.4378	0.29594	0.991249
16	16_2300	T12_4mM_10x	middleleft	3	12	4mM	10	60.4378	0.358032	0.990912
16	16_2305	T12_4mM_10x	middleleft	3	12	4mM	10	65.4383	0.299129	0.991971
16	16_2306	T12_4mM_10x	middleleft	3	12	4mM	10	62.4378	0.321624	0.99252
16	16_2307	T12_4mM_10x	middleleft	3	12	4mM	10	66.4378	0.274188	0.991848
16	16_2316	T12_4mM_10x	middleleft	3	12	4mM	10	62.4378	0.346623	0.99798
16	16_269	T12_4mM_10x	middleleft	3	12	4mM	10	60.4378	0.284184	0.980176
16	16_272	T12_4mM_10x	middleleft	3	12	4mM	10	64.4392	0.340227	0.99739
16	16_2323	T12_4mM_10x	middleleft	3	12	4mM	10	63.4378	0.348074	0.998163
16	16_2325	T12_4mM_10x	middleleft	3	12	4mM	10	65.4383	0.284977	0.990923
16	16_2330	T12_4mM_10x	middleleft	3	12	4mM	10	66.4378	0.314106	0.996169
16	16_2332	T12_4mM_10x	middleleft	3	12	4mM	10	65.4383	0.360272	0.999293
16	16_287	T12_4mM_10x	middleleft	3	12	4mM	10	65.4383	0.269353	0.992292
16	16_2336	T12_4mM_10x	middleleft	3	12	4mM	10	62.4378	0.373754	0.973779
16	16_2340	T12_4mM_10x	middleleft	3	12	4mM	10	60.4378	0.362977	0.9753
16	16_296	T12_4mM_10x	middleleft	3	12	4mM	10	69.4378	0.363904	0.996384
16	16_2348	T12_4mM_10x	middleleft	3	12	4mM	10	59.4383	0.329589	0.994564
16	16_2349	T12_4mM_10x	middleleft	3	12	4mM	10	61.4378	0.351655	0.969385
16	16_306	T12_4mM_10x	middleleft	3	12	4mM	10	64.4392	0.295447	0.993362
16	16_309	T12_4mM_10x	middleleft	3	12	4mM	10	64.4392	0.313093	0.997578
16	16_2358	T12_4mM_10x	middleleft	3	12	4mM	10	66.4378	0.302729	0.995203
16	16_2361	T12_4mM_10x	middleleft	3	12	4mM	10	64.4392	0.354483	0.997553
16	16_2442	T12_4mM_10x	middleleft	3	12	4mM	10	65.4383	0.284509	0.990225
16	16_2369	T12_4mM_10x	middleleft	3	12	4mM	10	63.4378	0.316136	0.99681
16	16_2370	T12_4mM_10x	middleleft	3	12	4mM	10	66.4378	0.359575	0.997938
16	16_2375	T12_4mM_10x	middleleft	3	12	4mM	10	64.4392	0.36324	0.998781
16	16_2380	T12_4mM_10x	middleleft	3	12	4mM	10	64.4392	0.344372	0.998296
16	16_333	T12_4mM_10x	middleleft	3	12	4mM	10	65.4383	0.306875	0.996481
16	16_2384	T12_4mM_10x	middleleft	3	12	4mM	10	63.4378	0.306221	0.994206
16	16_337	T12_4mM_10x	middleleft	3	12	4mM	10	66.4378	0.277038	0.993898
16	16_338	T12_4mM_10x	middleleft	3	12	4mM	10	61.4378	0.423505	0.982931
16	16_339	T12_4mM_10x	middleleft	3	12	4mM	10	63.4378	0.268346	0.988011
16	16_2390	T12_4mM_10x	middleleft	3	12	4mM	10	66.4378	0.298679	0.993676
16	16_344	T12_4mM_10x	middleleft	3	12	4mM	10	65.4383	0.283392	0.992437
16	16_346	T12_4mM_10x	middleleft	3	12	4mM	10	61.4378	0.408588	0.977052
16	16_347	T12_4mM_10x	middleleft	3	12	4mM	10	63.4378	0.264158	0.991541
16	16_356	T12_4mM_10x	middleleft	3	12	4mM	10	66.4378	0.313424	0.994791
16	16_2405	T12_4mM_10x	middleleft	3	12	4mM	10	58.4383	0.457378	0.959201
16	16_358	T12_4mM_10x	middleleft	3	12	4mM	10	59.4383	0.345755	0.977672
16	16_2407	T12_4mM_10x	middleleft	3	12	4mM	10	65.4383	0.359761	0.998583
[truncated: 4,384 more rows]

## Sheet: Fig5
Colony #	Cell # (within colony)	Cell division time	Formaldehyde treatment	Colony division time (mean of cells)	Colony division time (sd of cells)	Divisions in colony	Colony lag time
1	single.cell_lifetime	190	0 mM	197.5	10.6066	2	126
1	single.cell_lifetime.1	205	0 mM	197.5	10.6066	2	126
2	single.cell_lifetime.1	155	0 mM	174.167	24.9833	6	71
2	single.cell_lifetime.3	185	0 mM	174.167	24.9833	6	71
2	single.cell_lifetime.2	195	0 mM	174.167	24.9833	6	71
2	single.cell_lifetime	140	0 mM	174.167	24.9833	6	71
2	single.cell_lifetime.5	205	0 mM	174.167	24.9833	6	71
2	single.cell_lifetime.4	165	0 mM	174.167	24.9833	6	71
3	single.cell_lifetime.2	160	0 mM	161	14.3178	5	56
3	single.cell_lifetime.3	185	0 mM	161	14.3178	5	56
3	single.cell_lifetime	150	0 mM	161	14.3178	5	56
3	single.cell_lifetime.1	150	0 mM	161	14.3178	5	56
3	single.cell_lifetime.4	160	0 mM	161	14.3178	5	56
5	single.cell_lifetime	160	0 mM	170	14.1421	2	116
5	single.cell_lifetime.1	180	0 mM	170	14.1421	2	116
6	single.cell_lifetime.1	170	0 mM	160	14.1421	2	76
6	single.cell_lifetime	150	0 mM	160	14.1421	2	76
7	single.cell_lifetime	155	0 mM	159.167	15.9426	6	66
7	single.cell_lifetime.3	190	0 mM	159.167	15.9426	6	66
7	single.cell_lifetime.1	160	0 mM	159.167	15.9426	6	66
7	single.cell_lifetime.5	150	0 mM	159.167	15.9426	6	66
7	single.cell_lifetime.4	145	0 mM	159.167	15.9426	6	66
7	single.cell_lifetime.2	155	0 mM	159.167	15.9426	6	66
8	single.cell_lifetime.3	140	0 mM	170	20.3101	5	81
8	single.cell_lifetime	165	0 mM	170	20.3101	5	81
8	single.cell_lifetime.1	195	0 mM	170	20.3101	5	81
8	single.cell_lifetime.5	180	0 mM	170	20.3101	5	81
8	single.cell_lifetime.4	170	0 mM	170	20.3101	5	81
9	single.cell_lifetime	250	0 mM	250	0	2	96
9	single.cell_lifetime.1	250	0 mM	250	0	2	96
10	single.cell_lifetime.1	165	0 mM	155	15.4919	6	56
10	single.cell_lifetime.3	140	0 mM	155	15.4919	6	56
10	single.cell_lifetime	155	0 mM	155	15.4919	6	56
10	single.cell_lifetime.4	140	0 mM	155	15.4919	6	56
10	single.cell_lifetime.2	180	0 mM	155	15.4919	6	56
10	single.cell_lifetime.5	150	0 mM	155	15.4919	6	56
11	single.cell_lifetime	175	0 mM	155	20	3	76
11	single.cell_lifetime.1	155	0 mM	155	20	3	76
11	single.cell_lifetime.2	135	0 mM	155	20	3	76
12	single.cell_lifetime.4	135	0 mM	147	15.6525	5	66
12	single.cell_lifetime.2	150	0 mM	147	15.6525	5	66
12	single.cell_lifetime.1	130	0 mM	147	15.6525	5	66
12	single.cell_lifetime	150	0 mM	147	15.6525	5	66
12	single.cell_lifetime.3	170	0 mM	147	15.6525	5	66
13	single.cell_lifetime.1	140	0 mM	149	6.5192	5	66
13	single.cell_lifetime.4	155	0 mM	149	6.5192	5	66
13	single.cell_lifetime	155	0 mM	149	6.5192	5	66
13	single.cell_lifetime.3	150	0 mM	149	6.5192	5	66
13	single.cell_lifetime.2	145	0 mM	149	6.5192	5	66
14	single.cell_lifetime	145	0 mM	158.333	12.5831	3	61
14	single.cell_lifetime.1	160	0 mM	158.333	12.5831	3	61
14	single.cell_lifetime.2	170	0 mM	158.333	12.5831	3	61
15	single.cell_lifetime.1	180	0 mM	177.5	3.53553	2	96
15	single.cell_lifetime	175	0 mM	177.5	3.53553	2	96
16	single.cell_lifetime.2	155	0 mM	180	31.225	3	66
16	single.cell_lifetime.1	215	0 mM	180	31.225	3	66
16	single.cell_lifetime	170	0 mM	180	31.225	3	66
17	single.cell_lifetime	250	0 mM	250	NA	1	28.5833
18	single.cell_lifetime.4	160	0 mM	159.167	17.7247	6	56
18	single.cell_lifetime.2	155	0 mM	159.167	17.7247	6	56
18	single.cell_lifetime.3	160	0 mM	159.167	17.7247	6	56
18	single.cell_lifetime	155	0 mM	159.167	17.7247	6	56
18	single.cell_lifetime.5	190	0 mM	159.167	17.7247	6	56
18	single.cell_lifetime.1	135	0 mM	159.167	17.7247	6	56
19	single.cell_lifetime.1	155	0 mM	141.25	12.5	4	66
19	single.cell_lifetime.2	140	0 mM	141.25	12.5	4	66
19	single.cell_lifetime	125	0 mM	141.25	12.5	4	66
19	single.cell_lifetime.3	145	0 mM	141.25	12.5	4	66
20	single.cell_lifetime	215	0 mM	215	0	2	136
20	single.cell_lifetime.1	215	0 mM	215	0	2	136
21	single.cell_lifetime.2	165	0 mM	157	7.58288	5	56
21	single.cell_lifetime.3	150	0 mM	157	7.58288	5	56
21	single.cell_lifetime.4	165	0 mM	157	7.58288	5	56
21	single.cell_lifetime	150	0 mM	157	7.58288	5	56
21	single.cell_lifetime.1	155	0 mM	157	7.58288	5	56
22	single.cell_lifetime.3	170	0 mM	156.667	16.6333	6	56
22	single.cell_lifetime.2	180	0 mM	156.667	16.6333	6	56
22	single.cell_lifetime.4	150	0 mM	156.667	16.6333	6	56
22	single.cell_lifetime	160	0 mM	156.667	16.6333	6	56
22	single.cell_lifetime.1	135	0 mM	156.667	16.6333	6	56
22	single.cell_lifetime.5	145	0 mM	156.667	16.6333	6	56
23	single.cell_lifetime.2	165	0 mM	150	18.7083	5	56
23	single.cell_lifetime.3	135	0 mM	150	18.7083	5	56
23	single.cell_lifetime.1	140	0 mM	150	18.7083	5	56
23	single.cell_lifetime.4	135	0 mM	150	18.7083	5	56
23	single.cell_lifetime	175	0 mM	150	18.7083	5	56
24	single.cell_lifetime.1	140	0 mM	133	12.5499	5	51
24	single.cell_lifetime	115	0 mM	133	12.5499	5	51
24	single.cell_lifetime.3	140	0 mM	133	12.5499	5	51
24	single.cell_lifetime.2	125	0 mM	133	12.5499	5	51
24	single.cell_lifetime.4	145	0 mM	133	12.5499	5	51
25	single.cell_lifetime	155	0 mM	155	0	2	66
25	single.cell_lifetime.1	155	0 mM	155	0	2	66
26	single.cell_lifetime.5	145	0 mM	160.833	18.8193	6	76
26	single.cell_lifetime.3	155	0 mM	160.833	18.8193	6	76
26	single.cell_lifetime.1	160	0 mM	160.833	18.8193	6	76
26	single.cell_lifetime	175	0 mM	160.833	18.8193	6	76
26	single.cell_lifetime.4	140	0 mM	160.833	18.8193	6	76
26	single.cell_lifetime.2	190	0 mM	160.833	18.8193	6	76
27	single.cell_lifetime.3	155	0 mM	153.333	13.6626	6	96
27	single.cell_lifetime.4	150	0 mM	153.333	13.6626	6	96
27	single.cell_lifetime.2	145	0 mM	153.333	13.6626	6	96
27	single.cell_lifetime.5	160	0 mM	153.333	13.6626	6	96
27	single.cell_lifetime.1	135	0 mM	153.333	13.6626	6	96
27	single.cell_lifetime	175	0 mM	153.333	13.6626	6	96
28	single.cell_lifetime.1	160	0 mM	172.5	17.6777	2	86
28	single.cell_lifetime	185	0 mM	172.5	17.6777	2	86
29	single.cell_lifetime	190	0 mM	171.25	24.6221	4	46
29	single.cell_lifetime.1	150	0 mM	171.25	24.6221	4	46
29	single.cell_lifetime.2	150	0 mM	171.25	24.6221	4	46
29	single.cell_lifetime.3	195	0 mM	171.25	24.6221	4	46
30	single.cell_lifetime.2	125	0 mM	133.333	17.7951	6	61
30	single.cell_lifetime.5	140	0 mM	133.333	17.7951	6	61
30	single.cell_lifetime.3	110	0 mM	133.333	17.7951	6	61
30	single.cell_lifetime.4	155	0 mM	133.333	17.7951	6	61
30	single.cell_lifetime	120	0 mM	133.333	17.7951	6	61
30	single.cell_lifetime.1	150	0 mM	133.333	17.7951	6	61
31	single.cell_lifetime	155	0 mM	155	NA	1	66
32	single.cell_lifetime.2	200	0 mM	172.5	26.6145	4	56
32	single.cell_lifetime.3	190	0 mM	172.5	26.6145	4	56
32	single.cell_lifetime	145	0 mM	172.5	26.6145	4	56
32	single.cell_lifetime.1	155	0 mM	172.5	26.6145	4	56
33	single.cell_lifetime.2	150	0 mM	148.333	10.328	6	61
33	single.cell_lifetime.3	135	0 mM	148.333	10.328	6	61
33	single.cell_lifetime.4	160	0 mM	148.333	10.328	6	61
33	single.cell_lifetime	140	0 mM	148.333	10.328	6	61
33	single.cell_lifetime.5	160	0 mM	148.333	10.328	6	61
33	single.cell_lifetime.1	145	0 mM	148.333	10.328	6	61
34	single.cell_lifetime.2	280	0 mM	191.667	66.9826	6	66
34	single.cell_lifetime	140	0 mM	191.667	66.9826	6	66
34	single.cell_lifetime.3	140	0 mM	191.667	66.9826	6	66
34	single.cell_lifetime.5	160	0 mM	191.667	66.9826	6	66
34	single.cell_lifetime.4	155	0 mM	191.667	66.9826	6	66
34	single.cell_lifetime.1	275	0 mM	191.667	66.9826	6	66
35	single.cell_lifetime	205	0 mM	217.5	17.6777	2	86
35	single.cell_lifetime.1	230	0 mM	217.5	17.6777	2	86
36	single.cell_lifetime.2	175	0 mM	151	13.8744	5	61
36	single.cell_lifetime.3	140	0 mM	151	13.8744	5	61
36	single.cell_lifetime.1	145	0 mM	151	13.8744	5	61
36	single.cell_lifetime	145	0 mM	151	13.8744	5	61
36	single.cell_lifetime.4	150	0 mM	151	13.8744	5	61
37	single.cell_lifetime.2	160	0 mM	150	6.12372	5	66
37	single.cell_lifetime.3	150	0 mM	150	6.12372	5	66
37	single.cell_lifetime.4	145	0 mM	150	6.12372	5	66
37	single.cell_lifetime.1	145	0 mM	150	6.12372	5	66
37	single.cell_lifetime	150	0 mM	150	6.12372	5	66
38	single.cell_lifetime	140	0 mM	140	NA	1	71
39	single.cell_lifetime.1	225	0 mM	200	35.3553	2	86
39	single.cell_lifetime	175	0 mM	200	35.3553	2	86
40	single.cell_lifetime.4	150	0 mM	150	3.16228	6	91
40	single.cell_lifetime.2	145	0 mM	150	3.16228	6	91
40	single.cell_lifetime.5	150	0 mM	150	3.16228	6	91
40	single.cell_lifetime.1	155	0 mM	150	3.16228	6	91
40	single.cell_lifetime.3	150	0 mM	150	3.16228	6	91
40	single.cell_lifetime	150	0 mM	150	3.16228	6	91
41	single.cell_lifetime.5	140	0 mM	155.833	23.5407	6	71
41	single.cell_lifetime.3	145	0 mM	155.833	23.5407	6	71
41	single.cell_lifetime.2	140	0 mM	155.833	23.5407	6	71
41	single.cell_lifetime.4	140	0 mM	155.833	23.5407	6	71
41	single.cell_lifetime	175	0 mM	155.833	23.5407	6	71
41	single.cell_lifetime.1	195	0 mM	155.833	23.5407	6	71
42	single.cell_lifetime.2	150	0 mM	158.75	11.0868	4	61
42	single.cell_lifetime	155	0 mM	158.75	11.0868	4	61
42	single.cell_lifetime.3	155	0 mM	158.75	11.0868	4	61
42	single.cell_lifetime.1	175	0 mM	158.75	11.0868	4	61
43	single.cell_lifetime.6	135	0 mM	143.889	17.2804	9	56
43	single.cell_lifetime	140	0 mM	143.889	17.2804	9	56
43	single.cell_lifetime.2	145	0 mM	143.889	17.2804	9	56
43	single.cell_lifetime.7	175	0 mM	143.889	17.2804	9	56
43	single.cell_lifetime.5	165	0 mM	143.889	17.2804	9	56
43	single.cell_lifetime.1	135	0 mM	143.889	17.2804	9	56
43	single.cell_lifetime.4	120	0 mM	143.889	17.2804	9	56
43	single.cell_lifetime.8	130	0 mM	143.889	17.2804	9	56
43	single.cell_lifetime.3	150	0 mM	143.889	17.2804	9	56
44	single.cell_lifetime	200	0 mM	222.5	31.8198	2	81
44	single.cell_lifetime.1	245	0 mM	222.5	31.8198	2	81
45	single.cell_lifetime	165	0 mM	177.5	17.6777	2	76
45	single.cell_lifetime.1	190	0 mM	177.5	17.6777	2	76
46	single.cell_lifetime	140	0 mM	154	23.0217	5	96
46	single.cell_lifetime.1	150	0 mM	154	23.0217	5	96
46	single.cell_lifetime.2	160	0 mM	154	23.0217	5	96
46	single.cell_lifetime.3	190	0 mM	154	23.0217	5	96
46	single.cell_lifetime.4	130	0 mM	154	23.0217	5	96
47	single.cell_lifetime	150	0 mM	144.167	12.4164	6	61
47	single.cell_lifetime.4	140	0 mM	144.167	12.4164	6	61
47	single.cell_lifetime.1	130	0 mM	144.167	12.4164	6	61
47	single.cell_lifetime.2	145	0 mM	144.167	12.4164	6	61
47	single.cell_lifetime.3	165	0 mM	144.167	12.4164	6	61
47	single.cell_lifetime.5	135	0 mM	144.167	12.4164	6	61
48	single.cell_lifetime.1	170	0 mM	167.5	3.53553	2	81
48	single.cell_lifetime	165	0 mM	167.5	3.53553	2	81
49	single.cell_lifetime.2	125	0 mM	141.667	17.3205	9	56
49	single.cell_lifetime.4	165	0 mM	141.667	17.3205	9	56
49	single.cell_lifetime.7	155	0 mM	141.667	17.3205	9	56
49	single.cell_lifetime.5	135	0 mM	141.667	17.3205	9	56
49	single.cell_lifetime.8	120	0 mM	141.667	17.3205	9	56
49	single.cell_lifetime.3	145	0 mM	141.667	17.3205	9	56
49	single.cell_lifetime	160	0 mM	141.667	17.3205	9	56
49	single.cell_lifetime.6	150	0 mM	141.667	17.3205	9	56
49	single.cell_lifetime.1	120	0 mM	141.667	17.3205	9	56
50	single.cell_lifetime.1	185	0 mM	167.5	24.7487	2	81
50	single.cell_lifetime	150	0 mM	167.5	24.7487	2	81
51	single.cell_lifetime.2	205	0 mM	171.25	26.8871	4	66
51	single.cell_lifetime.3	155	0 mM	171.25	26.8871	4	66
51	single.cell_lifetime.1	145	0 mM	171.25	26.8871	4	66
51	single.cell_lifetime	180	0 mM	171.25	26.8871	4	66
52	single.cell_lifetime.1	195	0 mM	178.333	15.2753	3	71
52	single.cell_lifetime	175	0 mM	178.333	15.2753	3	71
52	single.cell_lifetime.2	165	0 mM	178.333	15.2753	3	71
53	single.cell_lifetime.1	160	0 mM	148.75	13.1498	4	91
53	single.cell_lifetime.3	140	0 mM	148.75	13.1498	4	91
53	single.cell_lifetime	160	0 mM	148.75	13.1498	4	91
53	single.cell_lifetime.2	135	0 mM	148.75	13.1498	4	91
54	single.cell_lifetime.1	170	0 mM	170	0	2	96
54	single.cell_lifetime	170	0 mM	170	0	2	96
55	single.cell_lifetime	165	0 mM	165	NA	1	66
56	single.cell_lifetime.1	155	0 mM	158	7.58288	5	76
56	single.cell_lifetime.4	170	0 mM	158	7.58288	5	76
56	single.cell_lifetime.3	150	0 mM	158	7.58288	5	76
56	single.cell_lifetime	155	0 mM	158	7.58288	5	76
56	single.cell_lifetime.2	160	0 mM	158	7.58288	5	76
57	single.cell_lifetime	190	0 mM	190	NA	1	16
58	single.cell_lifetime	175	0 mM	175	NA	1	66
59	single.cell_lifetime	190	0 mM	190	NA	1	76
60	single.cell_lifetime.3	205	0 mM	182.5	27.2336	4	66
60	single.cell_lifetime	180	0 mM	182.5	27.2336	4	66
60	single.cell_lifetime.1	145	0 mM	182.5	27.2336	4	66
60	single.cell_lifetime.2	200	0 mM	182.5	27.2336	4	66
61	single.cell_lifetime.7	160	0 mM	148.125	16.0217	8	51
61	single.cell_lifetime.4	155	0 mM	148.125	16.0217	8	51
61	single.cell_lifetime.6	155	0 mM	148.125	16.0217	8	51
61	single.cell_lifetime.2	155	0 mM	148.125	16.0217	8	51
61	single.cell_lifetime.5	155	0 mM	148.125	16.0217	8	51
61	single.cell_lifetime.3	110	0 mM	148.125	16.0217	8	51
61	single.cell_lifetime	145	0 mM	148.125	16.0217	8	51
61	single.cell_lifetime.1	150	0 mM	148.125	16.0217	8	51
62	single.cell_lifetime	185	0 mM	185	NA	1	81
63	single.cell_lifetime.1	135	0 mM	146.667	16.0728	3	61
63	single.cell_lifetime	140	0 mM	146.667	16.0728	3	61
63	single.cell_lifetime.2	165	0 mM	146.667	16.0728	3	61
64	single.cell_lifetime.3	180	0 mM	157.5	19.3649	4	76
64	single.cell_lifetime.1	135	0 mM	157.5	19.3649	4	76
64	single.cell_lifetime.2	150	0 mM	157.5	19.3649	4	76
64	single.cell_lifetime	165	0 mM	157.5	19.3649	4	76
65	single.cell_lifetime	160	0 mM	162.5	3.53553	2	236
65	single.cell_lifetime.1	165	0 mM	162.5	3.53553	2	236
66	single.cell_lifetime.5	160	0 mM	150	16.1245	6	66
66	single.cell_lifetime.4	160	0 mM	150	16.1245	6	66
66	single.cell_lifetime.3	155	0 mM	150	16.1245	6	66
66	single.cell_lifetime.1	135	0 mM	150	16.1245	6	66
66	single.cell_lifetime.2	165	0 mM	150	16.1245	6	66
66	single.cell_lifetime	125	0 mM	150	16.1245	6	66
67	single.cell_lifetime.3	150	0 mM	142.5	11.9024	4	66
67	single.cell_lifetime.2	150	0 mM	142.5	11.9024	4	66
67	single.cell_lifetime	125	0 mM	142.5	11.9024	4	66
67	single.cell_lifetime.1	145	0 mM	142.5	11.9024	4	66
68	single.cell_lifetime.3	140	0 mM	158.75	16.5202	4	76
68	single.cell_lifetime.2	160	0 mM	158.75	16.5202	4	76
68	single.cell_lifetime	155	0 mM	158.75	16.5202	4	76
68	single.cell_lifetime.1	180	0 mM	158.75	16.5202	4	76
69	single.cell_lifetime.3	160	0 mM	157	11.5109	5	71
69	single.cell_lifetime.1	175	0 mM	157	11.5109	5	71
69	single.cell_lifetime.4	155	0 mM	157	11.5109	5	71
69	single.cell_lifetime	150	0 mM	157	11.5109	5	71
69	single.cell_lifetime.2	145	0 mM	157	11.5109	5	71
70	single.cell_lifetime	160	0 mM	162.5	3.53553	2	61
70	single.cell_lifetime.1	165	0 mM	162.5	3.53553	2	61
72	single.cell_lifetime.1	170	0 mM	155	21.2132	2	116
72	single.cell_lifetime	140	0 mM	155	21.2132	2	116
73	single.cell_lifetime	160	0 mM	165	17.3205	5	66
73	single.cell_lifetime.2	160	0 mM	165	17.3205	5	66
73	single.cell_lifetime.1	195	0 mM	165	17.3205	5	66
73	single.cell_lifetime.4	150	0 mM	165	17.3205	5	66
73	single.cell_lifetime.3	160	0 mM	165	17.3205	5	66
74	single.cell_lifetime.1	145	0 mM	153.333	12.9099	6	61
74	single.cell_lifetime.5	165	0 mM	153.333	12.9099	6	61
74	single.cell_lifetime.2	150	0 mM	153.333	12.9099	6	61
74	single.cell_lifetime.4	135	0 mM	153.333	12.9099	6	61
74	single.cell_lifetime.3	155	0 mM	153.333	12.9099	6	61
74	single.cell_lifetime	170	0 mM	153.333	12.9099	6	61
75	single.cell_lifetime	165	0 mM	153.75	14.3614	4	66
75	single.cell_lifetime.3	135	0 mM	153.75	14.3614	4	66
75	single.cell_lifetime.1	150	0 mM	153.75	14.3614	4	66
75	single.cell_lifetime.2	165	0 mM	153.75	14.3614	4	66
76	single.cell_lifetime	235	0 mM	260	35.3553	2	71
76	single.cell_lifetime.1	285	0 mM	260	35.3553	2	71
77	single.cell_lifetime.1	145	0 mM	141	13.8744	5	66
77	single.cell_lifetime.2	130	0 mM	141	13.8744	5	66
77	single.cell_lifetime.3	125	0 mM	141	13.8744	5	66
77	single.cell_lifetime.4	160	0 mM	141	13.8744	5	66
77	single.cell_lifetime	145	0 mM	141	13.8744	5	66
78	single.cell_lifetime.4	175	0 mM	154	15.9687	5	76
78	single.cell_lifetime	150	0 mM	154	15.9687	5	76
78	single.cell_lifetime.2	145	0 mM	154	15.9687	5	76
78	single.cell_lifetime.1	135	0 mM	154	15.9687	5	76
78	single.cell_lifetime.3	165	0 mM	154	15.9687	5	76
79	single.cell_lifetime.2	175	0 mM	173	16.0468	5	56
79	single.cell_lifetime	175	0 mM	173	16.0468	5	56
79	single.cell_lifetime.4	150	0 mM	173	16.0468	5	56
79	single.cell_lifetime.1	170	0 mM	173	16.0468	5	56
79	single.cell_lifetime.3	195	0 mM	173	16.0468	5	56
80	single.cell_lifetime	195	0 mM	205	14.1421	2	66
80	single.cell_lifetime.1	215	0 mM	205	14.1421	2	66
81	single.cell_lifetime	180	0 mM	197.5	24.7487	2	71
81	single.cell_lifetime.1	215	0 mM	197.5	24.7487	2	71
82	single.cell_lifetime.4	170	0 mM	162.5	9.35414	6	56
82	single.cell_lifetime.5	175	0 mM	162.5	9.35414	6	56
82	single.cell_lifetime.3	155	0 mM	162.5	9.35414	6	56
82	single.cell_lifetime	160	0 mM	162.5	9.35414	6	56
82	single.cell_lifetime.2	150	0 mM	162.5	9.35414	6	56
82	single.cell_lifetime.1	165	0 mM	162.5	9.35414	6	56
83	single.cell_lifetime.5	150	0 mM	158.333	31.2517	6	71
83	single.cell_lifetime	185	0 mM	158.333	31.2517	6	71
83	single.cell_lifetime.2	130	0 mM	158.333	31.2517	6	71
83	single.cell_lifetime.1	205	0 mM	158.333	31.2517	6	71
83	single.cell_lifetime.4	125	0 mM	158.333	31.2517	6	71
83	single.cell_lifetime.3	155	0 mM	158.333	31.2517	6	71
84	single.cell_lifetime.1	160	0 mM	157.5	3.53553	2	76
84	single.cell_lifetime	155	0 mM	157.5	3.53553	2	76
85	single.cell_lifetime	245	0 mM	242.5	3.53553	2	86
85	single.cell_lifetime.1	240	0 mM	242.5	3.53553	2	86
86	single.cell_lifetime	295	0 mM	295	NA	1	81
87	single.cell_lifetime.1	125	0 mM	130	10	6	61
87	single.cell_lifetime.2	125	0 mM	130	10	6	61
87	single.cell_lifetime.5	140	0 mM	130	10	6	61
87	single.cell_lifetime.4	125	0 mM	130	10	6	61
87	single.cell_lifetime	120	0 mM	130	10	6	61
87	single.cell_lifetime.3	145	0 mM	130	10	6	61
88	single.cell_lifetime	165	0 mM	165	NA	1	66
89	single.cell_lifetime.3	155	0 mM	162.5	15.411	6	66
89	single.cell_lifetime.2	155	0 mM	162.5	15.411	6	66
89	single.cell_lifetime.5	165	0 mM	162.5	15.411	6	66
89	single.cell_lifetime.1	145	0 mM	162.5	15.411	6	66
89	single.cell_lifetime.4	190	0 mM	162.5	15.411	6	66
89	single.cell_lifetime	165	0 mM	162.5	15.411	6	66
90	single.cell_lifetime	225	0 mM	225	NA	1	91
91	single.cell_lifetime.1	165	0 mM	160	7.07107	2	96
91	single.cell_lifetime	155	0 mM	160	7.07107	2	96
92	single.cell_lifetime.2	180	0 mM	196.667	17.5119	6	71
92	single.cell_lifetime.3	205	0 mM	196.667	17.5119	6	71
92	single.cell_lifetime	190	0 mM	196.667	17.5119	6	71
92	single.cell_lifetime.4	215	0 mM	196.667	17.5119	6	71
92	single.cell_lifetime.5	175	0 mM	196.667	17.5119	6	71
92	single.cell_lifetime.1	215	0 mM	196.667	17.5119	6	71
93	single.cell_lifetime.2	190	0 mM	190	15	3	71
93	single.cell_lifetime	205	0 mM	190	15	3	71
93	single.cell_lifetime.1	175	0 mM	190	15	3	71
94	single.cell_lifetime.1	200	0 mM	217.5	24.7487	2	76
94	single.cell_lifetime	235	0 mM	217.5	24.7487	2	76
95	single.cell_lifetime	135	0 mM	143.5	8.51469	10	56
95	single.cell_lifetime.1	130	0 mM	143.5	8.51469	10	56
95	single.cell_lifetime.7	150	0 mM	143.5	8.51469	10	56
95	single.cell_lifetime.9	155	0 mM	143.5	8.51469	10	56
95	single.cell_lifetime.4	150	0 mM	143.5	8.51469	10	56
95	single.cell_lifetime.5	150	0 mM	143.5	8.51469	10	56
95	single.cell_lifetime.6	140	0 mM	143.5	8.51469	10	56
95	single.cell_lifetime.2	135	0 mM	143.5	8.51469	10	56
95	single.cell_lifetime.3	140	0 mM	143.5	8.51469	10	56
95	single.cell_lifetime.8	150	0 mM	143.5	8.51469	10	56
96	single.cell_lifetime.2	140	0 mM	141.667	2.88675	3	61
96	single.cell_lifetime.1	145	0 mM	141.667	2.88675	3	61
96	single.cell_lifetime	140	0 mM	141.667	2.88675	3	61
97	single.cell_lifetime	295	0 mM	292.5	3.53553	2	81
97	single.cell_lifetime.1	290	0 mM	292.5	3.53553	2	81
98	single.cell_lifetime.4	155	0 mM	154.167	10.6849	6	96
98	single.cell_lifetime.5	170	0 mM	154.167	10.6849	6	96
98	single.cell_lifetime.3	140	0 mM	154.167	10.6849	6	96
98	single.cell_lifetime	155	0 mM	154.167	10.6849	6	96
98	single.cell_lifetime.1	145	0 mM	154.167	10.6849	6	96
98	single.cell_lifetime.2	160	0 mM	154.167	10.6849	6	96
99	single.cell_lifetime.4	145	0 mM	160	21.4476	6	56
99	single.cell_lifetime	175	0 mM	160	21.4476	6	56
99	single.cell_lifetime.2	195	0 mM	160	21.4476	6	56
99	single.cell_lifetime.5	160	0 mM	160	21.4476	6	56
99	single.cell_lifetime.3	145	0 mM	160	21.4476	6	56
99	single.cell_lifetime.1	140	0 mM	160	21.4476	6	56
100	single.cell_lifetime.4	145	0 mM	148.333	16.6333	6	81
100	single.cell_lifetime	155	0 mM	148.333	16.6333	6	81
100	single.cell_lifetime.2	170	0 mM	148.333	16.6333	6	81
100	single.cell_lifetime.5	155	0 mM	148.333	16.6333	6	81
100	single.cell_lifetime.3	145	0 mM	148.333	16.6333	6	81
100	single.cell_lifetime.1	120	0 mM	148.333	16.6333	6	81
101	single.cell_lifetime.2	160	0 mM	145	12.9099	4	91
101	single.cell_lifetime.3	140	0 mM	145	12.9099	4	91
101	single.cell_lifetime	150	0 mM	145	12.9099	4	91
101	single.cell_lifetime.1	130	0 mM	145	12.9099	4	91
103	single.cell_lifetime.1	140	0 mM	157.5	24.7487	2	56
103	single.cell_lifetime	175	0 mM	157.5	24.7487	2	56
104	single.cell_lifetime	165	0 mM	152.5	17.6777	2	56
104	single.cell_lifetime.1	140	0 mM	152.5	17.6777	2	56
105	single.cell_lifetime	205	0 mM	168.75	29.5452	4	61
105	single.cell_lifetime.2	140	0 mM	168.75	29.5452	4	61
105	single.cell_lifetime.1	180	0 mM	168.75	29.5452	4	61
105	single.cell_lifetime.3	150	0 mM	168.75	29.5452	4	61
106	single.cell_lifetime	210	0 mM	210	NA	1	81
107	single.cell_lifetime	130	0 mM	145	14.1421	5	66
107	single.cell_lifetime.3	130	0 mM	145	14.1421	5	66
107	single.cell_lifetime.1	155	0 mM	145	14.1421	5	66
107	single.cell_lifetime.2	150	0 mM	145	14.1421	5	66
107	single.cell_lifetime.4	160	0 mM	145	14.1421	5	66
109	single.cell_lifetime	190	0 mM	170	24.1523	4	81
109	single.cell_lifetime.1	135	0 mM	170	24.1523	4	81
109	single.cell_lifetime.3	180	0 mM	170	24.1523	4	81
109	single.cell_lifetime.2	175	0 mM	170	24.1523	4	81
110	single.cell_lifetime	140	0 mM	160.833	18.2802	6	66
110	single.cell_lifetime.1	170	0 mM	160.833	18.2802	6	66
110	single.cell_lifetime.5	185	0 mM	160.833	18.2802	6	66
110	single.cell_lifetime.2	175	0 mM	160.833	18.2802	6	66
110	single.cell_lifetime.3	145	0 mM	160.833	18.2802	6	66
110	single.cell_lifetime.4	150	0 mM	160.833	18.2802	6	66
111	single.cell_lifetime.1	165	0 mM	165	21.5058	5	66
111	single.cell_lifetime	165	0 mM	165	21.5058	5	66
111	single.cell_lifetime.4	200	0 mM	165	21.5058	5	66
111	single.cell_lifetime.3	145	0 mM	165	21.5058	5	66
111	single.cell_lifetime.2	150	0 mM	165	21.5058	5	66
112	single.cell_lifetime	175	0 mM	175	0	2	56
112	single.cell_lifetime.1	175	0 mM	175	0	2	56
113	single.cell_lifetime.5	185	0 mM	180.833	34.9881	6	61
113	single.cell_lifetime	195	0 mM	180.833	34.9881	6	61
113	single.cell_lifetime.3	185	0 mM	180.833	34.9881	6	61
113	single.cell_lifetime.1	145	0 mM	180.833	34.9881	6	61
113	single.cell_lifetime.4	235	0 mM	180.833	34.9881	6	61
113	single.cell_lifetime.2	140	0 mM	180.833	34.9881	6	61
114	single.cell_lifetime.5	180	0 mM	157.5	23.3987	6	71
114	single.cell_lifetime.3	135	0 mM	157.5	23.3987	6	71
114	single.cell_lifetime.4	170	0 mM	157.5	23.3987	6	71
114	single.cell_lifetime.2	155	0 mM	157.5	23.3987	6	71
114	single.cell_lifetime	125	0 mM	157.5	23.3987	6	71
114	single.cell_lifetime.1	180	0 mM	157.5	23.3987	6	71
115	single.cell_lifetime	150	0 mM	145	8.3666	6	66
115	single.cell_lifetime.5	145	0 mM	145	8.3666	6	66
115	single.cell_lifetime.1	130	0 mM	145	8.3666	6	66
115	single.cell_lifetime.3	145	0 mM	145	8.3666	6	66
115	single.cell_lifetime.4	145	0 mM	145	8.3666	6	66
115	single.cell_lifetime.2	155	0 mM	145	8.3666	6	66
116	single.cell_lifetime	185	0 mM	170	21.2132	2	86
116	single.cell_lifetime.1	155	0 mM	170	21.2132	2	86
117	single.cell_lifetime.1	165	0 mM	172.5	10.6066	2	76
117	single.cell_lifetime	180	0 mM	172.5	10.6066	2	76
118	single.cell_lifetime	135	0 mM	171.429	56.7681	7	66
118	single.cell_lifetime.1	145	0 mM	171.429	56.7681	7	66
118	single.cell_lifetime.5	135	0 mM	171.429	56.7681	7	66
118	single.cell_lifetime.3	170	0 mM	171.429	56.7681	7	66
118	single.cell_lifetime.2	295	0 mM	171.429	56.7681	7	66
118	single.cell_lifetime.4	145	0 mM	171.429	56.7681	7	66
118	single.cell_lifetime.6	175	0 mM	171.429	56.7681	7	66
119	single.cell_lifetime	145	0 mM	135	14.1421	2	101
119	single.cell_lifetime.1	125	0 mM	135	14.1421	2	101
120	single.cell_lifetime.5	210	0 mM	169.167	29.7349	6	76
120	single.cell_lifetime	140	0 mM	169.167	29.7349	6	76
120	single.cell_lifetime.3	140	0 mM	169.167	29.7349	6	76
120	single.cell_lifetime.4	185	0 mM	169.167	29.7349	6	76
120	single.cell_lifetime.1	190	0 mM	169.167	29.7349	6	76
120	single.cell_lifetime.2	150	0 mM	169.167	29.7349	6	76
121	single.cell_lifetime	155	0 mM	147	14.9443	10	56
121	single.cell_lifetime.7	145	0 mM	147	14.9443	10	56
121	single.cell_lifetime.1	145	0 mM	147	14.9443	10	56
121	single.cell_lifetime.6	165	0 mM	147	14.9443	10	56
121	single.cell_lifetime.9	120	0 mM	147	14.9443	10	56
121	single.cell_lifetime.3	125	0 mM	147	14.9443	10	56
121	single.cell_lifetime.2	155	0 mM	147	14.9443	10	56
121	single.cell_lifetime.4	150	0 mM	147	14.9443	10	56
121	single.cell_lifetime.5	165	0 mM	147	14.9443	10	56
121	single.cell_lifetime.8	145	0 mM	147	14.9443	10	56
122	single.cell_lifetime.1	155	0 mM	158	13.0384	5	56
122	single.cell_lifetime	155	0 mM	158	13.0384	5	56
122	single.cell_lifetime.3	155	0 mM	158	13.0384	5	56
122	single.cell_lifetime.4	145	0 mM	158	13.0384	5	56
122	single.cell_lifetime.2	180	0 mM	158	13.0384	5	56
123	single.cell_lifetime.5	175	0 mM	149.167	13.5708	6	66
123	single.cell_lifetime	150	0 mM	149.167	13.5708	6	66
123	single.cell_lifetime.3	140	0 mM	149.167	13.5708	6	66
123	single.cell_lifetime.4	150	0 mM	149.167	13.5708	6	66
123	single.cell_lifetime.2	140	0 mM	149.167	13.5708	6	66
123	single.cell_lifetime.1	140	0 mM	149.167	13.5708	6	66
124	single.cell_lifetime	170	0 mM	181.25	31.7214	4	56
124	single.cell_lifetime.2	220	0 mM	181.25	31.7214	4	56
124	single.cell_lifetime.3	190	0 mM	181.25	31.7214	4	56
124	single.cell_lifetime.1	145	0 mM	181.25	31.7214	4	56
125	single.cell_lifetime.2	160	0 mM	149	11.4018	5	56
125	single.cell_lifetime.3	160	0 mM	149	11.4018	5	56
125	single.cell_lifetime	140	0 mM	149	11.4018	5	56
125	single.cell_lifetime.4	150	0 mM	149	11.4018	5	56
125	single.cell_lifetime.1	135	0 mM	149	11.4018	5	56
126	single.cell_lifetime.1	300	0 mM	232.5	95.4594	2	106
126	single.cell_lifetime	165	0 mM	232.5	95.4594	2	106
127	single.cell_lifetime	165	0 mM	167.5	3.53553	2	226
127	single.cell_lifetime.1	170	0 mM	167.5	3.53553	2	226
128	single.cell_lifetime	145	0 mM	162.5	24.7487	2	71
128	single.cell_lifetime.1	180	0 mM	162.5	24.7487	2	71
129	single.cell_lifetime	165	0 mM	177.5	17.6777	2	91
129	single.cell_lifetime.1	190	0 mM	177.5	17.6777	2	91
130	single.cell_lifetime	170	0 mM	207.5	53.033	2	71
130	single.cell_lifetime.1	245	0 mM	207.5	53.033	2	71
131	single.cell_lifetime	145	0 mM	157.5	17.6777	2	96
131	single.cell_lifetime.1	170	0 mM	157.5	17.6777	2	96
132	single.cell_lifetime.1	155	0 mM	152.5	3.53553	2	86
132	single.cell_lifetime	150	0 mM	152.5	3.53553	2	86
133	single.cell_lifetime.5	170	0 mM	161.667	13.6626	6	56
133	single.cell_lifetime.4	160	0 mM	161.667	13.6626	6	56
133	single.cell_lifetime.2	170	0 mM	161.667	13.6626	6	56
133	single.cell_lifetime	135	0 mM	161.667	13.6626	6	56
133	single.cell_lifetime.1	170	0 mM	161.667	13.6626	6	56
133	single.cell_lifetime.3	165	0 mM	161.667	13.6626	6	56
134	single.cell_lifetime	195	0 mM	195	NA	1	66
135	single.cell_lifetime.1	220	0 mM	207.5	17.6777	2	81
135	single.cell_lifetime	195	0 mM	207.5	17.6777	2	81
136	single.cell_lifetime.1	185	0 mM	185	0	2	106
136	single.cell_lifetime	185	0 mM	185	0	2	106
137	single.cell_lifetime	130	0 mM	130	NA	1	306
138	single.cell_lifetime.1	130	0 mM	146.667	14.0238	6	96
138	single.cell_lifetime.4	135	0 mM	146.667	14.0238	6	96
138	single.cell_lifetime.5	150	0 mM	146.667	14.0238	6	96
138	single.cell_lifetime	170	0 mM	146.667	14.0238	6	96
138	single.cell_lifetime.3	145	0 mM	146.667	14.0238	6	96
138	single.cell_lifetime.2	150	0 mM	146.667	14.0238	6	96
139	single.cell_lifetime.1	150	0 mM	142.5	10.6066	2	131
139	single.cell_lifetime	135	0 mM	142.5	10.6066	2	131
140	single.cell_lifetime.5	180	0 mM	163.333	13.2916	6	56
140	single.cell_lifetime.2	170	0 mM	163.333	13.2916	6	56
140	single.cell_lifetime	175	0 mM	163.333	13.2916	6	56
140	single.cell_lifetime.4	150	0 mM	163.333	13.2916	6	56
140	single.cell_lifetime.1	155	0 mM	163.333	13.2916	6	56
140	single.cell_lifetime.3	150	0 mM	163.333	13.2916	6	56
141	single.cell_lifetime.2	155	0 mM	161.667	10.8012	6	66
141	single.cell_lifetime	180	0 mM	161.667	10.8012	6	66
141	single.cell_lifetime.3	150	0 mM	161.667	10.8012	6	66
141	single.cell_lifetime.1	155	0 mM	161.667	10.8012	6	66
141	single.cell_lifetime.5	165	0 mM	161.667	10.8012	6	66
141	single.cell_lifetime.4	165	0 mM	161.667	10.8012	6	66
142	single.cell_lifetime	145	0 mM	143.75	6.29153	4	106
142	single.cell_lifetime.1	145	0 mM	143.75	6.29153	4	106
142	single.cell_lifetime.2	150	0 mM	143.75	6.29153	4	106
142	single.cell_lifetime.3	135	0 mM	143.75	6.29153	4	106
143	single.cell_lifetime	190	0 mM	190	NA	1	86
144	single.cell_lifetime.3	140	0 mM	149.167	12.8128	6	56
144	single.cell_lifetime.1	140	0 mM	149.167	12.8128	6	56
144	single.cell_lifetime.5	140	0 mM	149.167	12.8128	6	56
144	single.cell_lifetime.4	170	0 mM	149.167	12.8128	6	56
144	single.cell_lifetime.2	160	0 mM	149.167	12.8128	6	56
144	single.cell_lifetime	145	0 mM	149.167	12.8128	6	56
145	single.cell_lifetime.3	125	0 mM	145.833	11.143	6	51
145	single.cell_lifetime.4	155	0 mM	145.833	11.143	6	51
145	single.cell_lifetime.5	155	0 mM	145.833	11.143	6	51
145	single.cell_lifetime	150	0 mM	145.833	11.143	6	51
145	single.cell_lifetime.1	145	0 mM	145.833	11.143	6	51
145	single.cell_lifetime.2	145	0 mM	145.833	11.143	6	51
146	single.cell_lifetime	190	0 mM	190	NA	1	71
147	single.cell_lifetime	250	0 mM	220	42.4264	2	66
147	single.cell_lifetime.1	190	0 mM	220	42.4264	2	66
148	single.cell_lifetime	155	0 mM	170	21.2132	2	71
148	single.cell_lifetime.1	185	0 mM	170	21.2132	2	71
149	single.cell_lifetime.3	145	0 mM	169.167	25.7714	6	66
149	single.cell_lifetime.1	185	0 mM	169.167	25.7714	6	66
149	single.cell_lifetime	145	0 mM	169.167	25.7714	6	66
149	single.cell_lifetime.2	150	0 mM	169.167	25.7714	6	66
149	single.cell_lifetime.4	185	0 mM	169.167	25.7714	6	66
149	single.cell_lifetime.5	205	0 mM	169.167	25.7714	6	66
150	single.cell_lifetime	190	0 mM	190	NA	1	56
151	single.cell_lifetime.3	145	0 mM	160	10.6066	5	66
151	single.cell_lifetime	170	0 mM	160	10.6066	5	66
151	single.cell_lifetime.4	170	0 mM	160	10.6066	5	66
151	single.cell_lifetime.2	155	0 mM	160	10.6066	5	66
151	single.cell_lifetime.1	160	0 mM	160	10.6066	5	66
152	single.cell_lifetime	165	0 mM	165	NA	1	91
153	single.cell_lifetime.3	150	0 mM	145	15.8114	5	56
153	single.cell_lifetime	140	0 mM	145	15.8114	5	56
153	single.cell_lifetime.1	130	0 mM	145	15.8114	5	56
153	single.cell_lifetime.4	170	0 mM	145	15.8114	5	56
153	single.cell_lifetime.2	135	0 mM	145	15.8114	5	56
154	single.cell_lifetime	185	0 mM	175	14.1421	2	66
154	single.cell_lifetime.1	165	0 mM	175	14.1421	2	66
155	single.cell_lifetime	230	0 mM	230	NA	1	91
156	single.cell_lifetime	170	0 mM	187.5	24.7487	2	81
156	single.cell_lifetime.1	205	0 mM	187.5	24.7487	2	81
157	single.cell_lifetime.5	170	0 mM	155	18.7083	6	96
157	single.cell_lifetime.3	135	0 mM	155	18.7083	6	96
157	single.cell_lifetime.2	150	0 mM	155	18.7083	6	96
157	single.cell_lifetime.4	185	0 mM	155	18.7083	6	96
157	single.cell_lifetime	145	0 mM	155	18.7083	6	96
157	single.cell_lifetime.1	145	0 mM	155	18.7083	6	96
158	single.cell_lifetime	220	0 mM	181.667	33.2916	3	56
158	single.cell_lifetime.2	160	0 mM	181.667	33.2916	3	56
158	single.cell_lifetime.1	165	0 mM	181.667	33.2916	3	56
159	single.cell_lifetime.3	180	0 mM	171.667	8.75595	6	46
159	single.cell_lifetime.1	155	0 mM	171.667	8.75595	6	46
159	single.cell_lifetime.4	175	0 mM	171.667	8.75595	6	46
159	single.cell_lifetime	175	0 mM	171.667	8.75595	6	46
159	single.cell_lifetime.2	170	0 mM	171.667	8.75595	6	46
159	single.cell_lifetime.5	175	0 mM	171.667	8.75595	6	46
160	single.cell_lifetime.1	155	0 mM	163.333	14.0238	6	71
160	single.cell_lifetime	185	0 mM	163.333	14.0238	6	71
160	single.cell_lifetime.3	150	0 mM	163.333	14.0238	6	71
160	single.cell_lifetime.2	150	0 mM	163.333	14.0238	6	71
160	single.cell_lifetime.5	170	0 mM	163.333	14.0238	6	71
160	single.cell_lifetime.4	170	0 mM	163.333	14.0238	6	71
161	single.cell_lifetime.4	170	0 mM	150	14.5774	5	61
161	single.cell_lifetime.1	135	0 mM	150	14.5774	5	61
161	single.cell_lifetime.3	140	0 mM	150	14.5774	5	61
161	single.cell_lifetime	145	0 mM	150	14.5774	5	61
161	single.cell_lifetime.2	160	0 mM	150	14.5774	5	61
162	single.cell_lifetime.2	145	0 mM	145.833	11.143	6	46
162	single.cell_lifetime.1	145	0 mM	145.833	11.143	6	46
162	single.cell_lifetime.4	155	0 mM	145.833	11.143	6	46
162	single.cell_lifetime.5	155	0 mM	145.833	11.143	6	46
162	single.cell_lifetime	150	0 mM	145.833	11.143	6	46
162	single.cell_lifetime.3	125	0 mM	145.833	11.143	6	46
163	single.cell_lifetime	250	0 mM	220	42.4264	2	66
163	single.cell_lifetime.1	190	0 mM	220	42.4264	2	66
164	single.cell_lifetime.1	190	0 mM	170.833	28.181	6	71
164	single.cell_lifetime.2	210	0 mM	170.833	28.181	6	71
164	single.cell_lifetime	145	0 mM	170.833	28.181	6	71
164	single.cell_lifetime.5	185	0 mM	170.833	28.181	6	71
164	single.cell_lifetime.4	140	0 mM	170.833	28.181	6	71
164	single.cell_lifetime.3	155	0 mM	170.833	28.181	6	71
165	single.cell_lifetime.1	185	0 mM	167.5	24.7487	2	61
165	single.cell_lifetime	150	0 mM	167.5	24.7487	2	61
166	single.cell_lifetime	165	0 mM	177.5	17.6777	2	61
166	single.cell_lifetime.1	190	0 mM	177.5	17.6777	2	61
167	single.cell_lifetime	160	0 mM	165	7.07107	2	216
167	single.cell_lifetime.1	170	0 mM	165	7.07107	2	216
168	single.cell_lifetime	150	0 mM	147.5	15.0831	6	66
168	single.cell_lifetime.1	140	0 mM	147.5	15.0831	6	66
168	single.cell_lifetime.5	175	0 mM	147.5	15.0831	6	66
168	single.cell_lifetime.4	150	0 mM	147.5	15.0831	6	66
168	single.cell_lifetime.3	135	0 mM	147.5	15.0831	6	66
168	single.cell_lifetime.2	135	0 mM	147.5	15.0831	6	66
169	single.cell_lifetime.3	190	0 mM	181.25	31.7214	4	66
169	single.cell_lifetime.2	220	0 mM	181.25	31.7214	4	66
169	single.cell_lifetime	170	0 mM	181.25	31.7214	4	66
169	single.cell_lifetime.1	145	0 mM	181.25	31.7214	4	66
170	single.cell_lifetime	165	0 mM	165	NA	1	111
171	single.cell_lifetime.1	170	0 mM	157.5	17.6777	2	121
171	single.cell_lifetime	145	0 mM	157.5	17.6777	2	121
172	single.cell_lifetime.1	155	0 mM	157.5	3.53553	2	76
172	single.cell_lifetime	160	0 mM	157.5	3.53553	2	76
173	single.cell_lifetime.1	250	0 mM	212.5	53.033	2	71
173	single.cell_lifetime	175	0 mM	212.5	53.033	2	71
174	single.cell_lifetime	155	0 mM	167.5	17.6777	2	61
174	single.cell_lifetime.1	180	0 mM	167.5	17.6777	2	61
175	single.cell_lifetime.2	150	0 mM	163.333	15.7056	6	56
175	single.cell_lifetime.5	185	0 mM	163.333	15.7056	6	56
175	single.cell_lifetime.3	170	0 mM	163.333	15.7056	6	56
175	single.cell_lifetime.4	155	0 mM	163.333	15.7056	6	56
175	single.cell_lifetime	175	0 mM	163.333	15.7056	6	56
175	single.cell_lifetime.1	145	0 mM	163.333	15.7056	6	56
176	single.cell_lifetime	125	0 mM	125	NA	1	321
177	single.cell_lifetime.5	150	0 mM	146.667	14.0238	6	86
177	single.cell_lifetime	170	0 mM	146.667	14.0238	6	86
177	single.cell_lifetime.2	150	0 mM	146.667	14.0238	6	86
177	single.cell_lifetime.4	135	0 mM	146.667	14.0238	6	86
177	single.cell_lifetime.1	130	0 mM	146.667	14.0238	6	86
177	single.cell_lifetime.3	145	0 mM	146.667	14.0238	6	86
178	single.cell_lifetime.1	195	0 mM	207.5	17.6777	2	56
178	single.cell_lifetime	220	0 mM	207.5	17.6777	2	56
179	single.cell_lifetime.2	185	0 mM	179.167	12.4164	6	66
179	single.cell_lifetime.1	185	0 mM	179.167	12.4164	6	66
179	single.cell_lifetime.5	195	0 mM	179.167	12.4164	6	66
179	single.cell_lifetime	180	0 mM	179.167	12.4164	6	66
179	single.cell_lifetime.4	170	0 mM	179.167	12.4164	6	66
179	single.cell_lifetime.3	160	0 mM	179.167	12.4164	6	66
180	single.cell_lifetime	195	0 mM	195	NA	1	66
181	single.cell_lifetime	185	0 mM	182.5	3.53553	2	106
181	single.cell_lifetime.1	180	0 mM	182.5	3.53553	2	106
182	single.cell_lifetime	130	0 mM	147.5	24.7487	2	126
182	single.cell_lifetime.1	165	0 mM	147.5	24.7487	2	126
183	single.cell_lifetime	155	0 mM	167.5	17.6777	2	66
183	single.cell_lifetime.1	180	0 mM	167.5	17.6777	2	66
184	single.cell_lifetime	150	0 mM	155	15.411	5	41
184	single.cell_lifetime.1	175	0 mM	155	15.411	5	41
184	single.cell_lifetime.2	165	0 mM	155	15.411	5	41
184	single.cell_lifetime.3	135	0 mM	155	15.411	5	41
184	single.cell_lifetime.4	150	0 mM	155	15.411	5	41
185	single.cell_lifetime	185	0 mM	185	NA	1	101
186	single.cell_lifetime.1	160	0 mM	155	20.8167	4	41
186	single.cell_lifetime	180	0 mM	155	20.8167	4	41
186	single.cell_lifetime.2	130	0 mM	155	20.8167	4	41
186	single.cell_lifetime.3	150	0 mM	155	20.8167	4	41
187	single.cell_lifetime	140	0 mM	150	14.1421	2	16
187	single.cell_lifetime.1	160	0 mM	150	14.1421	2	16
188	single.cell_lifetime.3	140	0 mM	158.333	21.1345	6	66
188	single.cell_lifetime.5	165	0 mM	158.333	21.1345	6	66
188	single.cell_lifetime	130	0 mM	158.333	21.1345	6	66
188	single.cell_lifetime.4	160	0 mM	158.333	21.1345	6	66
188	single.cell_lifetime.2	190	0 mM	158.333	21.1345	6	66
188	single.cell_lifetime.1	165	0 mM	158.333	21.1345	6	66
189	single.cell_lifetime.1	135	0 mM	145.833	15.6258	6	61
189	single.cell_lifetime.2	165	0 mM	145.833	15.6258	6	61
189	single.cell_lifetime	135	0 mM	145.833	15.6258	6	61
189	single.cell_lifetime.4	130	0 mM	145.833	15.6258	6	61
189	single.cell_lifetime.5	165	0 mM	145.833	15.6258	6	61
189	single.cell_lifetime.3	145	0 mM	145.833	15.6258	6	61
190	single.cell_lifetime.2	150	0 mM	144.167	11.583	6	151
190	single.cell_lifetime.1	135	0 mM	144.167	11.583	6	151
190	single.cell_lifetime	140	0 mM	144.167	11.583	6	151
190	single.cell_lifetime.5	165	0 mM	144.167	11.583	6	151
190	single.cell_lifetime.4	140	0 mM	144.167	11.583	6	151
190	single.cell_lifetime.3	135	0 mM	144.167	11.583	6	151
191	single.cell_lifetime.2	150	0 mM	155.833	13.5708	6	101
191	single.cell_lifetime.1	180	0 mM	155.833	13.5708	6	101
191	single.cell_lifetime	155	0 mM	155.833	13.5708	6	101
191	single.cell_lifetime.4	140	0 mM	155.833	13.5708	6	101
191	single.cell_lifetime.5	150	0 mM	155.833	13.5708	6	101
191	single.cell_lifetime.3	160	0 mM	155.833	13.5708	6	101
192	single.cell_lifetime	165	0 mM	202.5	53.033	2	51
192	single.cell_lifetime.1	240	0 mM	202.5	53.033	2	51
193	single.cell_lifetime.1	205	0 mM	165	56.5685	2	81
193	single.cell_lifetime	125	0 mM	165	56.5685	2	81
194	single.cell_lifetime	200	0 mM	207.5	10.6066	2	96
194	single.cell_lifetime.1	215	0 mM	207.5	10.6066	2	96
195	single.cell_lifetime.1	235	0 mM	212.5	31.8198	2	66
195	single.cell_lifetime	190	0 mM	212.5	31.8198	2	66
196	single.cell_lifetime	135	0 mM	158.333	28.4312	3	71
196	single.cell_lifetime.3	190	0 mM	158.333	28.4312	3	71
196	single.cell_lifetime.1	150	0 mM	158.333	28.4312	3	71
197	single.cell_lifetime.4	110	0 mM	125	23.184	5	51
197	single.cell_lifetime.1	130	0 mM	125	23.184	5	51
197	single.cell_lifetime.2	135	0 mM	125	23.184	5	51
197	single.cell_lifetime	95	0 mM	125	23.184	5	51
197	single.cell_lifetime.3	155	0 mM	125	23.184	5	51
198	single.cell_lifetime.1	155	0 mM	145	9.12871	4	91
198	single.cell_lifetime	150	0 mM	145	9.12871	4	91
198	single.cell_lifetime.2	140	0 mM	145	9.12871	4	91
198	single.cell_lifetime.3	135	0 mM	145	9.12871	4	91
199	single.cell_lifetime.1	210	0 mM	180	42.4264	2	66
199	single.cell_lifetime	150	0 mM	180	42.4264	2	66
200	single.cell_lifetime	185	0 mM	185	NA	1	116
201	single.cell_lifetime	225	0 mM	205	28.2843	2	61
201	single.cell_lifetime.1	185	0 mM	205	28.2843	2	61
202	single.cell_lifetime.1	230	0 mM	227.5	3.53553	2	51
202	single.cell_lifetime	225	0 mM	227.5	3.53553	2	51
203	single.cell_lifetime.2	135	0 mM	143.333	20.4124	6	56
203	single.cell_lifetime.5	130	0 mM	143.333	20.4124	6	56
203	single.cell_lifetime.1	130	0 mM	143.333	20.4124	6	56
203	single.cell_lifetime.3	180	0 mM	143.333	20.4124	6	56
203	single.cell_lifetime.4	155	0 mM	143.333	20.4124	6	56
203	single.cell_lifetime	130	0 mM	143.333	20.4124	6	56
204	single.cell_lifetime.1	185	0 mM	167.5	24.7487	2	116
204	single.cell_lifetime	150	0 mM	167.5	24.7487	2	116
205	single.cell_lifetime	155	0 mM	148	5.70088	5	91
205	single.cell_lifetime.3	150	0 mM	148	5.70088	5	91
205	single.cell_lifetime.4	150	0 mM	148	5.70088	5	91
205	single.cell_lifetime.2	145	0 mM	148	5.70088	5	91
205	single.cell_lifetime.1	140	0 mM	148	5.70088	5	91
206	single.cell_lifetime.1	170	0 mM	145	17.6068	6	76
206	single.cell_lifetime.2	115	0 mM	145	17.6068	6	76
206	single.cell_lifetime.3	145	0 mM	145	17.6068	6	76
206	single.cell_lifetime	145	0 mM	145	17.6068	6	76
206	single.cell_lifetime.5	150	0 mM	145	17.6068	6	76
206	single.cell_lifetime.4	145	0 mM	145	17.6068	6	76
207	single.cell_lifetime.1	160	0 mM	175	21.2132	2	71
207	single.cell_lifetime	190	0 mM	175	21.2132	2	71
208	single.cell_lifetime.4	135	0 mM	145.833	11.143	6	76
208	single.cell_lifetime.2	160	0 mM	145.833	11.143	6	76
208	single.cell_lifetime.1	150	0 mM	145.833	11.143	6	76
208	single.cell_lifetime	130	0 mM	145.833	11.143	6	76
208	single.cell_lifetime.3	150	0 mM	145.833	11.143	6	76
208	single.cell_lifetime.5	150	0 mM	145.833	11.143	6	76
209	single.cell_lifetime.1	160	0 mM	155	5.7735	4	66
209	single.cell_lifetime	160	0 mM	155	5.7735	4	66
209	single.cell_lifetime.3	150	0 mM	155	5.7735	4	66
209	single.cell_lifetime.2	150	0 mM	155	5.7735	4	66
210	single.cell_lifetime.1	165	0 mM	149	10.8397	5	96
210	single.cell_lifetime.2	145	0 mM	149	10.8397	5	96
210	single.cell_lifetime	140	0 mM	149	10.8397	5	96
210	single.cell_lifetime.4	155	0 mM	149	10.8397	5	96
210	single.cell_lifetime.3	140	0 mM	149	10.8397	5	96
211	single.cell_lifetime.1	200	0 mM	187.5	20.2073	4	76
211	single.cell_lifetime	205	0 mM	187.5	20.2073	4	76
211	single.cell_lifetime.3	185	0 mM	187.5	20.2073	4	76
211	single.cell_lifetime.2	160	0 mM	187.5	20.2073	4	76
212	single.cell_lifetime	145	0 mM	147.5	3.53553	2	201
212	single.cell_lifetime.1	150	0 mM	147.5	3.53553	2	201
213	single.cell_lifetime.2	140	0 mM	154	12.9422	5	76
213	single.cell_lifetime.4	170	0 mM	154	12.9422	5	76
213	single.cell_lifetime.1	150	0 mM	154	12.9422	5	76
213	single.cell_lifetime	165	0 mM	154	12.9422	5	76
213	single.cell_lifetime.3	145	0 mM	154	12.9422	5	76
214	single.cell_lifetime	155	0 mM	157.5	3.53553	2	56
214	single.cell_lifetime.1	160	0 mM	157.5	3.53553	2	56
215	single.cell_lifetime.2	145	0 mM	138.333	7.63763	3	136
215	single.cell_lifetime.1	140	0 mM	138.333	7.63763	3	136
215	single.cell_lifetime	130	0 mM	138.333	7.63763	3	136
216	single.cell_lifetime.5	145	0 mM	150	8.94427	6	56
216	single.cell_lifetime.4	135	0 mM	150	8.94427	6	56
216	single.cell_lifetime.2	150	0 mM	150	8.94427	6	56
216	single.cell_lifetime.3	155	0 mM	150	8.94427	6	56
216	single.cell_lifetime	160	0 mM	150	8.94427	6	56
216	single.cell_lifetime.1	155	0 mM	150	8.94427	6	56
217	single.cell_lifetime.1	185	0 mM	172.5	17.6777	2	61
217	single.cell_lifetime	160	0 mM	172.5	17.6777	2	61
218	single.cell_lifetime.1	155	0 mM	142.5	17.6777	2	16
218	single.cell_lifetime	130	0 mM	142.5	17.6777	2	16
220	single.cell_lifetime.4	155	0 mM	150	16.9558	5	51
220	single.cell_lifetime.2	140	0 mM	150	16.9558	5	51
220	single.cell_lifetime	130	0 mM	150	16.9558	5	51
220	single.cell_lifetime.1	175	0 mM	150	16.9558	5	51
220	single.cell_lifetime.3	150	0 mM	150	16.9558	5	51
221	single.cell_lifetime.4	155	0 mM	157	10.3682	5	46
221	single.cell_lifetime	165	0 mM	157	10.3682	5	46
221	single.cell_lifetime.3	170	0 mM	157	10.3682	5	46
221	single.cell_lifetime.2	150	0 mM	157	10.3682	5	46
221	single.cell_lifetime.1	145	0 mM	157	10.3682	5	46
222	single.cell_lifetime.5	160	0 mM	155	8.3666	6	116
222	single.cell_lifetime	155	0 mM	155	8.3666	6	116
222	single.cell_lifetime.2	140	0 mM	155	8.3666	6	116
222	single.cell_lifetime.4	155	0 mM	155	8.3666	6	116
222	single.cell_lifetime.1	155	0 mM	155	8.3666	6	116
222	single.cell_lifetime.3	165	0 mM	155	8.3666	6	116
223	single.cell_lifetime.2	185	0 mM	163	23.076	5	81
223	single.cell_lifetime.4	155	0 mM	163	23.076	5	81
223	single.cell_lifetime.1	140	0 mM	163	23.076	5	81
223	single.cell_lifetime	145	0 mM	163	23.076	5	81
223	single.cell_lifetime.3	190	0 mM	163	23.076	5	81
224	single.cell_lifetime.2	165	0 mM	164.167	12.4164	6	101
224	single.cell_lifetime.1	160	0 mM	164.167	12.4164	6	101
224	single.cell_lifetime	160	0 mM	164.167	12.4164	6	101
224	single.cell_lifetime.5	180	0 mM	164.167	12.4164	6	101
224	single.cell_lifetime.3	145	0 mM	164.167	12.4164	6	101
224	single.cell_lifetime.4	175	0 mM	164.167	12.4164	6	101
225	single.cell_lifetime	175	0 mM	185	14.1421	2	111
225	single.cell_lifetime.1	195	0 mM	185	14.1421	2	111
226	single.cell_lifetime	180	0 mM	176.667	5.7735	3	81
226	single.cell_lifetime.2	170	0 mM	176.667	5.7735	3	81
226	single.cell_lifetime.1	180	0 mM	176.667	5.7735	3	81
227	single.cell_lifetime	190	0 mM	170	18.2574	4	46
227	single.cell_lifetime.1	150	0 mM	170	18.2574	4	46
227	single.cell_lifetime.3	160	0 mM	170	18.2574	4	46
227	single.cell_lifetime.2	180	0 mM	170	18.2574	4	46
228	single.cell_lifetime.1	135	0 mM	188.333	41.069	6	56
228	single.cell_lifetime.5	240	0 mM	188.333	41.069	6	56
228	single.cell_lifetime.2	180	0 mM	188.333	41.069	6	56
228	single.cell_lifetime	190	0 mM	188.333	41.069	6	56
228	single.cell_lifetime.3	155	0 mM	188.333	41.069	6	56
228	single.cell_lifetime.4	230	0 mM	188.333	41.069	6	56
229	single.cell_lifetime	175	0 mM	205	42.4264	2	101
229	single.cell_lifetime.1	235	0 mM	205	42.4264	2	101
230	single.cell_lifetime	200	0 mM	187.5	17.6777	2	61
230	single.cell_lifetime.1	175	0 mM	187.5	17.6777	2	61
231	single.cell_lifetime.1	190	0 mM	170	28.2843	2	56
231	single.cell_lifetime	150	0 mM	170	28.2843	2	56
232	single.cell_lifetime.1	240	0 mM	240	0	2	76
232	single.cell_lifetime	240	0 mM	240	0	2	76
233	single.cell_lifetime.5	145	0 mM	151.667	11.2546	6	76
233	single.cell_lifetime.4	140	0 mM	151.667	11.2546	6	76
233	single.cell_lifetime.1	165	0 mM	151.667	11.2546	6	76
233	single.cell_lifetime	160	0 mM	151.667	11.2546	6	76
233	single.cell_lifetime.3	160	0 mM	151.667	11.2546	6	76
233	single.cell_lifetime.2	140	0 mM	151.667	11.2546	6	76
234	single.cell_lifetime.4	145	0 mM	148	17.5357	5	76
234	single.cell_lifetime	170	0 mM	148	17.5357	5	76
234	single.cell_lifetime.3	140	0 mM	148	17.5357	5	76
234	single.cell_lifetime.1	125	0 mM	148	17.5357	5	76
234	single.cell_lifetime.2	160	0 mM	148	17.5357	5	76
235	single.cell_lifetime.1	190	0 mM	190	0	2	81
235	single.cell_lifetime	190	0 mM	190	0	2	81
236	single.cell_lifetime	160	0 mM	146.667	18.9297	3	76
236	single.cell_lifetime.1	125	0 mM	146.667	18.9297	3	76
236	single.cell_lifetime.2	155	0 mM	146.667	18.9297	3	76
237	single.cell_lifetime	250	0 mM	257.5	10.6066	2	66
237	single.cell_lifetime.1	265	0 mM	257.5	10.6066	2	66
238	single.cell_lifetime.1	185	0 mM	172.5	17.6777	2	86
238	single.cell_lifetime	160	0 mM	172.5	17.6777	2	86
239	single.cell_lifetime.1	255	0 mM	230	35.3553	2	66
239	single.cell_lifetime	205	0 mM	230	35.3553	2	66
240	single.cell_lifetime.1	240	0 mM	237.5	3.53553	2	51
240	single.cell_lifetime	235	0 mM	237.5	3.53553	2	51
241	single.cell_lifetime.5	155	0 mM	153.333	19.1485	6	51
241	single.cell_lifetime.1	140	0 mM	153.333	19.1485	6	51
241	single.cell_lifetime.4	140	0 mM	153.333	19.1485	6	51
241	single.cell_lifetime.3	165	0 mM	153.333	19.1485	6	51
241	single.cell_lifetime.2	185	0 mM	153.333	19.1485	6	51
241	single.cell_lifetime	135	0 mM	153.333	19.1485	6	51
242	single.cell_lifetime.3	165	0 mM	153.75	11.0868	4	106
242	single.cell_lifetime.2	160	0 mM	153.75	11.0868	4	106
242	single.cell_lifetime	140	0 mM	153.75	11.0868	4	106
242	single.cell_lifetime.1	150	0 mM	153.75	11.0868	4	106
243	single.cell_lifetime.3	160	0 mM	158.333	9.30949	6	61
243	single.cell_lifetime.2	155	0 mM	158.333	9.30949	6	61
243	single.cell_lifetime.5	175	0 mM	158.333	9.30949	6	61
243	single.cell_lifetime.4	160	0 mM	158.333	9.30949	6	61
243	single.cell_lifetime	150	0 mM	158.333	9.30949	6	61
243	single.cell_lifetime.1	150	0 mM	158.333	9.30949	6	61
244	single.cell_lifetime	200	0 mM	225	31.225	3	66
244	single.cell_lifetime.1	215	0 mM	225	31.225	3	66
244	single.cell_lifetime.2	260	0 mM	225	31.225	3	66
245	single.cell_lifetime.1	145	0 mM	155	14.1421	2	56
245	single.cell_lifetime	165	0 mM	155	14.1421	2	56
246	single.cell_lifetime	125	0 mM	146	13.8744	5	61
246	single.cell_lifetime.3	150	0 mM	146	13.8744	5	61
246	single.cell_lifetime.1	160	0 mM	146	13.8744	5	61
246	single.cell_lifetime.4	155	0 mM	146	13.8744	5	61
246	single.cell_lifetime.2	140	0 mM	146	13.8744	5	61
247	single.cell_lifetime	200	0 mM	196.667	30.1386	3	116
247	single.cell_lifetime.1	225	0 mM	196.667	30.1386	3	116
247	single.cell_lifetime.2	165	0 mM	196.667	30.1386	3	116
248	single.cell_lifetime.1	160	0 mM	157.5	3.53553	2	16
248	single.cell_lifetime	155	0 mM	157.5	3.53553	2	16
249	single.cell_lifetime	185	0 mM	165	28.2843	2	81
249	single.cell_lifetime.1	145	0 mM	165	28.2843	2	81
250	single.cell_lifetime	165	0 mM	154	26.5518	5	76
250	single.cell_lifetime.2	130	0 mM	154	26.5518	5	76
250	single.cell_lifetime.3	135	0 mM	154	26.5518	5	76
250	single.cell_lifetime.4	195	0 mM	154	26.5518	5	76
250	single.cell_lifetime.1	145	0 mM	154	26.5518	5	76
251	single.cell_lifetime.1	260	0 mM	195	91.9239	2	166
251	single.cell_lifetime	130	0 mM	195	91.9239	2	166
252	single.cell_lifetime.1	145	0 mM	144.167	15.9426	6	16
252	single.cell_lifetime	130	0 mM	144.167	15.9426	6	16
252	single.cell_lifetime.4	175	0 mM	144.167	15.9426	6	16
252	single.cell_lifetime.2	140	0 mM	144.167	15.9426	6	16
252	single.cell_lifetime.3	135	0 mM	144.167	15.9426	6	16
252	single.cell_lifetime.9	140	0 mM	144.167	15.9426	6	16
253	single.cell_lifetime	280	0 mM	220	84.8528	2	86
253	single.cell_lifetime.1	160	0 mM	220	84.8528	2	86
254	single.cell_lifetime	170	0 mM	170	NA	1	116
255	single.cell_lifetime.2	150	0 mM	158	13.5093	5	71
255	single.cell_lifetime.3	165	0 mM	158	13.5093	5	71
255	single.cell_lifetime.4	175	0 mM	158	13.5093	5	71
255	single.cell_lifetime	160	0 mM	158	13.5093	5	71
255	single.cell_lifetime.1	140	0 mM	158	13.5093	5	71
256	single.cell_lifetime	145	0 mM	151.667	7.63763	3	126
256	single.cell_lifetime.2	160	0 mM	151.667	7.63763	3	126
256	single.cell_lifetime.1	150	0 mM	151.667	7.63763	3	126
257	single.cell.lifetime	150	2.5 mM	147.857	16.4918	14	126
257	single.cell.lifetime.9	175	2.5 mM	147.857	16.4918	14	126
257	single.cell.lifetime.6	165	2.5 mM	147.857	16.4918	14	126
257	single.cell.lifetime.12	170	2.5 mM	147.857	16.4918	14	126
257	single.cell.lifetime.10	125	2.5 mM	147.857	16.4918	14	126
257	single.cell.lifetime.3	155	2.5 mM	147.857	16.4918	14	126
257	single.cell.lifetime.7	135	2.5 mM	147.857	16.4918	14	126
257	single.cell.lifetime.1	130	2.5 mM	147.857	16.4918	14	126
257	single.cell.lifetime.5	135	2.5 mM	147.857	16.4918	14	126
257	single.cell.lifetime.2	140	2.5 mM	147.857	16.4918	14	126
257	single.cell.lifetime.8	155	2.5 mM	147.857	16.4918	14	126
257	single.cell.lifetime.11	140	2.5 mM	147.857	16.4918	14	126
257	single.cell.lifetime.13	130	2.5 mM	147.857	16.4918	14	126
257	single.cell.lifetime.4	165	2.5 mM	147.857	16.4918	14	126
258	single.cell.lifetime.1	140	2.5 mM	147.5	15.8552	10	171
258	single.cell.lifetime.6	150	2.5 mM	147.5	15.8552	10	171
258	single.cell.lifetime.7	135	2.5 mM	147.5	15.8552	10	171
258	single.cell.lifetime.3	135	2.5 mM	147.5	15.8552	10	171
258	single.cell.lifetime.5	135	2.5 mM	147.5	15.8552	10	171
258	single.cell.lifetime.9	135	2.5 mM	147.5	15.8552	10	171
258	single.cell.lifetime.8	180	2.5 mM	147.5	15.8552	10	171
258	single.cell.lifetime.2	145	2.5 mM	147.5	15.8552	10	171
258	single.cell.lifetime	170	2.5 mM	147.5	15.8552	10	171
258	single.cell.lifetime.4	150	2.5 mM	147.5	15.8552	10	171
259	single.cell.lifetime.1	210	2.5 mM	212.5	3.53553	2	161
259	single.cell.lifetime	215	2.5 mM	212.5	3.53553	2	161
260	single.cell.lifetime.3	220	2.5 mM	202.5	42.7493	6	156
260	single.cell.lifetime.5	265	2.5 mM	202.5	42.7493	6	156
260	single.cell.lifetime	230	2.5 mM	202.5	42.7493	6	156
260	single.cell.lifetime.1	165	2.5 mM	202.5	42.7493	6	156
260	single.cell.lifetime.2	155	2.5 mM	202.5	42.7493	6	156
260	single.cell.lifetime.4	180	2.5 mM	202.5	42.7493	6	156
261	single.cell.lifetime.4	220	2.5 mM	203.333	40.2078	6	156
261	single.cell.lifetime.2	170	2.5 mM	203.333	40.2078	6	156
261	single.cell.lifetime.3	180	2.5 mM	203.333	40.2078	6	156
261	single.cell.lifetime.1	160	2.5 mM	203.333	40.2078	6	156
261	single.cell.lifetime.5	265	2.5 mM	203.333	40.2078	6	156
261	single.cell.lifetime	225	2.5 mM	203.333	40.2078	6	156
262	single.cell.lifetime.3	120	2.5 mM	156.25	56.7707	4	151
262	single.cell.lifetime	110	2.5 mM	156.25	56.7707	4	151
262	single.cell.lifetime.1	235	2.5 mM	156.25	56.7707	4	151
262	single.cell.lifetime.2	160	2.5 mM	156.25	56.7707	4	151
263	single.cell.lifetime	175	2.5 mM	188.333	23.8048	6	141
263	single.cell.lifetime.4	190	2.5 mM	188.333	23.8048	6	141
263	single.cell.lifetime.3	150	2.5 mM	188.333	23.8048	6	141
263	single.cell.lifetime.2	215	2.5 mM	188.333	23.8048	6	141
263	single.cell.lifetime.5	210	2.5 mM	188.333	23.8048	6	141
263	single.cell.lifetime.1	190	2.5 mM	188.333	23.8048	6	141
264	single.cell.lifetime.4	160	2.5 mM	154.444	15.899	9	71
264	single.cell.lifetime.5	155	2.5 mM	154.444	15.899	9	71
264	single.cell.lifetime	155	2.5 mM	154.444	15.899	9	71
264	single.cell.lifetime.7	175	2.5 mM	154.444	15.899	9	71
264	single.cell.lifetime.1	130	2.5 mM	154.444	15.899	9	71
264	single.cell.lifetime.6	180	2.5 mM	154.444	15.899	9	71
264	single.cell.lifetime.3	150	2.5 mM	154.444	15.899	9	71
264	single.cell.lifetime.2	145	2.5 mM	154.444	15.899	9	71
264	single.cell.lifetime.8	140	2.5 mM	154.444	15.899	9	71
265	single.cell.lifetime.7	130	2.5 mM	145	10.4881	11	111
265	single.cell.lifetime.6	145	2.5 mM	145	10.4881	11	111
265	single.cell.lifetime.4	160	2.5 mM	145	10.4881	11	111
265	single.cell.lifetime.3	130	2.5 mM	145	10.4881	11	111
265	single.cell.lifetime	150	2.5 mM	145	10.4881	11	111
265	single.cell.lifetime.8	150	2.5 mM	145	10.4881	11	111
265	single.cell.lifetime.5	140	2.5 mM	145	10.4881	11	111
265	single.cell.lifetime.2	160	2.5 mM	145	10.4881	11	111
265	single.cell.lifetime.9	145	2.5 mM	145	10.4881	11	111
265	single.cell.lifetime.10	150	2.5 mM	145	10.4881	11	111
265	single.cell.lifetime.1	135	2.5 mM	145	10.4881	11	111
266	single.cell.lifetime	140	2.5 mM	153	21.3892	5	151
266	single.cell.lifetime.3	165	2.5 mM	153	21.3892	5	151
266	single.cell.lifetime.2	155	2.5 mM	153	21.3892	5	151
266	single.cell.lifetime.4	180	2.5 mM	153	21.3892	5	151
266	single.cell.lifetime.1	125	2.5 mM	153	21.3892	5	151
267	single.cell.lifetime	275	2.5 mM	272.5	3.53553	2	201
267	single.cell.lifetime.1	270	2.5 mM	272.5	3.53553	2	201

## Sheet: Fig6
Experiment month-year	mM_HCHO	Growth stage	Replicate	Frequency of tolerant cells (mean)	Frequency of tolerant cells (sd)
2017-04-01	0	exponential	A	1	0.311749
2017-04-01	1	exponential	A	0.584906	0.172927
2017-04-01	2	exponential	A	0.830189	0.14245
2017-04-01	3	exponential	A	0.149057	0.0345855
2017-04-01	4	exponential	A	0.00433962	0.000653604
2017-04-01	5	exponential	A	2.32075e-05	9.80406e-07
2017-10-01	0	exponential	A	0.90411	0.228812
2017-10-01	3	exponential	A	0.0182192	0.00915556
2017-10-01	1	exponential	A	0.876712	0.313875
2017-10-01	4	exponential	A	0.000780822	0.000123288
2017-10-01	6	exponential	A	5.48e-07	4.75e-07
2017-10-01	2	exponential	A	0.575342	0.188325
2017-10-01	0	exponential	B	0.931507	0.166087
2017-10-01	1	exponential	B	0.90411	0.0821918
2017-10-01	2	exponential	B	0.780822	0.217459
2017-10-01	5	exponential	B	1.92e-05	2.37e-06
2017-10-01	3	exponential	B	0.0172603	0.00999906
2017-10-01	6	exponential	B	0	0
2017-10-01	4	exponential	B	0.000821918	0.000164384
2017-10-01	0	exponential	C	1	0.171096
2017-10-01	1	exponential	C	1.05479	0.103422
2017-10-01	2	exponential	C	0.630137	0.103422
2017-10-01	3	exponential	C	0.0328767	0.010873
2017-10-01	4	exponential	C	0.000260274	0.000144324
2017-10-01	5	exponential	C	3.56e-05	4.75e-06
2017-10-01	6	exponential	C	2.74e-07	4.75e-07
2017-04-01	0	stationary	A	1.02013	0.0838255
2017-04-01	1	stationary	A	0.95302	0.167651
2017-04-01	2	stationary	A	0.255034	0.023249
2017-04-01	3	stationary	A	0.0026443	0.000888039
2017-04-01	4	stationary	A	0.000167785	2.35952e-05
2017-04-01	5	stationary	A	1.34228e-06	2.3249e-07
2017-01-01	0	stationary	A	1	0.03125
2017-01-01	1	stationary	A	1.19792	0.0721688
2017-01-01	2	stationary	A	0.291667	0.0650521
2017-01-01	3	stationary	A	0.00191667	0.000778328
2017-01-01	4	stationary	A	9.58333e-05	2.00909e-05
2017-01-01	5	stationary	A	1.04167e-06	6.50521e-07
2017-01-01	6	stationary	A	0	0
2017-01-01	7	stationary	A	0	0
2017-01-01	8	stationary	A	0	0
2017-01-01	9	stationary	A	0	0
2017-01-01	10	stationary	A	0	0
2017-08-01	0	stationary	A	1	0.240192
2017-08-01	1	stationary	A	0.711538	0.240192
2017-08-01	2	stationary	A	0.0423077	0.0185455
2017-08-01	3	stationary	A	0.00123077	0.000145189
2017-08-01	4	stationary	A	0.000230769	0.000152639
2017-08-01	5	stationary	A	0	0
2017-08-01	6	stationary	A	0	0
2017-08-01	0	stationary	B	1	0.181818
2017-08-01	1	stationary	B	1.12121	0.448444
2017-08-01	2	stationary	B	0.0515152	0.00524864
2017-08-01	3	stationary	B	0.00160606	5.24864e-05
2017-08-01	4	stationary	B	0.000333333	0.000189242
2017-08-01	5	stationary	B	0	0
2017-08-01	6	stationary	B	0	0
2017-08-01	0	stationary	C	1	0.295716
2017-08-01	1	stationary	C	0.707317	0.11177
2017-08-01	2	stationary	C	0.0285366	0.0033531
2017-08-01	3	stationary	C	0.00178049	4.22451e-05
2017-08-01	4	stationary	C	0.000292683	7.31707e-05
2017-08-01	5	stationary	C	0	0
2017-08-01	6	stationary	C	0	0
2017-05-01	0	stationary	D	1	0.10137
2017-05-01	2	stationary	D	0.0186047	0.00232558
2017-05-01	3	stationary	D	0.00072093	6.15291e-05
2017-05-01	4	stationary	D	0	0
2017-05-01	5	stationary	D	0	0
2017-05-01	0	stationary	E	1	0.288675
2017-05-01	2	stationary	E	0.0122222	0.00419435
2017-05-01	3	stationary	E	0.000805556	6.73575e-05
2017-05-01	4	stationary	E	0	0
2017-05-01	5	stationary	E	0	0
2017-05-01	0	stationary	F	1	0.440959
2017-05-01	2	stationary	F	0.0116667	0.005
2017-05-01	3	stationary	F	0.000527778	1.9245e-05
2017-05-01	4	stationary	F	0	0
2017-05-01	5	stationary	F	0	0

## Sheet: FigS1
Time (hours)	OD600	Flask #	Formaldehyde treatment (mM)
0	0.0214	33	0
12.1333	0.0310593	33	0
14.0167	0.0375629	33	0
16.2833	0.0481195	33	0
18.2167	0.061754	33	0
20.3833	0.0856754	33	0
0	0.0204	31	0
12.1333	0.0330593	31	0
14.0167	0.0395629	31	0
16.2833	0.0491195	31	0
18.2167	0.062754	31	0
20.3833	0.0876754	31	0
0	0.0214	32	0
12.1333	0.0310593	32	0
14.0167	0.0415629	32	0
16.2833	0.0491195	32	0
18.2167	0.062754	32	0
20.3833	0.0886754	32	0
44.1583	0.0351204	10	3
0	0.01778	10	3
17.6997	0.0204459	10	3
40.1639	0.0268137	10	3
45.8392	0.0413575	10	3
48.0053	0.0560163	10	3
49.9903	0.0624288	10	3
51.9583	0.0826602	10	3
56.29	0.0943347	10	3
17.6997	0.0194491	11	3
0	0.0176731	11	3
40.1639	0.0242311	11	3
44.1583	0.033667	11	3
45.8392	0.0406453	11	3
48.0053	0.0523864	11	3
49.9903	0.0636453	11	3
51.9583	0.0777506	11	3
49.9903	0.0527577	12	3
51.9583	0.0727845	12	3
56.29	0.0803008	12	3
0	0.0168742	12	3
17.6997	0.0212294	12	3
40.1639	0.0305256	12	3
44.1583	0.0301141	12	3
45.8392	0.0357285	12	3
48.0053	0.0452663	12	3
0	0.0181994	22	4
17.6997	0.0194104	22	4
73.1586	0.0220323	22	4
78.6244	0.025715	22	4
80.4589	0.0300339	22	4
84.22	0.0368051	22	4
87.4864	0.0493353	22	4
89.9092	0.0668199	22	4
93.0011	0.0881064	22	4
0	0.0175919	23	4
17.6997	0.0179325	23	4
73.1586	0.0217441	23	4
78.6244	0.0300012	23	4
80.4589	0.0363853	23	4
84.22	0.050479	23	4
87.4864	0.0776632	23	4
89.9092	0.086487	23	4
93.0011	0.0924051	23	4
73.1586	0.0197755	24	4
78.6244	0.0275959	24	4
0	0.0179683	24	4
17.6997	0.0184974	24	4
80.4589	0.0328722	24	4
84.22	0.044888	24	4
87.4864	0.0677074	24	4
89.9092	0.0856491	24	4
93.0011	0.0903411	24	4
73.1586	0.0190016	34	5
0	0.0179768	34	5
17.6997	0.0182576	34	5
102.73	0.0898641	34	5
84.22	0.021852	34	5
90.6572	0.0325302	34	5
93.0011	0.0388569	34	5
95.1692	0.0478112	34	5
97.8394	0.0620409	34	5
100.016	0.0850722	34	5
97.8394	0.0424701	35	5
90.6572	0.0242498	35	5
95.1692	0.0317258	35	5
0	0.0176004	35	5
17.6997	0.0172018	35	5
73.1586	0.0202979	35	5
84.22	0.0196543	35	5
100.016	0.0534797	35	5
102.73	0.0729999	35	5
0	0.0163495	36	5
17.6997	0.0168732	36	5
73.1586	0.019399	36	5
84.22	0.0213037	36	5
90.6572	0.0330147	36	5
93.0011	0.0438944	36	5
95.1692	0.0526405	36	5
97.8394	0.0737574	36	5
100.016	0.0873307	36	5
102.73	0.0876153	36	5

## Sheet: FigS3
Substrate	Population	Flask	Growth rate (mean)	Growth rate (sd)
Methanol	Tolerant	A	0.246725	0.0249618
Methanol	Tolerant	B	0.212813	0.0175723
Methanol	Tolerant	C	0.146169	0.0226514
Methanol	WT	D	0.246889	0.00276975
Methanol	WT	E	0.21701	0.0151212
Methanol	WT	F	0.201097	0.0112175
Succinate	Tolerant	A	0.238198	0.0111138
Succinate	Tolerant	B	0.22665	0.0261195
Succinate	Tolerant	C	0.181075	0.0141853
Succinate	WT	D	0.270821	0.019754
Succinate	WT	E	0.268339	0.0132125
Succinate	WT	F	0.271577	0.00211808

## Sheet: FigS9
Formaldehyde added (mM)	Replicate	Formaldehyde measured - experiment start	Formaldehyde measured - experiment end
0	A	0.161612	0.586221
0	B	0.110262	0.476899
0	C	0.250619	0.427207
2	A	1.78769	2.06041
2	B	1.8185	2.20286
2	C	2.12318	2.15979
4	A	4.21483	4.09446
4	B	4.09844	4.29322
4	C	4.2388	4.30316
6	A	6.30649	6.43328
6	B	6.36468	5.79723
6	C	6.14559	6.4896
8	A	8.54877	8.39113
8	B	7.52861	8.4607
8	C	6.70702	8.39113
10	A	9.4628	10.0542
10	B	10.3597	10.3457
10	C	10.8355	10.3125
