# Supplementary material for: Microbial phenotypic heterogeneity in response to a metabolic toxin: Continuous, dynamically shifting distribution of formaldehyde tolerance in Methylobacterium extorquens populations
Source: PLoS Genet. 2019 Nov 11;15(11):e1008458. doi: 10.1371/journal.pgen.1008458 (PMC6858071; doi:10.1371/journal.pgen.1008458)
Supplement: S2 Data — (CSV) [file pgen.1008458.s017.csv]

Timepoint	Flask	mM_HCHO	rep	CFU	CFU_ext
0	A	0	A	1454545.455	1454545.455
0	A	0	B	2000000	2000000
0	A	0	C	1272727.273	1272727.273
0	A	1	A	818181.8182	818181.8182
0	A	1	B	1545454.545	1545454.545
0	A	1	C	1000000	1000000
0	A	2	A	100000	100000
0	A	2	B	45454.54545	45454.54545
0	A	2	C	54545.45455	54545.45455
0	A	3	A	1727.272727	1727.272727
0	A	3	B	2181.818182	2181.818182
0	A	3	C	1909.090909	1909.090909
0	A	4	A	545.4545455	545.4545455
0	A	4	B	90.90909091	90.90909091
0	A	4	C	454.5454545	454.5454545
0	A	5	A	0	90.90909091
0	A	5	B	0	0
0	A	5	C	0	0
0	A	6	A	0	0
0	A	6	B	0	0
0	A	6	C	0	0
0	B	0	A	1181818.182	1181818.182
0	B	0	B	818181.8182	818181.8182
0	B	0	C	1000000	1000000
0	B	1	A	1636363.636	1636363.636
0	B	1	B	818181.8182	818181.8182
0	B	1	C	909090.9091	909090.9091
0	B	2	A	45454.54545	45454.54545
0	B	2	B	54545.45455	54545.45455
0	B	2	C	54545.45455	54545.45455
0	B	3	A	1636.363636	1636.363636
0	B	3	B	1545.454545	1545.454545
0	B	3	C	1636.363636	1636.363636
0	B	4	A	545.4545455	545.4545455
0	B	4	B	272.7272727	272.7272727
0	B	4	C	181.8181818	181.8181818
0	B	5	A	0	90.90909091
0	B	5	B	0	0
0	B	5	C	0	0
0	B	6	A	0	0
0	B	6	B	0	0
0	B	6	C	0	0
0	C	0	A	1181818.182	1181818.182
0	C	0	B	909090.9091	909090.9091
0	C	0	C	1636363.636	1636363.636
0	C	1	A	909090.9091	909090.9091
0	C	1	B	727272.7273	727272.7273
0	C	1	C	1000000	1000000
0	C	2	A	30909.09091	30909.09091
0	C	2	B	36363.63636	36363.63636
0	C	2	C	39090.90909	39090.90909
0	C	3	A	2181.818182	2181.818182
0	C	3	B	2181.818182	2181.818182
0	C	3	C	2272.727273	2272.727273
0	C	4	A	363.6363636	363.6363636
0	C	4	B	454.5454545	454.5454545
0	C	4	C	272.7272727	272.7272727
0	C	5	A	0	90.90909091
0	C	5	B	0	0
0	C	5	C	0	0
0	C	6	A	0	0
0	C	6	B	0	0
0	C	6	C	0	0
2	A	0	A	1909090.909	1909090.909
2	A	0	B	2000000	2000000
2	A	1	A	45454.54545	45454.54545
2	A	1	B	36363.63636	36363.63636
2	A	2	A	3000	3000
2	A	2	B	2545.454545	2545.454545
2	A	3	A	727.2727273	727.2727273
2	A	3	B	818.1818182	818.1818182
2	A	4	A	0	90.90909091
2	A	4	B	0	0
2	A	5	A	0	0
2	A	5	B	0	0
2	B	0	A	2363636.364	2363636.364
2	B	0	B	1727272.727	1727272.727
2	B	1	A	81818.18182	81818.18182
2	B	1	B	100000	100000
2	B	2	A	2636.363636	2636.363636
2	B	2	B	2454.545455	2454.545455
2	B	3	A	90.90909091	90.90909091
2	B	3	B	363.6363636	363.6363636
2	B	4	A	181.8181818	181.8181818
2	B	4	B	90.90909091	90.90909091
2	B	5	A	0	90.90909091
2	B	5	B	0	0
2	C	0	A	1727272.727	1727272.727
2	C	0	B	1727272.727	1727272.727
2	C	1	A	27272.72727	27272.72727
2	C	1	B	54545.45455	54545.45455
2	C	2	A	2090.909091	2090.909091
2	C	2	B	3090.909091	3090.909091
2	C	3	A	727.2727273	727.2727273
2	C	3	B	272.7272727	272.7272727
2	C	4	A	181.8181818	181.8181818
2	C	4	B	0	0
2	C	5	A	0	90.90909091
2	C	5	B	0	0
4	A	0	A	909090.9091	909090.9091
4	A	0	B	1090909.091	1090909.091
4	A	0	C	1000000	1000000
4	A	1	A	218181.8182	218181.8182
4	A	1	B	181818.1818	181818.1818
4	A	1	C	136363.6364	136363.6364
4	A	2	A	454.5454545	454.5454545
4	A	2	B	363.6363636	363.6363636
4	A	2	C	181.8181818	181.8181818
4	A	3	A	90.90909091	90.90909091
4	A	3	B	363.6363636	363.6363636
4	A	3	C	181.8181818	181.8181818
4	A	4	A	90.90909091	90.90909091
4	A	4	B	90.90909091	90.90909091
4	A	4	C	0	0
4	A	5	A	0	90.90909091
4	A	5	B	0	0
4	A	5	C	0	0
4	A	6	A	0	0
4	A	6	B	0	0
4	A	6	C	0	0
4	B	0	A	1636363.636	1636363.636
4	B	0	B	1727272.727	1727272.727
4	B	0	C	1272727.273	1272727.273
4	B	1	A	109090.9091	109090.9091
4	B	1	B	100000	100000
4	B	1	C	145454.5455	145454.5455
4	B	2	A	545.4545455	545.4545455
4	B	2	B	818.1818182	818.1818182
4	B	2	C	636.3636364	636.3636364
4	B	3	A	272.7272727	272.7272727
4	B	3	B	181.8181818	181.8181818
4	B	3	C	90.90909091	90.90909091
4	B	4	A	0	0
4	B	4	B	90.90909091	90.90909091
4	B	4	C	272.7272727	272.7272727
4	B	5	A	0	90.90909091
4	B	5	B	0	0
4	B	5	C	0	0
4	B	6	A	0	0
4	B	6	B	0	0
4	B	6	C	0	0
4	C	0	A	1272727.273	1272727.273
4	C	0	B	1909090.909	1909090.909
4	C	0	C	1363636.364	1363636.364
4	C	1	A	90909.09091	90909.09091
4	C	1	B	36363.63636	36363.63636
4	C	1	C	54545.45455	54545.45455
4	C	2	A	727.2727273	727.2727273
4	C	2	B	636.3636364	636.3636364
4	C	2	C	363.6363636	363.6363636
4	C	3	A	363.6363636	363.6363636
4	C	3	B	181.8181818	181.8181818
4	C	3	C	181.8181818	181.8181818
4	C	4	A	90.90909091	90.90909091
4	C	4	B	0	0
4	C	4	C	90.90909091	90.90909091
4	C	5	A	0	0
4	C	5	B	0	0
4	C	5	C	90.90909091	90.90909091
4	C	6	A	0	90.90909091
4	C	6	B	0	0
4	C	6	C	0	0
8	A	0	A	181818.1818	181818.1818
8	A	0	B	272727.2727	272727.2727
8	A	0	C	209090.9091	209090.9091
8	A	1	A	818.1818182	818.1818182
8	A	1	B	636.3636364	636.3636364
8	A	1	C	454.5454545	454.5454545
8	A	2	A	272.7272727	272.7272727
8	A	2	B	272.7272727	272.7272727
8	A	2	C	363.6363636	363.6363636
8	A	3	A	181.8181818	181.8181818
8	A	3	B	272.7272727	272.7272727
8	A	3	C	181.8181818	181.8181818
8	A	4	A	181.8181818	181.8181818
8	A	4	B	0	0
8	A	4	C	181.8181818	181.8181818
8	A	5	A	0	0
8	A	5	B	181.8181818	181.8181818
8	A	5	C	272.7272727	272.7272727
8	A	6	A	0	0
8	A	6	B	0	0
8	A	6	C	90.90909091	90.90909091
8	A	7	A	0	0
8	A	7	B	90.90909091	90.90909091
8	A	7	C	0	0
8	A	8	A	0	90.90909091
8	A	8	B	0	0
8	A	8	C	0	0
8	A	9	A	0	0
8	A	9	B	0	0
8	A	9	C	0	0
8	A	10	A	0	0
8	A	10	B	0	0
8	A	10	C	0	0
8	A	11	A	0	0
8	A	11	B	0	0
8	A	11	C	0	0
8	A	12	A	0	0
8	A	12	B	0	0
8	A	12	C	0	0
8	B	0	A	318181.8182	318181.8182
8	B	0	B	336363.6364	336363.6364
8	B	0	C	354545.4545	354545.4545
8	B	1	A	1181.818182	1181.818182
8	B	1	B	1090.909091	1090.909091
8	B	1	C	909.0909091	909.0909091
8	B	2	A	90.90909091	90.90909091
8	B	2	B	90.90909091	90.90909091
8	B	2	C	454.5454545	454.5454545
8	B	3	A	363.6363636	363.6363636
8	B	3	B	90.90909091	90.90909091
8	B	3	C	272.7272727	272.7272727
8	B	4	A	272.7272727	272.7272727
8	B	4	B	272.7272727	272.7272727
8	B	4	C	545.4545455	545.4545455
8	B	5	A	90.90909091	90.90909091
8	B	5	B	90.90909091	90.90909091
8	B	5	C	90.90909091	90.90909091
8	B	6	A	0	90.90909091
8	B	6	B	0	0
8	B	6	C	0	0
8	B	7	A	0	0
8	B	7	B	0	0
8	B	7	C	0	0
8	B	8	A	0	0
8	B	8	B	0	0
8	B	8	C	0	0
8	B	9	A	0	0
8	B	9	B	0	0
8	B	9	C	0	0
8	B	10	A	0	0
8	B	10	B	0	0
8	B	10	C	0	0
8	B	11	A	0	0
8	B	11	B	0	0
8	B	11	C	0	0
8	B	12	A	0	0
8	B	12	B	0	0
8	B	12	C	0	0
8	C	0	A	281818.1818	281818.1818
8	C	0	B	336363.6364	336363.6364
8	C	0	C	345454.5455	345454.5455
8	C	1	A	818.1818182	818.1818182
8	C	1	B	1272.727273	1272.727273
8	C	1	C	1272.727273	1272.727273
8	C	2	A	90.90909091	90.90909091
8	C	2	B	363.6363636	363.6363636
8	C	2	C	272.7272727	272.7272727
8	C	3	A	363.6363636	363.6363636
8	C	3	B	90.90909091	90.90909091
8	C	3	C	90.90909091	90.90909091
8	C	4	A	363.6363636	363.6363636
8	C	4	B	0	0
8	C	4	C	90.90909091	90.90909091
8	C	5	A	272.7272727	272.7272727
8	C	5	B	0	0
8	C	5	C	0	0
8	C	6	A	0	90.90909091
8	C	6	B	0	0
8	C	6	C	0	0
8	C	7	A	0	90.90909091
8	C	7	B	0	0
8	C	7	C	0	0
8	C	8	A	0	90.90909091
8	C	8	B	0	0
8	C	8	C	0	0
8	C	9	A	0	0
8	C	9	B	90.90909091	90.90909091
8	C	9	C	0	0
8	C	10	A	0	90.90909091
8	C	10	B	0	0
8	C	10	C	0	0
8	C	11	A	0	0
8	C	11	B	0	0
8	C	11	C	0	0
8	C	12	A	0	0
8	C	12	B	0	0
8	C	12	C	0	0
12	A	0	A	17272.72727	17272.72727
12	A	0	B	9090.909091	9090.909091
12	A	0	C	13636.36364	13636.36364
12	A	1	A	1090.909091	1090.909091
12	A	1	B	1545.454545	1545.454545
12	A	1	C	2090.909091	2090.909091
12	A	2	A	1090.909091	1090.909091
12	A	2	B	909.0909091	909.0909091
12	A	2	C	1454.545455	1454.545455
12	A	3	A	727.2727273	727.2727273
12	A	3	B	545.4545455	545.4545455
12	A	3	C	545.4545455	545.4545455
12	A	4	A	545.4545455	545.4545455
12	A	4	B	818.1818182	818.1818182
12	A	4	C	454.5454545	454.5454545
12	A	5	A	181.8181818	181.8181818
12	A	5	B	90.90909091	90.90909091
12	A	5	C	363.6363636	363.6363636
12	A	6	A	0	90.90909091
12	A	6	B	0	0
12	A	6	C	0	0
12	A	7	A	90.90909091	90.90909091
12	A	7	B	0	0
12	A	7	C	0	0
12	A	8	A	0	90.90909091
12	A	8	B	0	0
12	A	8	C	0	0
12	A	9	A	0	0
12	A	9	B	0	0
12	A	9	C	0	0
12	A	10	A	0	0
12	A	10	B	0	0
12	A	10	C	0	0
12	A	11	A	0	0
12	A	11	B	0	0
12	A	11	C	0	0
12	A	12	A	0	0
12	A	12	B	0	0
12	A	12	C	0	0
12	B	0	A	127272.7273	127272.7273
12	B	0	B	63636.36364	63636.36364
12	B	0	C	136363.6364	136363.6364
12	B	1	A	727.2727273	727.2727273
12	B	1	B	1272.727273	1272.727273
12	B	1	C	363.6363636	363.6363636
12	B	2	A	545.4545455	545.4545455
12	B	2	B	636.3636364	636.3636364
12	B	2	C	1000	1000
12	B	3	A	363.6363636	363.6363636
12	B	3	B	727.2727273	727.2727273
12	B	3	C	272.7272727	272.7272727
12	B	4	A	272.7272727	272.7272727
12	B	4	B	636.3636364	636.3636364
12	B	4	C	545.4545455	545.4545455
12	B	5	A	0	90.90909091
12	B	5	B	0	0
12	B	5	C	0	0
12	B	6	A	90.90909091	90.90909091
12	B	6	B	0	0
12	B	6	C	0	0
12	B	7	A	0	90.90909091
12	B	7	B	0	0
12	B	7	C	0	0
12	B	8	A	0	0
12	B	8	B	0	0
12	B	8	C	0	0
12	B	9	A	0	0
12	B	9	B	0	0
12	B	9	C	0	0
12	B	10	A	0	0
12	B	10	B	0	0
12	B	10	C	0	0
12	B	11	A	0	0
12	B	11	B	0	0
12	B	11	C	0	0
12	B	12	A	0	0
12	B	12	B	0	0
12	B	12	C	0	0
12	C	0	A	136363.6364	136363.6364
12	C	0	B	109090.9091	109090.9091
12	C	0	C	54545.45455	54545.45455
12	C	1	A	545.4545455	545.4545455
12	C	1	B	909.0909091	909.0909091
12	C	1	C	636.3636364	636.3636364
12	C	2	A	545.4545455	545.4545455
12	C	2	B	636.3636364	636.3636364
12	C	2	C	1000	1000
12	C	3	A	454.5454545	454.5454545
12	C	3	B	636.3636364	636.3636364
12	C	3	C	545.4545455	545.4545455
12	C	4	A	363.6363636	363.6363636
12	C	4	B	636.3636364	636.3636364
12	C	4	C	727.2727273	727.2727273
12	C	5	A	90.90909091	90.90909091
12	C	5	B	272.7272727	272.7272727
12	C	5	C	0	0
12	C	6	A	0	90.90909091
12	C	6	B	0	0
12	C	6	C	0	0
12	C	7	A	0	0
12	C	7	B	0	0
12	C	7	C	0	0
12	C	8	A	0	0
12	C	8	B	0	0
12	C	8	C	0	0
12	C	9	A	0	0
12	C	9	B	0	0
12	C	9	C	0	0
12	C	10	A	0	0
12	C	10	B	0	0
12	C	10	C	0	0
12	C	11	A	0	0
12	C	11	B	0	0
12	C	11	C	0	0
12	C	12	A	0	0
12	C	12	B	0	0
12	C	12	C	0	0
16	A	0	A	1545.454545	1545.454545
16	A	0	B	1636.363636	1636.363636
16	A	0	C	1363.636364	1363.636364
16	A	1	A	818.1818182	818.1818182
16	A	1	B	1363.636364	1363.636364
16	A	1	C	909.0909091	909.0909091
16	A	2	A	818.1818182	818.1818182
16	A	2	B	1090.909091	1090.909091
16	A	2	C	1000	1000
16	A	3	A	1090.909091	1090.909091
16	A	3	B	818.1818182	818.1818182
16	A	3	C	909.0909091	909.0909091
16	A	4	A	1000	1000
16	A	4	B	909.0909091	909.0909091
16	A	4	C	1000	1000
16	A	5	A	363.6363636	363.6363636
16	A	5	B	272.7272727	272.7272727
16	A	5	C	90.90909091	90.90909091
16	A	6	A	0	90.90909091
16	A	6	B	0	0
16	A	6	C	0	0
16	A	7	A	181.8181818	181.8181818
16	A	7	B	0	0
16	A	7	C	90.90909091	90.90909091
16	A	8	A	0	90.90909091
16	A	8	B	0	0
16	A	8	C	0	0
16	A	9	A	0	0
16	A	9	B	0	0
16	A	9	C	0	0
16	A	10	A	0	0
16	A	10	B	0	0
16	A	10	C	0	0
16	A	11	A	0	0
16	A	11	B	0	0
16	A	11	C	0	0
16	A	12	A	0	0
16	A	12	B	0	0
16	A	12	C	0	0
16	B	0	A	2363.636364	2363.636364
16	B	0	B	2000	2000
16	B	0	C	2000	2000
16	B	1	A	1727.272727	1727.272727
16	B	1	B	1000	1000
16	B	1	C	1727.272727	1727.272727
16	B	2	A	1090.909091	1090.909091
16	B	2	B	1545.454545	1545.454545
16	B	2	C	909.0909091	909.0909091
16	B	3	A	1363.636364	1363.636364
16	B	3	B	1090.909091	1090.909091
16	B	3	C	909.0909091	909.0909091
16	B	4	A	1181.818182	1181.818182
16	B	4	B	1000	1000
16	B	4	C	1090.909091	1090.909091
16	B	5	A	90.90909091	90.90909091
16	B	5	B	181.8181818	181.8181818
16	B	5	C	181.8181818	181.8181818
16	B	6	A	0	90.90909091
16	B	6	B	0	0
16	B	6	C	0	0
16	B	7	A	0	0
16	B	7	B	0	0
16	B	7	C	90.90909091	90.90909091
16	B	8	A	0	90.90909091
16	B	8	B	0	0
16	B	8	C	0	0
16	B	9	A	0	0
16	B	9	B	0	0
16	B	9	C	0	0
16	B	10	A	0	0
16	B	10	B	0	0
16	B	10	C	0	0
16	B	11	A	0	0
16	B	11	B	0	0
16	B	11	C	0	0
16	B	12	A	0	0
16	B	12	B	0	0
16	B	12	C	0	0
16	C	0	A	2545.454545	2545.454545
16	C	0	B	3818.181818	3818.181818
16	C	0	C	3636.363636	3636.363636
16	C	1	A	1727.272727	1727.272727
16	C	1	B	1363.636364	1363.636364
16	C	1	C	1181.818182	1181.818182
16	C	2	A	1636.363636	1636.363636
16	C	2	B	1727.272727	1727.272727
16	C	2	C	1545.454545	1545.454545
16	C	3	A	1727.272727	1727.272727
16	C	3	B	1181.818182	1181.818182
16	C	3	C	1363.636364	1363.636364
16	C	4	A	1636.363636	1636.363636
16	C	4	B	727.2727273	727.2727273
16	C	4	C	1727.272727	1727.272727
16	C	5	A	363.6363636	363.6363636
16	C	5	B	90.90909091	90.90909091
16	C	5	C	363.6363636	363.6363636
16	C	6	A	0	90.90909091
16	C	6	B	0	0
16	C	6	C	0	0
16	C	7	A	0	0
16	C	7	B	0	0
16	C	7	C	0	0
16	C	8	A	0	0
16	C	8	B	0	0
16	C	8	C	0	0
16	C	9	A	0	0
16	C	9	B	0	0
16	C	9	C	0	0
16	C	10	A	0	0
16	C	10	B	0	0
16	C	10	C	0	0
16	C	11	A	0	0
16	C	11	B	0	0
16	C	11	C	0	0
16	C	12	A	0	0
16	C	12	B	0	0
16	C	12	C	0	0
20	A	0	A	2454.545455	2454.545455
20	A	0	B	1545.454545	1545.454545
20	A	0	C	1818.181818	1818.181818
20	A	1	A	1636.363636	1636.363636
20	A	1	B	2363.636364	2363.636364
20	A	1	C	1727.272727	1727.272727
20	A	2	A	1363.636364	1363.636364
20	A	2	B	1727.272727	1727.272727
20	A	2	C	2090.909091	2090.909091
20	A	3	A	1363.636364	1363.636364
20	A	3	B	1363.636364	1363.636364
20	A	3	C	2090.909091	2090.909091
20	A	4	A	1272.727273	1272.727273
20	A	4	B	2272.727273	2272.727273
20	A	4	C	1636.363636	1636.363636
20	A	5	A	0	0
20	A	5	B	272.7272727	272.7272727
20	A	5	C	545.4545455	545.4545455
20	A	6	A	181.8181818	181.8181818
20	A	6	B	181.8181818	181.8181818
20	A	6	C	0	0
20	A	7	A	0	0
20	A	7	B	90.90909091	90.90909091
20	A	7	C	90.90909091	90.90909091
20	A	8	A	0	0
20	A	8	B	90.90909091	90.90909091
20	A	8	C	0	0
20	A	9	A	0	90.90909091
20	A	9	B	0	0
20	A	9	C	0	0
20	A	10	A	0	0
20	A	10	B	0	0
20	A	10	C	0	0
20	A	11	A	0	0
20	A	11	B	0	0
20	A	11	C	0	0
20	A	12	A	0	0
20	A	12	B	0	0
20	A	12	C	0	0
20	B	0	A	2636.363636	2636.363636
20	B	0	B	2818.181818	2818.181818
20	B	0	C	2090.909091	2090.909091
20	B	1	A	1909.090909	1909.090909
20	B	1	B	3000	3000
20	B	1	C	2636.363636	2636.363636
20	B	2	A	2545.454545	2545.454545
20	B	2	B	1909.090909	1909.090909
20	B	2	C	2363.636364	2363.636364
20	B	3	A	1909.090909	1909.090909
20	B	3	B	1727.272727	1727.272727
20	B	3	C	2636.363636	2636.363636
20	B	4	A	2000	2000
20	B	4	B	2272.727273	2272.727273
20	B	4	C	1727.272727	1727.272727
20	B	5	A	0	0
20	B	5	B	181.8181818	181.8181818
20	B	5	C	181.8181818	181.8181818
20	B	6	A	90.90909091	90.90909091
20	B	6	B	90.90909091	90.90909091
20	B	6	C	90.90909091	90.90909091
20	B	7	A	90.90909091	90.90909091
20	B	7	B	90.90909091	90.90909091
20	B	7	C	0	0
20	B	8	A	90.90909091	90.90909091
20	B	8	B	0	0
20	B	8	C	0	0
20	B	9	A	0	90.90909091
20	B	9	B	0	0
20	B	9	C	0	0
20	B	10	A	0	0
20	B	10	B	0	0
20	B	10	C	0	0
20	B	11	A	0	0
20	B	11	B	0	0
20	B	11	C	0	0
20	B	12	A	0	0
20	B	12	B	0	0
20	B	12	C	0	0
20	C	0	A	3090.909091	3090.909091
20	C	0	B	1727.272727	1727.272727
20	C	0	C	2818.181818	2818.181818
20	C	1	A	2181.818182	2181.818182
20	C	1	B	2363.636364	2363.636364
20	C	1	C	2727.272727	2727.272727
20	C	2	A	1636.363636	1636.363636
20	C	2	B	2090.909091	2090.909091
20	C	2	C	2363.636364	2363.636364
20	C	3	A	2454.545455	2454.545455
20	C	3	B	2818.181818	2818.181818
20	C	3	C	2090.909091	2090.909091
20	C	4	A	1272.727273	1272.727273
20	C	4	B	1909.090909	1909.090909
20	C	4	C	1545.454545	1545.454545
20	C	5	A	0	0
20	C	5	B	90.90909091	90.90909091
20	C	5	C	90.90909091	90.90909091
20	C	6	A	90.90909091	90.90909091
20	C	6	B	181.8181818	181.8181818
20	C	6	C	0	0
20	C	7	A	90.90909091	90.90909091
20	C	7	B	0	0
20	C	7	C	181.8181818	181.8181818
20	C	8	A	90.90909091	90.90909091
20	C	8	B	0	0
20	C	8	C	0	0
20	C	9	A	0	90.90909091
20	C	9	B	0	0
20	C	9	C	0	0
20	C	10	A	0	0
20	C	10	B	0	0
20	C	10	C	0	0
20	C	11	A	0	0
20	C	11	B	0	0
20	C	11	C	0	0
20	C	12	A	0	0
20	C	12	B	0	0
20	C	12	C	0	0
