# Supplementary material for: Microbial phenotypic heterogeneity in response to a metabolic toxin: Continuous, dynamically shifting distribution of formaldehyde tolerance in Methylobacterium extorquens populations
Source: PLoS Genet. 2019 Nov 11;15(11):e1008458. doi: 10.1371/journal.pgen.1008458 (PMC6858071; doi:10.1371/journal.pgen.1008458)
Supplement: S3 Data — (CSV) [file pgen.1008458.s018.csv]

Flask	Timepoint	mM_HCHO	Rep	CFU	CFU_ext
10M	0	0	A	2272727.273	2272727.273
10M	0	0	B	1454545.455	1454545.455
10M	0	0	C	1636363.636	1636363.636
10M	0	2	A	463636.3636	463636.3636
10M	0	2	B	436363.6364	436363.6364
10M	0	2	C	409090.9091	409090.9091
10M	0	4	A	54545.45455	54545.45455
10M	0	4	B	109090.9091	109090.9091
10M	0	4	C	127272.7273	127272.7273
10M	0	6	A	32727.27273	32727.27273
10M	0	6	B	25454.54545	25454.54545
10M	0	6	C	36363.63636	36363.63636
10M	0	8	A	2090.909091	2090.909091
10M	0	8	B	1636.363636	1636.363636
10M	0	8	C	1454.545455	1454.545455
10M	0	10	A	0	90.90909091
10M	0	10	B	0	0
10M	0	10	C	0	0
10M	0	12	A	0	0
10M	0	12	B	0	0
10M	0	12	C	0	0
10S	0	0	A	1636363.636	1636363.636
10S	0	0	B	2454545.455	2454545.455
10S	0	0	C	1636363.636	1636363.636
10S	0	2	A	236363.6364	236363.6364
10S	0	2	B	272727.2727	272727.2727
10S	0	2	C	327272.7273	327272.7273
10S	0	4	A	90909.09091	90909.09091
10S	0	4	B	54545.45455	54545.45455
10S	0	4	C	72727.27273	72727.27273
10S	0	6	A	23636.36364	23636.36364
10S	0	6	B	23636.36364	23636.36364
10S	0	6	C	28181.81818	28181.81818
10S	0	8	A	1181.818182	1181.818182
10S	0	8	B	818.1818182	818.1818182
10S	0	8	C	636.3636364	636.3636364
10S	0	10	A	0	90.90909091
10S	0	10	B	0	0
10S	0	10	C	0	0
10S	0	12	A	0	0
10S	0	12	B	0	0
10S	0	12	C	0	0
11M	0	0	A	1545454.545	1545454.545
11M	0	0	B	2454545.455	2454545.455
11M	0	0	C	2181818.182	2181818.182
11M	0	2	A	1000000	1000000
11M	0	2	B	1181818.182	1181818.182
11M	0	2	C	1090909.091	1090909.091
11M	0	4	A	545454.5455	545454.5455
11M	0	4	B	454545.4545	454545.4545
11M	0	4	C	1181818.182	1181818.182
11M	0	6	A	354545.4545	354545.4545
11M	0	6	B	309090.9091	309090.9091
11M	0	6	C	254545.4545	254545.4545
11M	0	8	A	22727.27273	22727.27273
11M	0	8	B	16363.63636	16363.63636
11M	0	8	C	17272.72727	17272.72727
11M	0	10	A	0	90.90909091
11M	0	10	B	0	0
11M	0	10	C	0	0
11M	0	12	A	0	0
11M	0	12	B	0	0
11M	0	12	C	0	0
11S	0	0	A	1181818.182	1181818.182
11S	0	0	B	727272.7273	727272.7273
11S	0	0	C	1636363.636	1636363.636
11S	0	2	A	636363.6364	636363.6364
11S	0	2	B	1000000	1000000
11S	0	2	C	727272.7273	727272.7273
11S	0	4	A	727272.7273	727272.7273
11S	0	4	B	481818.1818	481818.1818
11S	0	4	C	536363.6364	536363.6364
11S	0	6	A	290909.0909	290909.0909
11S	0	6	B	309090.9091	309090.9091
11S	0	6	C	363636.3636	363636.3636
11S	0	8	A	7272.727273	7272.727273
11S	0	8	B	9090.909091	9090.909091
11S	0	8	C	10000	10000
11S	0	10	A	0	90.90909091
11S	0	10	B	0	0
11S	0	10	C	0	0
11S	0	12	A	0	0
11S	0	12	B	0	0
11S	0	12	C	0	0
12M	0	0	A	1727272.727	1727272.727
12M	0	0	B	1909090.909	1909090.909
12M	0	0	C	1909090.909	1909090.909
12M	0	2	A	818181.8182	818181.8182
12M	0	2	B	818181.8182	818181.8182
12M	0	2	C	545454.5455	545454.5455
12M	0	4	A	54545.45455	54545.45455
12M	0	4	B	90909.09091	90909.09091
12M	0	4	C	45454.54545	45454.54545
12M	0	6	A	27272.72727	27272.72727
12M	0	6	B	36363.63636	36363.63636
12M	0	6	C	35454.54545	35454.54545
12M	0	8	A	1818.181818	1818.181818
12M	0	8	B	2272.727273	2272.727273
12M	0	8	C	1363.636364	1363.636364
12M	0	10	A	0	90.90909091
12M	0	10	B	0	0
12M	0	10	C	0	0
12M	0	12	A	0	0
12M	0	12	B	0	0
12M	0	12	C	0	0
12S	0	0	A	2363636.364	2363636.364
12S	0	0	B	3090909.091	3090909.091
12S	0	0	C	2545454.545	2545454.545
12S	0	2	A	1090909.091	1090909.091
12S	0	2	B	1000000	1000000
12S	0	2	C	1000000	1000000
12S	0	4	A	45454.54545	45454.54545
12S	0	4	B	181818.1818	181818.1818
12S	0	4	C	45454.54545	45454.54545
12S	0	6	A	33636.36364	33636.36364
12S	0	6	B	26363.63636	26363.63636
12S	0	6	C	33636.36364	33636.36364
12S	0	8	A	1454.545455	1454.545455
12S	0	8	B	2363.636364	2363.636364
12S	0	8	C	1363.636364	1363.636364
12S	0	10	A	0	90.90909091
12S	0	10	B	0	0
12S	0	10	C	0	0
12S	0	12	A	0	0
12S	0	12	B	0	0
12S	0	12	C	0	0
10M	4	0	A	3181818.182	3181818.182
10M	4	0	B	2909090.909	2909090.909
10M	4	0	C	2818181.818	2818181.818
10M	4	2	A	2545454.545	2545454.545
10M	4	2	B	2545454.545	2545454.545
10M	4	2	C	2454545.455	2454545.455
10M	4	4	A	190909.0909	190909.0909
10M	4	4	B	236363.6364	236363.6364
10M	4	4	C	190909.0909	190909.0909
10M	4	6	A	72727.27273	72727.27273
10M	4	6	B	127272.7273	127272.7273
10M	4	6	C	100000	100000
10M	4	8	A	15454.54545	15454.54545
10M	4	8	B	17272.72727	17272.72727
10M	4	8	C	13636.36364	13636.36364
10M	4	10	A	0	90.90909091
10M	4	10	B	0	0
10M	4	10	C	0	0
10M	4	12	A	0	0
10M	4	12	B	0	0
10M	4	12	C	0	0
10S	4	0	A	1818181.818	1818181.818
10S	4	0	B	3000000	3000000
10S	4	0	C	1545454.545	1545454.545
10S	4	2	A	1272727.273	1272727.273
10S	4	2	B	1090909.091	1090909.091
10S	4	2	C	909090.9091	909090.9091
10S	4	4	A	100000	100000
10S	4	4	B	136363.6364	136363.6364
10S	4	4	C	154545.4545	154545.4545
10S	4	6	A	100000	100000
10S	4	6	B	90909.09091	90909.09091
10S	4	6	C	90909.09091	90909.09091
10S	4	8	A	3545.454545	3545.454545
10S	4	8	B	4000	4000
10S	4	8	C	3000	3000
10S	4	10	A	0	90.90909091
10S	4	10	B	0	0
10S	4	10	C	0	0
10S	4	12	A	0	0
10S	4	12	B	0	0
10S	4	12	C	0	0
11M	4	0	A	3545454.545	3545454.545
11M	4	0	B	3636363.636	3636363.636
11M	4	0	C	3545454.545	3545454.545
11M	4	2	A	2454545.455	2454545.455
11M	4	2	B	3363636.364	3363636.364
11M	4	2	C	3000000	3000000
11M	4	4	A	1363636.364	1363636.364
11M	4	4	B	1909090.909	1909090.909
11M	4	4	C	1363636.364	1363636.364
11M	4	6	A	1181818.182	1181818.182
11M	4	6	B	1181818.182	1181818.182
11M	4	6	C	1545454.545	1545454.545
11M	4	8	A	172727.2727	172727.2727
11M	4	8	B	163636.3636	163636.3636
11M	4	8	C	154545.4545	154545.4545
11M	4	10	A	0	90.90909091
11M	4	10	B	0	0
11M	4	10	C	0	0
11M	4	12	A	0	0
11M	4	12	B	0	0
11M	4	12	C	0	0
11S	4	0	A	3000000	3000000
11S	4	0	B	3090909.091	3090909.091
11S	4	0	C	2636363.636	2636363.636
11S	4	2	A	1727272.727	1727272.727
11S	4	2	B	2000000	2000000
11S	4	2	C	1818181.818	1818181.818
11S	4	4	A	818181.8182	818181.8182
11S	4	4	B	1000000	1000000
11S	4	4	C	545454.5455	545454.5455
11S	4	6	A	727272.7273	727272.7273
11S	4	6	B	454545.4545	454545.4545
11S	4	6	C	454545.4545	454545.4545
11S	4	8	A	33636.36364	33636.36364
11S	4	8	B	40909.09091	40909.09091
11S	4	8	C	30909.09091	30909.09091
11S	4	10	A	0	90.90909091
11S	4	10	B	0	0
11S	4	10	C	0	0
11S	4	12	A	0	0
11S	4	12	B	0	0
11S	4	12	C	0	0
12M	4	0	A	2363636.364	2363636.364
12M	4	0	B	3090909.091	3090909.091
12M	4	0	C	2727272.727	2727272.727
12M	4	2	A	2545454.545	2545454.545
12M	4	2	B	2090909.091	2090909.091
12M	4	2	C	2363636.364	2363636.364
12M	4	4	A	136363.6364	136363.6364
12M	4	4	B	145454.5455	145454.5455
12M	4	4	C	172727.2727	172727.2727
12M	4	6	A	109090.9091	109090.9091
12M	4	6	B	109090.9091	109090.9091
12M	4	6	C	218181.8182	218181.8182
12M	4	8	A	26363.63636	26363.63636
12M	4	8	B	17272.72727	17272.72727
12M	4	8	C	20000	20000
12M	4	10	A	0	90.90909091
12M	4	10	B	0	0
12M	4	10	C	0	0
12M	4	12	A	0	0
12M	4	12	B	0	0
12M	4	12	C	0	0
12S	4	0	A	2909090.909	2909090.909
12S	4	0	B	3454545.455	3454545.455
12S	4	0	C	2545454.545	2545454.545
12S	4	2	A	1727272.727	1727272.727
12S	4	2	B	1454545.455	1454545.455
12S	4	2	C	1727272.727	1727272.727
12S	4	4	A	163636.3636	163636.3636
12S	4	4	B	100000	100000
12S	4	4	C	136363.6364	136363.6364
12S	4	6	A	90909.09091	90909.09091
12S	4	6	B	100000	100000
12S	4	6	C	54545.45455	54545.45455
12S	4	8	A	11818.18182	11818.18182
12S	4	8	B	16363.63636	16363.63636
12S	4	8	C	8181.818182	8181.818182
12S	4	10	A	0	90.90909091
12S	4	10	B	0	0
12S	4	10	C	0	0
12S	4	12	A	0	0
12S	4	12	B	0	0
12S	4	12	C	0	0
10M	8	0	A	10000000	10000000
10M	8	0	B	10909090.91	10909090.91
10M	8	0	C	4545454.545	4545454.545
10M	8	2	A	3909090.909	3909090.909
10M	8	2	B	3727272.727	3727272.727
10M	8	2	C	2909090.909	2909090.909
10M	8	4	A	372727.2727	372727.2727
10M	8	4	B	281818.1818	281818.1818
10M	8	4	C	300000	300000
10M	8	6	A	136363.6364	136363.6364
10M	8	6	B	190909.0909	190909.0909
10M	8	6	C	200000	200000
10M	8	8	A	7272.727273	7272.727273
10M	8	8	B	10909.09091	10909.09091
10M	8	8	C	8181.818182	8181.818182
10M	8	10	A	0	90.90909091
10M	8	10	B	0	0
10M	8	10	C	0	0
10M	8	12	A	0	0
10M	8	12	B	0	0
10M	8	12	C	0	0
10S	8	0	A	7272727.273	7272727.273
10S	8	0	B	6363636.364	6363636.364
10S	8	0	C	4545454.545	4545454.545
10S	8	2	A	1090909.091	1090909.091
10S	8	2	B	1090909.091	1090909.091
10S	8	2	C	1000000	1000000
10S	8	4	A	145454.5455	145454.5455
10S	8	4	B	90909.09091	90909.09091
10S	8	4	C	136363.6364	136363.6364
10S	8	6	A	31818.18182	31818.18182
10S	8	6	B	30909.09091	30909.09091
10S	8	6	C	23636.36364	23636.36364
10S	8	8	A	0	0
10S	8	8	B	454.5454545	454.5454545
10S	8	8	C	0	0
10S	8	10	A	0	0
10S	8	10	B	0	90.90909091
10S	8	10	C	0	0
10S	8	12	A	0	0
10S	8	12	B	0	0
10S	8	12	C	0	0
11M	8	0	A	7272727.273	7272727.273
11M	8	0	B	5454545.455	5454545.455
11M	8	0	C	8181818.182	8181818.182
11M	8	2	A	4636363.636	4636363.636
11M	8	2	B	4636363.636	4636363.636
11M	8	2	C	9090909.091	9090909.091
11M	8	4	A	3000000	3000000
11M	8	4	B	2909090.909	2909090.909
11M	8	4	C	2272727.273	2272727.273
11M	8	6	A	1545454.545	1545454.545
11M	8	6	B	2000000	2000000
11M	8	6	C	1909090.909	1909090.909
11M	8	8	A	100000	100000
11M	8	8	B	90909.09091	90909.09091
11M	8	8	C	154545.4545	154545.4545
11M	8	10	A	0	90.90909091
11M	8	10	B	0	0
11M	8	10	C	0	0
11M	8	12	A	0	0
11M	8	12	B	0	0
11M	8	12	C	0	0
11S	8	0	A	4181818.182	4181818.182
11S	8	0	B	3272727.273	3272727.273
11S	8	0	C	3909090.909	3909090.909
11S	8	2	A	1818181.818	1818181.818
11S	8	2	B	1727272.727	1727272.727
11S	8	2	C	1363636.364	1363636.364
11S	8	4	A	545454.5455	545454.5455
11S	8	4	B	1090909.091	1090909.091
11S	8	4	C	818181.8182	818181.8182
11S	8	6	A	209090.9091	209090.9091
11S	8	6	B	163636.3636	163636.3636
11S	8	6	C	190909.0909	190909.0909
11S	8	8	A	1545.454545	1545.454545
11S	8	8	B	1272.727273	1272.727273
11S	8	8	C	1181.818182	1181.818182
11S	8	10	A	0	90.90909091
11S	8	10	B	0	0
11S	8	10	C	0	0
11S	8	12	A	0	0
11S	8	12	B	0	0
11S	8	12	C	0	0
12M	8	0	A	6363636.364	6363636.364
12M	8	0	B	10909090.91	10909090.91
12M	8	0	C	6363636.364	6363636.364
12M	8	2	A	4363636.364	4363636.364
12M	8	2	B	3363636.364	3363636.364
12M	8	2	C	4000000	4000000
12M	8	4	A	236363.6364	236363.6364
12M	8	4	B	318181.8182	318181.8182
12M	8	4	C	354545.4545	354545.4545
12M	8	6	A	190909.0909	190909.0909
12M	8	6	B	200000	200000
12M	8	6	C	218181.8182	218181.8182
12M	8	8	A	17272.72727	17272.72727
12M	8	8	B	13636.36364	13636.36364
12M	8	8	C	18181.81818	18181.81818
12M	8	10	A	0	90.90909091
12M	8	10	B	0	0
12M	8	10	C	0	0
12M	8	12	A	0	0
12M	8	12	B	0	0
12M	8	12	C	0	0
12S	8	0	A	2909090.909	2909090.909
12S	8	0	B	2909090.909	2909090.909
12S	8	0	C	3545454.545	3545454.545
12S	8	2	A	1454545.455	1454545.455
12S	8	2	B	909090.9091	909090.9091
12S	8	2	C	1000000	1000000
12S	8	4	A	81818.18182	81818.18182
12S	8	4	B	118181.8182	118181.8182
12S	8	4	C	127272.7273	127272.7273
12S	8	6	A	36363.63636	36363.63636
12S	8	6	B	31818.18182	31818.18182
12S	8	6	C	30000	30000
12S	8	8	A	0	0
12S	8	8	B	545.4545455	545.4545455
12S	8	8	C	0	0
12S	8	10	A	0	0
12S	8	10	B	0	90.90909091
12S	8	10	C	0	0
12S	8	12	A	0	0
12S	8	12	B	0	0
12S	8	12	C	0	0
10M	12	0	A	20909090.91	20909090.91
10M	12	0	B	28181818.18	28181818.18
10M	12	0	C	21818181.82	21818181.82
10M	12	2	A	18181818.18	18181818.18
10M	12	2	B	15454545.45	15454545.45
10M	12	2	C	13636363.64	13636363.64
10M	12	4	A	727272.7273	727272.7273
10M	12	4	B	909090.9091	909090.9091
10M	12	4	C	1727272.727	1727272.727
10M	12	6	A	272727.2727	272727.2727
10M	12	6	B	272727.2727	272727.2727
10M	12	6	C	363636.3636	363636.3636
10M	12	8	A	33636.36364	33636.36364
10M	12	8	B	35454.54545	35454.54545
10M	12	8	C	25454.54545	25454.54545
10M	12	10	A	0	90.90909091
10M	12	10	B	0	0
10M	12	10	C	0	0
10M	12	12	A	0	0
10M	12	12	B	0	0
10M	12	12	C	0	0
10S	12	0	A	8181818.182	8181818.182
10S	12	0	B	11818181.82	11818181.82
10S	12	0	C	5454545.455	5454545.455
10S	12	2	A	545454.5455	545454.5455
10S	12	2	B	1181818.182	1181818.182
10S	12	2	C	545454.5455	545454.5455
10S	12	4	A	127272.7273	127272.7273
10S	12	4	B	81818.18182	81818.18182
10S	12	4	C	154545.4545	154545.4545
10S	12	6	A	19090.90909	19090.90909
10S	12	6	B	12727.27273	12727.27273
10S	12	6	C	15454.54545	15454.54545
10S	12	8	A	0	90.90909091
10S	12	8	B	0	0
10S	12	8	C	0	0
10S	12	10	A	0	0
10S	12	10	B	0	0
10S	12	10	C	0	0
10S	12	12	A	0	0
10S	12	12	B	0	0
10S	12	12	C	0	0
11M	12	0	A	28181818.18	28181818.18
11M	12	0	B	14545454.55	14545454.55
11M	12	0	C	27272727.27	27272727.27
11M	12	2	A	14545454.55	14545454.55
11M	12	2	B	13636363.64	13636363.64
11M	12	2	C	16363636.36	16363636.36
11M	12	4	A	8181818.182	8181818.182
11M	12	4	B	6363636.364	6363636.364
11M	12	4	C	7272727.273	7272727.273
11M	12	6	A	4181818.182	4181818.182
11M	12	6	B	4000000	4000000
11M	12	6	C	6363636.364	6363636.364
11M	12	8	A	318181.8182	318181.8182
11M	12	8	B	336363.6364	336363.6364
11M	12	8	C	236363.6364	236363.6364
11M	12	10	A	90.90909091	90.90909091
11M	12	10	B	90.90909091	90.90909091
11M	12	10	C	0	0
11M	12	12	A	0	90.90909091
11M	12	12	B	0	0
11M	12	12	C	0	0
11S	12	0	A	11818181.82	11818181.82
11S	12	0	B	9090909.091	9090909.091
11S	12	0	C	8181818.182	8181818.182
11S	12	2	A	1181818.182	1181818.182
11S	12	2	B	1272727.273	1272727.273
11S	12	2	C	1272727.273	1272727.273
11S	12	4	A	1181818.182	1181818.182
11S	12	4	B	1272727.273	1272727.273
11S	12	4	C	636363.6364	636363.6364
11S	12	6	A	172727.2727	172727.2727
11S	12	6	B	172727.2727	172727.2727
11S	12	6	C	118181.8182	118181.8182
11S	12	8	A	90.90909091	90.90909091
11S	12	8	B	272.7272727	272.7272727
11S	12	8	C	181.8181818	181.8181818
11S	12	10	A	0	90.90909091
11S	12	10	B	0	0
11S	12	10	C	0	0
11S	12	12	A	0	0
11S	12	12	B	0	0
11S	12	12	C	0	0
12M	12	0	A	20909090.91	20909090.91
12M	12	0	B	17272727.27	17272727.27
12M	12	0	C	13636363.64	13636363.64
12M	12	2	A	7272727.273	7272727.273
12M	12	2	B	7272727.273	7272727.273
12M	12	2	C	8181818.182	8181818.182
12M	12	4	A	818181.8182	818181.8182
12M	12	4	B	636363.6364	636363.6364
12M	12	4	C	1181818.182	1181818.182
12M	12	6	A	390909.0909	390909.0909
12M	12	6	B	636363.6364	636363.6364
12M	12	6	C	400000	400000
12M	12	8	A	21818.18182	21818.18182
12M	12	8	B	28181.81818	28181.81818
12M	12	8	C	28181.81818	28181.81818
12M	12	10	A	0	90.90909091
12M	12	10	B	0	0
12M	12	10	C	0	0
12M	12	12	A	0	0
12M	12	12	B	0	0
12M	12	12	C	0	0
12S	12	0	A	14545454.55	14545454.55
12S	12	0	B	10000000	10000000
12S	12	0	C	6363636.364	6363636.364
12S	12	2	A	1000000	1000000
12S	12	2	B	1727272.727	1727272.727
12S	12	2	C	727272.7273	727272.7273
12S	12	4	A	154545.4545	154545.4545
12S	12	4	B	90909.09091	90909.09091
12S	12	4	C	54545.45455	54545.45455
12S	12	6	A	17272.72727	17272.72727
12S	12	6	B	20000	20000
12S	12	6	C	15454.54545	15454.54545
12S	12	8	A	0	0
12S	12	8	B	90.90909091	90.90909091
12S	12	8	C	90.90909091	90.90909091
12S	12	10	A	0	0
12S	12	10	B	0	90.90909091
12S	12	10	C	0	0
12S	12	12	A	0	0
12S	12	12	B	0	0
12S	12	12	C	0	0
10M	16	0	A	48181818.18	48181818.18
10M	16	0	B	50909090.91	50909090.91
10M	16	0	C	100000000	100000000
10M	16	2	A	40909090.91	40909090.91
10M	16	2	B	44545454.55	44545454.55
10M	16	2	C	27272727.27	27272727.27
10M	16	4	A	2090909.091	2090909.091
10M	16	4	B	2545454.545	2545454.545
10M	16	4	C	2363636.364	2363636.364
10M	16	6	A	2000000	2000000
10M	16	6	B	818181.8182	818181.8182
10M	16	6	C	1727272.727	1727272.727
10M	16	8	A	81818.18182	81818.18182
10M	16	8	B	100000	100000
10M	16	8	C	100000	100000
10M	16	10	A	0	90.90909091
10M	16	10	B	0	0
10M	16	10	C	0	0
10M	16	12	A	0	0
10M	16	12	B	0	0
10M	16	12	C	0	0
10S	16	0	A	22727272.73	22727272.73
10S	16	0	B	23636363.64	23636363.64
10S	16	0	C	19090909.09	19090909.09
10S	16	2	A	2090909.091	2090909.091
10S	16	2	B	1363636.364	1363636.364
10S	16	2	C	1000000	1000000
10S	16	4	A	163636.3636	163636.3636
10S	16	4	B	145454.5455	145454.5455
10S	16	4	C	118181.8182	118181.8182
10S	16	6	A	10909.09091	10909.09091
10S	16	6	B	14545.45455	14545.45455
10S	16	6	C	10909.09091	10909.09091
10S	16	8	A	90.90909091	90.90909091
10S	16	8	B	0	0
10S	16	8	C	0	0
10S	16	10	A	0	90.90909091
10S	16	10	B	0	0
10S	16	10	C	0	0
10S	16	12	A	0	0
10S	16	12	B	0	0
10S	16	12	C	0	0
11M	16	0	A	63636363.64	63636363.64
11M	16	0	B	54545454.55	54545454.55
11M	16	0	C	81818181.82	81818181.82
11M	16	2	A	40000000	40000000
11M	16	2	B	37272727.27	37272727.27
11M	16	2	C	40909090.91	40909090.91
11M	16	4	A	19090909.09	19090909.09
11M	16	4	B	30000000	30000000
11M	16	4	C	19090909.09	19090909.09
11M	16	6	A	19090909.09	19090909.09
11M	16	6	B	14545454.55	14545454.55
11M	16	6	C	12727272.73	12727272.73
11M	16	8	A	636363.6364	636363.6364
11M	16	8	B	454545.4545	454545.4545
11M	16	8	C	545454.5455	545454.5455
11M	16	10	A	0	90.90909091
11M	16	10	B	0	0
11M	16	10	C	0	0
11M	16	12	A	0	0
11M	16	12	B	0	0
11M	16	12	C	0	0
11S	16	0	A	18181818.18	18181818.18
11S	16	0	B	16363636.36	16363636.36
11S	16	0	C	15454545.45	15454545.45
11S	16	2	A	1454545.455	1454545.455
11S	16	2	B	1727272.727	1727272.727
11S	16	2	C	1818181.818	1818181.818
11S	16	4	A	909090.9091	909090.9091
11S	16	4	B	563636.3636	563636.3636
11S	16	4	C	463636.3636	463636.3636
11S	16	6	A	109090.9091	109090.9091
11S	16	6	B	45454.54545	45454.54545
11S	16	6	C	81818.18182	81818.18182
11S	16	8	A	0	90.90909091
11S	16	8	B	0	0
11S	16	8	C	0	0
11S	16	10	A	0	0
11S	16	10	B	0	0
11S	16	10	C	0	0
11S	16	12	A	0	0
11S	16	12	B	0	0
11S	16	12	C	0	0
12M	16	0	A	37272727.27	37272727.27
12M	16	0	B	42727272.73	42727272.73
12M	16	0	C	100000000	100000000
12M	16	2	A	27272727.27	27272727.27
12M	16	2	B	30000000	30000000
12M	16	2	C	18181818.18	18181818.18
12M	16	4	A	1545454.545	1545454.545
12M	16	4	B	2363636.364	2363636.364
12M	16	4	C	2090909.091	2090909.091
12M	16	6	A	1000000	1000000
12M	16	6	B	1545454.545	1545454.545
12M	16	6	C	909090.9091	909090.9091
12M	16	8	A	42727.27273	42727.27273
12M	16	8	B	40000	40000
12M	16	8	C	36363.63636	36363.63636
12M	16	10	A	0	90.90909091
12M	16	10	B	0	0
12M	16	10	C	0	0
12M	16	12	A	0	0
12M	16	12	B	0	0
12M	16	12	C	0	0
12S	16	0	A	14545454.55	14545454.55
12S	16	0	B	11818181.82	11818181.82
12S	16	0	C	10909090.91	10909090.91
12S	16	2	A	909090.9091	909090.9091
12S	16	2	B	1272727.273	1272727.273
12S	16	2	C	909090.9091	909090.9091
12S	16	4	A	109090.9091	109090.9091
12S	16	4	B	109090.9091	109090.9091
12S	16	4	C	81818.18182	81818.18182
12S	16	6	A	5818.181818	5818.181818
12S	16	6	B	7272.727273	7272.727273
12S	16	6	C	5454.545455	5454.545455
12S	16	8	A	0	90.90909091
12S	16	8	B	0	0
12S	16	8	C	0	0
12S	16	10	A	0	0
12S	16	10	B	0	0
12S	16	10	C	0	0
12S	16	12	A	0	0
12S	16	12	B	0	0
12S	16	12	C	0	0
10M	20	0	A	218181818.2	218181818.2
10M	20	0	B	227272727.3	227272727.3
10M	20	0	C	181818181.8	181818181.8
10M	20	2	A	90909090.91	90909090.91
10M	20	2	B	145454545.5	145454545.5
10M	20	2	C	190909090.9	190909090.9
10M	20	4	A	10000000	10000000
10M	20	4	B	10000000	10000000
10M	20	4	C	12727272.73	12727272.73
10M	20	6	A	4454545.455	4454545.455
10M	20	6	B	3454545.455	3454545.455
10M	20	6	C	4272727.273	4272727.273
10M	20	8	A	454545.4545	454545.4545
10M	20	8	B	1090909.091	1090909.091
10M	20	8	C	545454.5455	545454.5455
10M	20	10	A	0	90.90909091
10M	20	10	B	0	0
10M	20	10	C	0	0
10M	20	12	A	0	0
10M	20	12	B	0	0
10M	20	12	C	0	0
10S	20	0	A	118181818.2	118181818.2
10S	20	0	B	54545454.55	54545454.55
10S	20	0	C	45454545.45	45454545.45
10S	20	2	A	1090909.091	1090909.091
10S	20	2	B	1181818.182	1181818.182
10S	20	2	C	1636363.636	1636363.636
10S	20	4	A	54545.45455	54545.45455
10S	20	4	B	109090.9091	109090.9091
10S	20	4	C	90909.09091	90909.09091
10S	20	6	A	3272.727273	3272.727273
10S	20	6	B	2545.454545	2545.454545
10S	20	6	C	2818.181818	2818.181818
10S	20	8	A	0	90.90909091
10S	20	8	B	0	0
10S	20	8	C	0	0
10S	20	10	A	0	0
10S	20	10	B	0	0
10S	20	10	C	0	0
10S	20	12	A	0	0
10S	20	12	B	0	0
10S	20	12	C	0	0
11M	20	0	A	163636363.6	163636363.6
11M	20	0	B	163636363.6	163636363.6
11M	20	0	C	136363636.4	136363636.4
11M	20	2	A	181818181.8	181818181.8
11M	20	2	B	154545454.5	154545454.5
11M	20	2	C	72727272.73	72727272.73
11M	20	4	A	54545454.55	54545454.55
11M	20	4	B	72727272.73	72727272.73
11M	20	4	C	54545454.55	54545454.55
11M	20	6	A	63636363.64	63636363.64
11M	20	6	B	27272727.27	27272727.27
11M	20	6	C	100000000	100000000
11M	20	8	A	4545454.545	4545454.545
11M	20	8	B	4545454.545	4545454.545
11M	20	8	C	1818181.818	1818181.818
11M	20	10	A	0	90.90909091
11M	20	10	B	0	0
11M	20	10	C	0	0
11M	20	12	A	0	0
11M	20	12	B	0	0
11M	20	12	C	0	0
11S	20	0	A	44545454.55	44545454.55
11S	20	0	B	54545454.55	54545454.55
11S	20	0	C	63636363.64	63636363.64
11S	20	2	A	3000000	3000000
11S	20	2	B	2181818.182	2181818.182
11S	20	2	C	2090909.091	2090909.091
11S	20	4	A	1181818.182	1181818.182
11S	20	4	B	1181818.182	1181818.182
11S	20	4	C	1000000	1000000
11S	20	6	A	55454.54545	55454.54545
11S	20	6	B	27272.72727	27272.72727
11S	20	6	C	45454.54545	45454.54545
11S	20	8	A	0	90.90909091
11S	20	8	B	0	0
11S	20	8	C	0	0
11S	20	10	A	0	0
11S	20	10	B	0	0
11S	20	10	C	0	0
11S	20	12	A	0	0
11S	20	12	B	0	0
11S	20	12	C	0	0
12M	20	0	A	218181818.2	218181818.2
12M	20	0	B	118181818.2	118181818.2
12M	20	0	C	236363636.4	236363636.4
12M	20	2	A	109090909.1	109090909.1
12M	20	2	B	127272727.3	127272727.3
12M	20	2	C	100000000	100000000
12M	20	4	A	8181818.182	8181818.182
12M	20	4	B	7272727.273	7272727.273
12M	20	4	C	10909090.91	10909090.91
12M	20	6	A	4545454.545	4545454.545
12M	20	6	B	5454545.455	5454545.455
12M	20	6	C	4545454.545	4545454.545
12M	20	8	A	481818.1818	481818.1818
12M	20	8	B	436363.6364	436363.6364
12M	20	8	C	372727.2727	372727.2727
12M	20	10	A	0	90.90909091
12M	20	10	B	0	0
12M	20	10	C	0	0
12M	20	12	A	0	0
12M	20	12	B	0	0
12M	20	12	C	0	0
12S	20	0	A	109090909.1	109090909.1
12S	20	0	B	90909090.91	90909090.91
12S	20	0	C	90909090.91	90909090.91
12S	20	2	A	2090909.091	2090909.091
12S	20	2	B	2272727.273	2272727.273
12S	20	2	C	2363636.364	2363636.364
12S	20	4	A	109090.9091	109090.9091
12S	20	4	B	81818.18182	81818.18182
12S	20	4	C	145454.5455	145454.5455
12S	20	6	A	15454.54545	15454.54545
12S	20	6	B	4545.454545	4545.454545
12S	20	6	C	8181.818182	8181.818182
12S	20	8	A	0	90.90909091
12S	20	8	B	0	0
12S	20	8	C	0	0
12S	20	10	A	0	0
12S	20	10	B	0	0
12S	20	10	C	0	0
12S	20	12	A	0	0
12S	20	12	B	0	0
12S	20	12	C	0	0
10M	24	0	A	409090909.1	409090909.1
10M	24	0	B	281818181.8	281818181.8
10M	24	0	C	318181818.2	318181818.2
10M	24	2	A	26363636.36	26363636.36
10M	24	2	B	45454545.45	45454545.45
10M	24	2	C	31818181.82	31818181.82
10M	24	4	A	8181818.182	8181818.182
10M	24	4	B	15454545.45	15454545.45
10M	24	4	C	9090909.091	9090909.091
10M	24	6	A	3545454.545	3545454.545
10M	24	6	B	3272727.273	3272727.273
10M	24	6	C	3272727.273	3272727.273
10M	24	8	A	54545.45455	54545.45455
10M	24	8	B	50000	50000
10M	24	8	C	40909.09091	40909.09091
10M	24	10	A	0	90.90909091
10M	24	10	B	0	0
10M	24	10	C	0	0
10M	24	12	A	0	0
10M	24	12	B	0	0
10M	24	12	C	0	0
10S	24	0	A	163636363.6	163636363.6
10S	24	0	B	227272727.3	227272727.3
10S	24	0	C	254545454.5	254545454.5
10S	24	2	A	427272.7273	427272.7273
10S	24	2	B	418181.8182	418181.8182
10S	24	2	C	636363.6364	636363.6364
10S	24	4	A	63636.36364	63636.36364
10S	24	4	B	81818.18182	81818.18182
10S	24	4	C	72727.27273	72727.27273
10S	24	6	A	545.4545455	545.4545455
10S	24	6	B	545.4545455	545.4545455
10S	24	6	C	545.4545455	545.4545455
10S	24	8	A	0	90.90909091
10S	24	8	B	0	0
10S	24	8	C	0	0
10S	24	10	A	0	0
10S	24	10	B	0	0
10S	24	10	C	0	0
10S	24	12	A	0	0
10S	24	12	B	0	0
10S	24	12	C	0	0
11M	24	0	A	245454545.5	245454545.5
11M	24	0	B	218181818.2	218181818.2
11M	24	0	C	227272727.3	227272727.3
11M	24	2	A	118181818.2	118181818.2
11M	24	2	B	154545454.5	154545454.5
11M	24	2	C	109090909.1	109090909.1
11M	24	4	A	72727272.73	72727272.73
11M	24	4	B	63636363.64	63636363.64
11M	24	4	C	100000000	100000000
11M	24	6	A	54545454.55	54545454.55
11M	24	6	B	54545454.55	54545454.55
11M	24	6	C	54545454.55	54545454.55
11M	24	8	A	818181.8182	818181.8182
11M	24	8	B	818181.8182	818181.8182
11M	24	8	C	909090.9091	909090.9091
11M	24	10	A	0	90.90909091
11M	24	10	B	0	0
11M	24	10	C	0	0
11M	24	12	A	0	0
11M	24	12	B	0	0
11M	24	12	C	0	0
11S	24	0	A	154545454.5	154545454.5
11S	24	0	B	63636363.64	63636363.64
11S	24	0	C	100000000	100000000
11S	24	2	A	6363636.364	6363636.364
11S	24	2	B	3181818.182	3181818.182
11S	24	2	C	4545454.545	4545454.545
11S	24	4	A	1090909.091	1090909.091
11S	24	4	B	1181818.182	1181818.182
11S	24	4	C	909090.9091	909090.9091
11S	24	6	A	16363.63636	16363.63636
11S	24	6	B	3636.363636	3636.363636
11S	24	6	C	10909.09091	10909.09091
11S	24	8	A	0	90.90909091
11S	24	8	B	0	0
11S	24	8	C	0	0
11S	24	10	A	0	0
11S	24	10	B	0	0
11S	24	10	C	0	0
11S	24	12	A	0	0
11S	24	12	B	0	0
11S	24	12	C	0	0
12M	24	0	A	245454545.5	245454545.5
12M	24	0	B	254545454.5	254545454.5
12M	24	0	C	200000000	200000000
12M	24	2	A	37272727.27	37272727.27
12M	24	2	B	54545454.55	54545454.55
12M	24	2	C	34545454.55	34545454.55
12M	24	4	A	9090909.091	9090909.091
12M	24	4	B	10000000	10000000
12M	24	4	C	12727272.73	12727272.73
12M	24	6	A	3000000	3000000
12M	24	6	B	5454545.455	5454545.455
12M	24	6	C	2636363.636	2636363.636
12M	24	8	A	81818.18182	81818.18182
12M	24	8	B	42727.27273	42727.27273
12M	24	8	C	38181.81818	38181.81818
12M	24	10	A	0	90.90909091
12M	24	10	B	0	0
12M	24	10	C	0	0
12M	24	12	A	0	0
12M	24	12	B	0	0
12M	24	12	C	0	0
12S	24	0	A	200000000	200000000
12S	24	0	B	127272727.3	127272727.3
12S	24	0	C	200000000	200000000
12S	24	2	A	636363.6364	636363.6364
12S	24	2	B	363636.3636	363636.3636
12S	24	2	C	636363.6364	636363.6364
12S	24	4	A	136363.6364	136363.6364
12S	24	4	B	100000	100000
12S	24	4	C	72727.27273	72727.27273
12S	24	6	A	909.0909091	909.0909091
12S	24	6	B	818.1818182	818.1818182
12S	24	6	C	909.0909091	909.0909091
12S	24	8	A	0	90.90909091
12S	24	8	B	0	0
12S	24	8	C	0	0
12S	24	10	A	0	0
12S	24	10	B	0	0
12S	24	10	C	0	0
12S	24	12	A	0	0
12S	24	12	B	0	0
12S	24	12	C	0	0
