# Supplementary material for: Microbial phenotypic heterogeneity in response to a metabolic toxin: Continuous, dynamically shifting distribution of formaldehyde tolerance in Methylobacterium extorquens populations
Source: PLoS Genet. 2019 Nov 11;15(11):e1008458. doi: 10.1371/journal.pgen.1008458 (PMC6858071; doi:10.1371/journal.pgen.1008458)
Supplement: S4 Data — (ZIP) [file pgen.1008458.s019.zip]

Archive with 9 entries (8 files):
- Fig3_data_0mM.csv
- Fig3_data_4mM.csv
- Fig3_data_20mM.csv
- __MACOSX/
- __MACOSX/._Fig3_data_20mM.csv
- Fig3_data_1mM.csv
- Fig3_data_2mM.csv
- Fig3_data_3mM.csv
- Fig3_data_5mM.csv
