# Supplementary material for: Microbial phenotypic heterogeneity in response to a metabolic toxin: Continuous, dynamically shifting distribution of formaldehyde tolerance in Methylobacterium extorquens populations
Source: PLoS Genet. 2019 Nov 11;15(11):e1008458. doi: 10.1371/journal.pgen.1008458 (PMC6858071; doi:10.1371/journal.pgen.1008458)
Supplement: S4 Data — (ZIP) [file pgen.1008458.s019.zip › Fig3_data_0mM.csv]

PKH76	timepoint	dilution	samplename	groupname
6606.10009765625	0	10	T0-A1	Flask1
8575.2998046875	0	10	T0-A1	Flask1
8469.099609375	0	10	T0-A1	Flask1
2603.80004882812	0	10	T0-A1	Flask1
67635.8984375	0	10	T0-A1	Flask1
13026.599609375	0	10	T0-A1	Flask1
11155.5	0	10	T0-A1	Flask1
558162	0	10	T0-A1	Flask1
1662	0	10	T0-A1	Flask1
8571.900390625	0	10	T0-A1	Flask1
14909.400390625	0	10	T0-A1	Flask1
5349.2001953125	0	10	T0-A1	Flask1
4975.2001953125	0	10	T0-A1	Flask1
4123.7998046875	0	10	T0-A1	Flask1
1720.90002441406	0	10	T0-A1	Flask1
5561.60009765625	0	10	T0-A1	Flask1
3517.89990234375	0	10	T0-A1	Flask1
4319.2998046875	0	10	T0-A1	Flask1
4060	0	10	T0-A1	Flask1
4055.10009765625	0	10	T0-A1	Flask1
16620.80078125	0	10	T0-A1	Flask1
31556.400390625	0	10	T0-A1	Flask1
43132.19921875	0	10	T0-A1	Flask1
6297.7001953125	0	10	T0-A1	Flask1
7835.2001953125	0	10	T0-A1	Flask1
13570.7998046875	0	10	T0-A1	Flask1
8889.099609375	0	10	T0-A1	Flask1
3891.5	0	10	T0-A1	Flask1
3717.10009765625	0	10	T0-A1	Flask1
9747.2001953125	0	10	T0-A1	Flask1
10853.400390625	0	10	T0-A1	Flask1
14374.7001953125	0	10	T0-A1	Flask1
5127.2001953125	0	10	T0-A1	Flask1
80862	0	10	T0-A1	Flask1
5682.5	0	10	T0-A1	Flask1
3941.39990234375	0	10	T0-A1	Flask1
7293.7998046875	0	10	T0-A1	Flask1
16384.80078125	0	10	T0-A1	Flask1
2079.60009765625	0	10	T0-A1	Flask1
1943.19995117188	0	10	T0-A1	Flask1
7025.5	0	10	T0-A1	Flask1
1148.40002441406	0	10	T0-A1	Flask1
3915.5	0	10	T0-A1	Flask1
12020.7998046875	0	10	T0-A1	Flask1
14684.7998046875	0	10	T0-A1	Flask1
54889.1015625	0	10	T0-A1	Flask1
5065.7001953125	0	10	T0-A1	Flask1
2515	0	10	T0-A1	Flask1
35488.1015625	0	10	T0-A1	Flask1
1833.80004882812	0	10	T0-A1	Flask1
12887.2998046875	0	10	T0-A1	Flask1
1322.90002441406	0	10	T0-A1	Flask1
113182.703125	0	10	T0-A1	Flask1
11944.2001953125	0	10	T0-A1	Flask1
5681	0	10	T0-A1	Flask1
13724.7998046875	0	10	T0-A1	Flask1
55198.3984375	0	10	T0-A1	Flask1
27973.599609375	0	10	T0-A1	Flask1
21830.30078125	0	10	T0-A1	Flask1
8418.900390625	0	10	T0-A1	Flask1
13115	0	10	T0-A1	Flask1
8282.2998046875	0	10	T0-A1	Flask1
8317.7001953125	0	10	T0-A1	Flask1
6253.89990234375	0	10	T0-A1	Flask1
3256.60009765625	0	10	T0-A1	Flask1
123163.5	0	10	T0-A1	Flask1
14683.2001953125	0	10	T0-A1	Flask1
6245.60009765625	0	10	T0-A1	Flask1
16292.7998046875	0	10	T0-A1	Flask1
12409.7998046875	0	10	T0-A1	Flask1
18825	0	10	T0-A1	Flask1
6491.2001953125	0	10	T0-A1	Flask1
52531.69921875	0	10	T0-A1	Flask1
7465.39990234375	0	10	T0-A1	Flask1
7532	0	10	T0-A1	Flask1
3770.60009765625	0	10	T0-A1	Flask1
1253439.375	0	10	T0-A1	Flask1
5007.7998046875	0	10	T0-A1	Flask1
35911.19921875	0	10	T0-A1	Flask1
39118.19921875	0	10	T0-A1	Flask1
28482.5	0	10	T0-A1	Flask1
8853	0	10	T0-A1	Flask1
8715.099609375	0	10	T0-A1	Flask1
37708.19921875	0	10	T0-A1	Flask1
96457.203125	0	10	T0-A1	Flask1
87198	0	10	T0-A1	Flask1
2758.39990234375	0	10	T0-A1	Flask1
12593.900390625	0	10	T0-A1	Flask1
4850.5	0	10	T0-A1	Flask1
11105.400390625	0	10	T0-A1	Flask1
8298.2001953125	0	10	T0-A1	Flask1
5382.5	0	10	T0-A1	Flask1
6650.60009765625	0	10	T0-A1	Flask1
4514.7001953125	0	10	T0-A1	Flask1
178212.203125	0	10	T0-A1	Flask1
4847.7001953125	0	10	T0-A1	Flask1
3551.10009765625	0	10	T0-A1	Flask1
5488.7001953125	0	10	T0-A1	Flask1
7163.2998046875	0	10	T0-A1	Flask1
10850.2998046875	0	10	T0-A1	Flask1
14739.7001953125	0	10	T0-A1	Flask1
9799.900390625	0	10	T0-A1	Flask1
16936.900390625	0	10	T0-A1	Flask1
6794.10009765625	0	10	T0-A1	Flask1
6153.39990234375	0	10	T0-A1	Flask1
14303.400390625	0	10	T0-A1	Flask1
13731.099609375	0	10	T0-A1	Flask1
2505.69995117188	0	10	T0-A1	Flask1
26280.099609375	0	10	T0-A1	Flask1
5974.89990234375	0	10	T0-A1	Flask1
20237.19921875	0	10	T0-A1	Flask1
14586.400390625	0	10	T0-A1	Flask1
12344.2001953125	0	10	T0-A1	Flask1
5934.89990234375	0	10	T0-A1	Flask1
43648.69921875	0	10	T0-A1	Flask1
4209.2001953125	0	10	T0-A1	Flask1
37125.5	0	10	T0-A1	Flask1
228347.09375	0	10	T0-A1	Flask1
20432.5	0	10	T0-A1	Flask1
112892.5	0	10	T0-A1	Flask1
5269.10009765625	0	10	T0-A1	Flask1
7248.2001953125	0	10	T0-A1	Flask1
50704.69921875	0	10	T0-A1	Flask1
6620.89990234375	0	10	T0-A1	Flask1
56633.69921875	0	10	T0-A1	Flask1
26281.80078125	0	10	T0-A1	Flask1
15879	0	10	T0-A1	Flask1
11816.599609375	0	10	T0-A1	Flask1
2611.69995117188	0	10	T0-A1	Flask1
28152.599609375	0	10	T0-A1	Flask1
45096.6015625	0	10	T0-A1	Flask1
7412.39990234375	0	10	T0-A1	Flask1
10134.599609375	0	10	T0-A1	Flask1
9357.599609375	0	10	T0-A1	Flask1
16165.2001953125	0	10	T0-A1	Flask1
18632.5	0	10	T0-A1	Flask1
6878.7998046875	0	10	T0-A1	Flask1
7928.7998046875	0	10	T0-A1	Flask1
10956.7001953125	0	10	T0-A1	Flask1
6285	0	10	T0-A1	Flask1
4285.2001953125	0	10	T0-A1	Flask1
44955.5	0	10	T0-A1	Flask1
1787.09997558594	0	10	T0-A1	Flask1
24996	0	10	T0-A1	Flask1
18395.69921875	0	10	T0-A1	Flask1
6362.5	0	10	T0-A1	Flask1
4968.2998046875	0	10	T0-A1	Flask1
11593.7001953125	0	10	T0-A1	Flask1
11054.7001953125	0	10	T0-A1	Flask1
7857.39990234375	0	10	T0-A1	Flask1
4001.80004882812	0	10	T0-A1	Flask1
3890.30004882812	0	10	T0-A1	Flask1
33330.69921875	0	10	T0-A1	Flask1
15750	0	10	T0-A1	Flask1
1702.40002441406	0	10	T0-A1	Flask1
5143.39990234375	0	10	T0-A1	Flask1
44682.5	0	10	T0-A1	Flask1
249.699996948242	0	10	T0-A1	Flask1
7315.7998046875	0	10	T0-A1	Flask1
9448.7001953125	0	10	T0-A1	Flask1
2026.69995117188	0	10	T0-A1	Flask1
8365.7001953125	0	10	T0-A1	Flask1
20216.400390625	0	10	T0-A1	Flask1
11646.400390625	0	10	T0-A1	Flask1
5121	0	10	T0-A1	Flask1
211076.703125	0	10	T0-A1	Flask1
4017.10009765625	0	10	T0-A1	Flask1
7670.7998046875	0	10	T0-A1	Flask1
2416.39990234375	0	10	T0-A1	Flask1
5971	0	10	T0-A1	Flask1
46524.69921875	0	10	T0-A1	Flask1
70980.203125	0	10	T0-A1	Flask1
6628.39990234375	0	10	T0-A1	Flask1
14344	0	10	T0-A1	Flask1
37197.30078125	0	10	T0-A1	Flask1
19230.30078125	0	10	T0-A1	Flask1
5410	0	10	T0-A1	Flask1
3401.80004882812	0	10	T0-A1	Flask1
4878.5	0	10	T0-A1	Flask1
17061.599609375	0	10	T0-A1	Flask1
12730.599609375	0	10	T0-A1	Flask1
2522.39990234375	0	10	T0-A1	Flask1
4073.10009765625	0	10	T0-A1	Flask1
4601.7001953125	0	10	T0-A1	Flask1
8747.900390625	0	10	T0-A1	Flask1
7074.10009765625	0	10	T0-A1	Flask1
5573.89990234375	0	10	T0-A1	Flask1
11248.900390625	0	10	T0-A1	Flask1
120378.296875	0	10	T0-A1	Flask1
20478.69921875	0	10	T0-A1	Flask1
124053	0	10	T0-A1	Flask1
13281.2998046875	0	10	T0-A1	Flask1
2209.80004882812	0	10	T0-A1	Flask1
36191.5	0	10	T0-A1	Flask1
48770.30078125	0	10	T0-A1	Flask1
42844.19921875	0	10	T0-A1	Flask1
16844.5	0	10	T0-A1	Flask1
19711	0	10	T0-A1	Flask1
3816.5	0	10	T0-A1	Flask1
502035.40625	0	10	T0-A1	Flask1
6795.5	0	10	T0-A1	Flask1
77646.8984375	0	10	T0-A1	Flask1
3608.69995117188	0	10	T0-A1	Flask1
4390.7998046875	0	10	T0-A1	Flask1
2016.80004882812	0	10	T0-A1	Flask1
149216.59375	0	10	T0-A1	Flask1
2195.30004882812	0	10	T0-A1	Flask1
11380.7001953125	0	10	T0-A1	Flask1
31308.69921875	0	10	T0-A1	Flask1
24790.099609375	0	10	T0-A1	Flask1
34348.5	0	10	T0-A1	Flask1
12572.2998046875	0	10	T0-A1	Flask1
76838.203125	0	10	T0-A1	Flask1
9743.2001953125	0	10	T0-A1	Flask1
42815.3984375	0	10	T0-A1	Flask1
21244.900390625	0	10	T0-A1	Flask1
3297.69995117188	0	10	T0-A1	Flask1
12884.900390625	0	10	T0-A1	Flask1
6034.89990234375	0	10	T0-A1	Flask1
33692.19921875	0	10	T0-A1	Flask1
5650.10009765625	0	10	T0-A1	Flask1
4771.89990234375	0	10	T0-A1	Flask1
16403.80078125	0	10	T0-A1	Flask1
9131.099609375	0	10	T0-A1	Flask1
10613.099609375	0	10	T0-A1	Flask1
8701.7001953125	0	10	T0-A1	Flask1
3940.89990234375	0	10	T0-A1	Flask1
8438	0	10	T0-A1	Flask1
14697.400390625	0	10	T0-A1	Flask1
3148.5	0	10	T0-A1	Flask1
22135.900390625	0	10	T0-A1	Flask1
5557	0	10	T0-A1	Flask1
81760.703125	0	10	T0-A1	Flask1
21915.69921875	0	10	T0-A1	Flask1
4608.7001953125	0	10	T0-A1	Flask1
2238.80004882812	0	10	T0-A1	Flask1
36508.5	0	10	T0-A1	Flask1
12382.7998046875	0	10	T0-A1	Flask1
29393.5	0	10	T0-A1	Flask1
4452.39990234375	0	10	T0-A1	Flask1
10066.7001953125	0	10	T0-A1	Flask1
16424.900390625	0	10	T0-A1	Flask1
25531.5	0	10	T0-A1	Flask1
27644.5	0	10	T0-A1	Flask1
2803.39990234375	0	10	T0-A1	Flask1
13000.7998046875	0	10	T0-A1	Flask1
4720.7998046875	0	10	T0-A1	Flask1
8567.2001953125	0	10	T0-A1	Flask1
39875.30078125	0	10	T0-A1	Flask1
51700.80078125	0	10	T0-A1	Flask1
13074.099609375	0	10	T0-A1	Flask1
6704.10009765625	0	10	T0-A1	Flask1
23718	0	10	T0-A1	Flask1
7375.2998046875	0	10	T0-A1	Flask1
3568.10009765625	0	10	T0-A1	Flask1
8751	0	10	T0-A1	Flask1
10955.599609375	0	10	T0-A1	Flask1
1984.80004882812	0	10	T0-A1	Flask1
6713.89990234375	0	10	T0-A1	Flask1
28699	0	10	T0-A1	Flask1
13200.5	0	10	T0-A1	Flask1
30624	0	10	T0-A1	Flask1
9306.7998046875	0	10	T0-A1	Flask1
8901.7001953125	0	10	T0-A1	Flask1
8127.89990234375	0	10	T0-A1	Flask1
17875.19921875	0	10	T0-A1	Flask1
29972.30078125	0	10	T0-A1	Flask1
18542.599609375	0	10	T0-A1	Flask1
6809.2001953125	0	10	T0-A1	Flask1
5072.60009765625	0	10	T0-A1	Flask1
12199.7998046875	0	10	T0-A1	Flask1
11319.099609375	0	10	T0-A1	Flask1
4767.10009765625	0	10	T0-A1	Flask1
1930.90002441406	0	10	T0-A1	Flask1
16488.900390625	0	10	T0-A1	Flask1
31631.69921875	0	10	T0-A1	Flask1
4957.7998046875	0	10	T0-A1	Flask1
5360.5	0	10	T0-A1	Flask1
6505.7001953125	0	10	T0-A1	Flask1
15836.2001953125	0	10	T0-A1	Flask1
2743.89990234375	0	10	T0-A1	Flask1
7534.7001953125	0	10	T0-A1	Flask1
9863.2001953125	0	10	T0-A1	Flask1
2585.19995117188	0	10	T0-A1	Flask1
11963.599609375	0	10	T0-A1	Flask1
28464.400390625	0	10	T0-A1	Flask1
13620.2998046875	0	10	T0-A1	Flask1
2247.69995117188	0	10	T0-A1	Flask1
16039.900390625	0	10	T0-A1	Flask1
6735.89990234375	0	10	T0-A1	Flask1
30782.900390625	0	10	T0-A1	Flask1
6949.2998046875	0	10	T0-A1	Flask1
19392.5	0	10	T0-A1	Flask1
4102.39990234375	0	10	T0-A1	Flask1
75441.203125	0	10	T0-A1	Flask1
3018.69995117188	0	10	T0-A1	Flask1
8904.7998046875	0	10	T0-A1	Flask1
2600.19995117188	0	10	T0-A1	Flask1
86416	0	10	T0-A1	Flask1
87768.3984375	0	10	T0-A1	Flask1
72041.1015625	0	10	T0-A1	Flask1
796.099975585938	0	10	T0-A1	Flask1
52480.80078125	0	10	T0-A1	Flask1
13942.900390625	0	10	T0-A1	Flask1
4091.30004882812	0	10	T0-A1	Flask1
3398.80004882812	0	10	T0-A1	Flask1
5841.2001953125	0	10	T0-A1	Flask1
23940.400390625	0	10	T0-A1	Flask1
59706.6015625	0	10	T0-A1	Flask1
8671.7001953125	0	10	T0-A1	Flask1
30240.400390625	0	10	T0-A1	Flask1
33014.6015625	0	10	T0-A1	Flask1
6077.7998046875	0	10	T0-A1	Flask1
3336.30004882812	0	10	T0-A1	Flask1
25407.5	0	10	T0-A1	Flask1
38026.6015625	0	10	T0-A1	Flask1
2135.89990234375	0	10	T0-A1	Flask1
7133.89990234375	0	10	T0-A1	Flask1
71644.203125	0	10	T0-A1	Flask1
7007.5	0	10	T0-A1	Flask1
17292.900390625	0	10	T0-A1	Flask1
21527.69921875	0	10	T0-A1	Flask1
3085.89990234375	0	10	T0-A1	Flask1
24445.400390625	0	10	T0-A1	Flask1
3801.10009765625	0	10	T0-A1	Flask1
4571.2998046875	0	10	T0-A1	Flask1
3797.80004882812	0	10	T0-A1	Flask1
5549.2998046875	0	10	T0-A1	Flask1
2852.30004882812	0	10	T0-A1	Flask1
13058.400390625	0	10	T0-A1	Flask1
8578.5	0	10	T0-A1	Flask1
67404.1015625	0	10	T0-A1	Flask1
15453.2998046875	0	10	T0-A1	Flask1
2480.10009765625	0	10	T0-A1	Flask1
8890.900390625	0	10	T0-A1	Flask1
21268.400390625	0	10	T0-A1	Flask1
5968	0	10	T0-A1	Flask1
8791.7998046875	0	10	T0-A1	Flask1
8777.2001953125	0	10	T0-A1	Flask1
50768.3984375	0	10	T0-A1	Flask1
4302.10009765625	0	10	T0-A1	Flask1
53442.30078125	0	10	T0-A1	Flask1
20722.5	0	10	T0-A1	Flask1
13275.599609375	0	10	T0-A1	Flask1
17894	0	10	T0-A1	Flask1
15080.599609375	0	10	T0-A1	Flask1
6958.10009765625	0	10	T0-A1	Flask1
4701.10009765625	0	10	T0-A1	Flask1
3673.80004882812	0	10	T0-A1	Flask1
15732.2998046875	0	10	T0-A1	Flask1
23571.099609375	0	10	T0-A1	Flask1
5330.10009765625	0	10	T0-A1	Flask1
7878.39990234375	0	10	T0-A1	Flask1
6360.10009765625	0	10	T0-A1	Flask1
2475.80004882812	0	10	T0-A1	Flask1
33469	0	10	T0-A1	Flask1
5848.5	0	10	T0-A1	Flask1
86163.6015625	0	10	T0-A1	Flask1
4682.5	0	10	T0-A1	Flask1
2164.39990234375	0	10	T0-A1	Flask1
3707.60009765625	0	10	T0-A1	Flask1
6079.10009765625	0	10	T0-A1	Flask1
103051.5	0	10	T0-A1	Flask1
14434.900390625	0	10	T0-A1	Flask1
49053.69921875	0	10	T0-A1	Flask1
6026.7998046875	0	10	T0-A1	Flask1
274915.59375	0	10	T0-A1	Flask1
27489.5	0	10	T0-A1	Flask1
19233.900390625	0	10	T0-A1	Flask1
47220.6015625	0	10	T0-A1	Flask1
2915.10009765625	0	10	T0-A1	Flask1
31189.5	0	10	T0-A1	Flask1
22731.19921875	0	10	T0-A1	Flask1
11134.7998046875	0	10	T0-A1	Flask1
70526.5	0	10	T0-A1	Flask1
6028.5	0	10	T0-A1	Flask1
3874.5	0	10	T0-A1	Flask1
2107.69995117188	0	10	T0-A1	Flask1
25206.900390625	0	10	T0-A1	Flask1
5016.7001953125	0	10	T0-A1	Flask1
9995.5	0	10	T0-A1	Flask1
28400.099609375	0	10	T0-A1	Flask1
11480.2998046875	0	10	T0-A1	Flask1
32878.3984375	0	10	T0-A1	Flask1
7537.10009765625	0	10	T0-A1	Flask1
5960.60009765625	0	10	T0-A1	Flask1
8425.7998046875	0	10	T0-A1	Flask1
16381.5	0	10	T0-A1	Flask1
34137.80078125	0	10	T0-A1	Flask1
41786.80078125	0	10	T0-A1	Flask1
20711.599609375	0	10	T0-A1	Flask1
5480.2998046875	0	10	T0-A1	Flask1
4930.2998046875	0	10	T0-A1	Flask1
16635	0	10	T0-A1	Flask1
69263.703125	0	10	T0-A1	Flask1
2510.5	0	10	T0-A1	Flask1
1847948.125	0	10	T0-A1	Flask1
51271.1015625	0	10	T0-A1	Flask1
8778.2001953125	0	10	T0-A1	Flask1
352447.3125	0	10	T0-A1	Flask1
15128	0	10	T0-A1	Flask1
24962.599609375	0	10	T0-A1	Flask1
8494.400390625	0	10	T0-A1	Flask1
12911.7001953125	0	10	T0-A1	Flask1
5293.89990234375	0	10	T0-A1	Flask1
63768.3984375	0	10	T0-A1	Flask1
15380.2998046875	0	10	T0-A1	Flask1
4070781.75	0	10	T0-A1	Flask1
14393.900390625	0	10	T0-A1	Flask1
47838.6015625	0	10	T0-A1	Flask1
12165.7001953125	0	10	T0-A1	Flask1
3075.60009765625	0	10	T0-A1	Flask1
13072.2001953125	0	10	T0-A1	Flask1
129966.8984375	0	10	T0-A1	Flask1
5450.2998046875	0	10	T0-A1	Flask1
34362.30078125	0	10	T0-A1	Flask1
46888.80078125	0	10	T0-A1	Flask1
46995.80078125	0	10	T0-A1	Flask1
7554.2001953125	0	10	T0-A1	Flask1
6872.39990234375	0	10	T0-A1	Flask1
9973.7001953125	0	10	T0-A1	Flask1
2992.39990234375	0	10	T0-A1	Flask1
6124.60009765625	0	10	T0-A1	Flask1
12597.400390625	0	10	T0-A1	Flask1
4471.5	0	10	T0-A1	Flask1
4520.39990234375	0	10	T0-A1	Flask1
14387.7998046875	0	10	T0-A1	Flask1
698.799987792969	0	10	T0-A1	Flask1
5034.39990234375	0	10	T0-A1	Flask1
16750.69921875	0	10	T0-A1	Flask1
7651.10009765625	0	10	T0-A1	Flask1
47312.19921875	0	10	T0-A1	Flask1
12358.7001953125	0	10	T0-A1	Flask1
11950.7998046875	0	10	T0-A1	Flask1
19125.900390625	0	10	T0-A1	Flask1
2704.60009765625	0	10	T0-A1	Flask1
36863.8984375	0	10	T0-A1	Flask1
10152.400390625	0	10	T0-A1	Flask1
736156.3125	0	10	T0-A1	Flask1
10729.7001953125	0	10	T0-A1	Flask1
46463.80078125	0	10	T0-A1	Flask1
10026	0	10	T0-A1	Flask1
46427	0	10	T0-A1	Flask1
5049.89990234375	0	10	T0-A1	Flask1
7844.10009765625	0	10	T0-A1	Flask1
4171.2001953125	0	10	T0-A1	Flask1
38527.19921875	0	10	T0-A1	Flask1
8419.099609375	0	10	T0-A1	Flask1
10111.599609375	0	10	T0-A1	Flask1
22978.599609375	0	10	T0-A1	Flask1
1672.80004882812	0	10	T0-A1	Flask1
14232.5	0	10	T0-A1	Flask1
8118.5	0	10	T0-A1	Flask1
5048.5	0	10	T0-A1	Flask1
7737.10009765625	0	10	T0-A1	Flask1
29782.30078125	0	10	T0-A1	Flask1
10424.5	0	10	T0-A1	Flask1
38896.30078125	0	10	T0-A1	Flask1
13079.5	0	10	T0-A1	Flask1
2510.30004882812	0	10	T0-A1	Flask1
6177.60009765625	0	10	T0-A1	Flask1
15974.2001953125	0	10	T0-A1	Flask1
2980.10009765625	0	10	T0-A1	Flask1
15798.900390625	0	10	T0-A1	Flask1
5060.89990234375	0	10	T0-A1	Flask1
5011.60009765625	0	10	T0-A1	Flask1
4264.7001953125	0	10	T0-A1	Flask1
1537.80004882812	0	10	T0-A1	Flask1
2349.69995117188	0	10	T0-A1	Flask1
4155	0	10	T0-A1	Flask1
3880.39990234375	0	10	T0-A1	Flask1
3726.30004882812	0	10	T0-A1	Flask1
2389.5	0	10	T0-A1	Flask1
7706.89990234375	0	10	T0-A1	Flask1
3624.5	0	10	T0-A1	Flask1
26050.80078125	0	10	T0-A1	Flask1
59914.1015625	0	10	T0-A1	Flask1
6909.2998046875	0	10	T0-A1	Flask1
16530.80078125	0	10	T0-A1	Flask1
7539.89990234375	0	10	T0-A1	Flask1
8422.2998046875	0	10	T0-A1	Flask1
5333	0	10	T0-A1	Flask1
21030.900390625	0	10	T0-A1	Flask1
6632.10009765625	0	10	T0-A1	Flask1
4303.7998046875	0	10	T0-A1	Flask1
1171.5	0	10	T0-A1	Flask1
8176.7998046875	0	10	T0-A1	Flask1
198873.203125	0	10	T0-A1	Flask1
49940.30078125	0	10	T0-A1	Flask1
3867.89990234375	0	10	T0-A1	Flask1
17575.900390625	0	10	T0-A1	Flask1
4748.10009765625	0	10	T0-A1	Flask1
10145.5	0	10	T0-A1	Flask1
7333.10009765625	0	10	T0-A1	Flask1
4421.2998046875	0	10	T0-A1	Flask1
9661.099609375	0	10	T0-A1	Flask1
116956.6015625	0	10	T0-A1	Flask1
6091.60009765625	0	10	T0-A1	Flask1
1252.59997558594	0	10	T0-A1	Flask1
17022.599609375	0	10	T0-A1	Flask1
10087.2001953125	0	10	T0-A1	Flask1
1716.09997558594	0	10	T0-A1	Flask1
5675	0	10	T0-A1	Flask1
51044.3984375	0	10	T0-A1	Flask1
24998.099609375	0	10	T0-A1	Flask1
7088.89990234375	0	10	T0-A1	Flask1
4341.2001953125	0	10	T0-A1	Flask1
19700.80078125	0	10	T0-A1	Flask1
26897	0	10	T0-A1	Flask1
3545	0	10	T0-A1	Flask1
6998.10009765625	0	10	T0-A1	Flask1
3457.60009765625	0	10	T0-A1	Flask1
18812	0	10	T0-A1	Flask1
3465.80004882812	0	10	T0-A1	Flask1
14931	0	10	T0-A1	Flask1
4211.60009765625	0	10	T0-A1	Flask1
15911.900390625	0	10	T0-A1	Flask1
10926.2998046875	0	10	T0-A1	Flask1
15516.7001953125	0	10	T0-A1	Flask1
4802.39990234375	0	10	T0-A1	Flask1
1884.80004882812	0	10	T0-A1	Flask1
27194.69921875	0	10	T0-A1	Flask1
1358.40002441406	0	10	T0-A1	Flask1
7965	0	10	T0-A1	Flask1
2176.5	0	10	T0-A1	Flask1
12933.599609375	0	10	T0-A1	Flask1
4228.7998046875	0	10	T0-A1	Flask1
62453.19921875	0	10	T0-A1	Flask1
8505.7001953125	0	10	T0-A1	Flask1
2102.69995117188	0	10	T0-A1	Flask1
65902.8984375	0	10	T0-A1	Flask1
12239.099609375	0	10	T0-A1	Flask1
12339.099609375	0	10	T0-A1	Flask1
5871.39990234375	0	10	T0-A1	Flask1
3215.39990234375	0	10	T0-A1	Flask1
12074.7998046875	0	10	T0-A1	Flask1
13195.2001953125	0	10	T0-A1	Flask1
124666.703125	0	10	T0-A1	Flask1
14480.2001953125	0	10	T0-A1	Flask1
16449	0	10	T0-A1	Flask1
41542.80078125	0	10	T0-A1	Flask1
274876.6875	0	10	T0-A1	Flask1
33263.3984375	0	10	T0-A1	Flask1
8432.7001953125	0	10	T0-A1	Flask1
11184.7998046875	0	10	T0-A1	Flask1
23203.900390625	0	10	T0-A1	Flask1
43647.1015625	0	10	T0-A1	Flask1
55563.1015625	0	10	T0-A1	Flask1
7939.60009765625	0	10	T0-A1	Flask1
15658.2001953125	0	10	T0-A1	Flask1
5528.39990234375	0	10	T0-A1	Flask1
21377.69921875	0	10	T0-A1	Flask1
10885.099609375	0	10	T0-A1	Flask1
2438.30004882812	0	10	T0-A1	Flask1
2759.19995117188	0	10	T0-A1	Flask1
48818.8984375	0	10	T0-A1	Flask1
15679.5	0	10	T0-A1	Flask1
541.400024414062	0	10	T0-A1	Flask1
20164.5	0	10	T0-A1	Flask1
438059.5	0	10	T0-A1	Flask1
19708.69921875	0	10	T0-A1	Flask1
79004	0	10	T0-A1	Flask1
10128.5	0	10	T0-A1	Flask1
9689.5	0	10	T0-A1	Flask1
23618.69921875	0	10	T0-A1	Flask1
3272.10009765625	0	10	T0-A1	Flask1
2284.69995117188	0	10	T0-A1	Flask1
37062.30078125	0	10	T0-A1	Flask1
4346.2998046875	0	10	T0-A1	Flask1
37479.8984375	0	10	T0-A1	Flask1
18094.80078125	0	10	T0-A1	Flask1
5145	0	10	T0-A1	Flask1
33838.19921875	0	10	T0-A1	Flask1
45773.3984375	0	10	T0-A1	Flask1
12694.2998046875	0	10	T0-A1	Flask1
323854.59375	0	10	T0-A1	Flask1
23815.80078125	0	10	T0-A1	Flask1
37404.1015625	0	10	T0-A1	Flask1
9990	0	10	T0-A1	Flask1
6205.7001953125	0	10	T0-A1	Flask1
26626.80078125	0	10	T0-A1	Flask1
8100.39990234375	0	10	T0-A1	Flask1
10229.599609375	0	10	T0-A1	Flask1
1845.30004882812	0	10	T0-A1	Flask1
9711.2998046875	0	10	T0-A1	Flask1
2004.19995117188	0	10	T0-A1	Flask1
2506	0	10	T0-A1	Flask1
13571.099609375	0	10	T0-A1	Flask1
4522.39990234375	0	10	T0-A1	Flask1
3141.5	0	10	T0-A1	Flask1
9836.599609375	0	10	T0-A1	Flask1
17136.5	0	10	T0-A1	Flask1
3022	0	10	T0-A1	Flask1
76371.8984375	0	10	T0-A1	Flask1
16895.19921875	0	10	T0-A1	Flask1
12610.2001953125	0	10	T0-A1	Flask1
32262.599609375	0	10	T0-A1	Flask1
6577.7001953125	0	10	T0-A1	Flask1
159433.5	0	10	T0-A1	Flask1
22262.400390625	0	10	T0-A1	Flask1
13736.5	0	10	T0-A1	Flask1
4025.19995117188	0	10	T0-A1	Flask1
1287.5	0	10	T0-A1	Flask1
3440.39990234375	0	10	T0-A1	Flask1
39020.19921875	0	10	T0-A1	Flask1
12992.099609375	0	10	T0-A1	Flask1
932.400024414062	0	10	T0-A1	Flask1
5260.89990234375	0	10	T0-A1	Flask1
10321.2001953125	0	10	T0-A1	Flask1
12640.599609375	0	10	T0-A1	Flask1
3494.69995117188	0	10	T0-A1	Flask1
15722.599609375	0	10	T0-A1	Flask1
88528.6015625	0	10	T0-A1	Flask1
234757.5	0	10	T0-A1	Flask1
9474	0	10	T0-A1	Flask1
3299.10009765625	0	10	T0-A1	Flask1
8266.900390625	0	10	T0-A1	Flask1
4792.7001953125	0	10	T0-A1	Flask1
1276.80004882812	0	10	T0-A1	Flask1
7232.60009765625	0	10	T0-A1	Flask1
2686	0	10	T0-A1	Flask1
8951.599609375	0	10	T0-A1	Flask1
3936.80004882812	0	10	T0-A1	Flask1
4457.5	0	10	T0-A1	Flask1
3773.89990234375	0	10	T0-A1	Flask1
1338.30004882812	0	10	T0-A1	Flask1
4786	0	10	T0-A1	Flask1
6141.10009765625	0	10	T0-A1	Flask1
9886.099609375	0	10	T0-A1	Flask1
22146.5	0	10	T0-A1	Flask1
11287.5	0	10	T0-A1	Flask1
15100.099609375	0	10	T0-A1	Flask1
332746.59375	0	10	T0-A1	Flask1
27865.5	0	10	T0-A1	Flask1
2125.80004882812	0	10	T0-A1	Flask1
84.1999969482422	0	10	T0-A1	Flask1
2285	0	10	T0-A1	Flask1
14816	0	10	T0-A1	Flask1
4980.2001953125	0	10	T0-A1	Flask1
6575.5	0	10	T0-A1	Flask1
5457.2001953125	0	10	T0-A1	Flask1
15205.099609375	0	10	T0-A1	Flask1
47859.30078125	0	10	T0-A1	Flask1
17655.30078125	0	10	T0-A1	Flask1
6178.60009765625	0	10	T0-A1	Flask1
11794.7998046875	0	10	T0-A1	Flask1
4802.60009765625	0	10	T0-A1	Flask1
6854.7998046875	0	10	T0-A1	Flask1
28683.69921875	0	10	T0-A1	Flask1
4173.10009765625	0	10	T0-A1	Flask1
7814.2001953125	0	10	T0-A1	Flask1
12439.7998046875	0	10	T0-A1	Flask1
4729	0	10	T0-A1	Flask1
11026.2001953125	0	10	T0-A1	Flask1
24811.099609375	0	10	T0-A1	Flask1
13757.2001953125	0	10	T0-A1	Flask1
54342.8984375	0	10	T0-A1	Flask1
8583.599609375	0	10	T0-A1	Flask1
2444.30004882812	0	10	T0-A1	Flask1
29259.19921875	0	10	T0-A1	Flask1
2823.19995117188	0	10	T0-A1	Flask1
12878.7001953125	0	10	T0-A1	Flask1
16507.900390625	0	10	T0-A1	Flask1
14323.5	0	10	T0-A1	Flask1
49610.5	0	10	T0-A1	Flask1
3958.10009765625	0	10	T0-A1	Flask1
17207.900390625	0	10	T0-A1	Flask1
7475.5	0	10	T0-A1	Flask1
12432.599609375	0	10	T0-A1	Flask1
170178.90625	0	10	T0-A1	Flask1
3557.39990234375	0	10	T0-A1	Flask1
34423.69921875	0	10	T0-A1	Flask1
29561.900390625	0	10	T0-A1	Flask1
8843.7998046875	0	10	T0-A1	Flask1
37266.30078125	0	10	T0-A1	Flask1
27623	0	10	T0-A1	Flask1
11194	0	10	T0-A1	Flask1
9369.900390625	0	10	T0-A1	Flask1
9059.5	0	10	T0-A1	Flask1
11168.7001953125	0	10	T0-A1	Flask1
12914	0	10	T0-A1	Flask1
35369.6015625	0	10	T0-A1	Flask1
2225.39990234375	0	10	T0-A1	Flask1
4571.7001953125	0	10	T0-A1	Flask1
31392.30078125	0	10	T0-A1	Flask1
9424.900390625	0	10	T0-A1	Flask1
17043.099609375	0	10	T0-A1	Flask1
68357	0	10	T0-A1	Flask1
2705.19995117188	0	10	T0-A1	Flask1
7868.2998046875	0	10	T0-A1	Flask1
3312.39990234375	0	10	T0-A1	Flask1
2932.80004882812	0	10	T0-A1	Flask1
4325.7998046875	0	10	T0-A1	Flask1
4416.7998046875	0	10	T0-A1	Flask1
67731.8984375	0	10	T0-A1	Flask1
114090.5	0	10	T0-A1	Flask1
54420.1015625	0	10	T0-A1	Flask1
7041.7001953125	0	10	T0-A1	Flask1
101261.6015625	0	10	T0-A1	Flask1
7539.7998046875	0	10	T0-A1	Flask1
4915.89990234375	0	10	T0-A1	Flask1
4627.60009765625	0	10	T0-A1	Flask1
61098.1015625	0	10	T0-A1	Flask1
2507.5	0	10	T0-A1	Flask1
3046.39990234375	0	10	T0-A1	Flask1
22123.599609375	0	10	T0-A1	Flask1
31920.099609375	0	10	T0-A1	Flask1
15690.099609375	0	10	T0-A1	Flask1
9573.599609375	0	10	T0-A1	Flask1
4047.19995117188	0	10	T0-A1	Flask1
21666.30078125	0	10	T0-A1	Flask1
2683.5	0	10	T0-A1	Flask1
5133	0	10	T0-A1	Flask1
13702.099609375	0	10	T0-A1	Flask1
12804.2998046875	0	10	T0-A1	Flask1
25712.099609375	0	10	T0-A1	Flask1
1792.19995117188	0	10	T0-A1	Flask1
5137.10009765625	0	10	T0-A1	Flask1
15200	0	10	T0-A1	Flask1
6219	0	10	T0-A1	Flask1
45688.5	0	10	T0-A1	Flask1
5388.7998046875	0	10	T0-A1	Flask1
100331.1015625	0	10	T0-A1	Flask1
23762.5	0	10	T0-A1	Flask1
3441.89990234375	0	10	T0-A1	Flask1
38183.69921875	0	10	T0-A1	Flask1
10722.7998046875	0	10	T0-A1	Flask1
3264.39990234375	0	10	T0-A1	Flask1
23844.69921875	0	10	T0-A1	Flask1
35362.69921875	0	10	T0-A1	Flask1
22433.599609375	0	10	T0-A1	Flask1
57540	0	10	T0-A1	Flask1
20181.30078125	0	10	T0-A1	Flask1
4275.7001953125	0	10	T0-A1	Flask1
17578.599609375	0	10	T0-A1	Flask1
6788.2998046875	0	10	T0-A1	Flask1
4549.7001953125	0	10	T0-A1	Flask1
17911.400390625	0	10	T0-A1	Flask1
16623.19921875	0	10	T0-A1	Flask1
7437.7998046875	0	10	T0-A1	Flask1
24433.599609375	0	10	T0-A1	Flask1
49978	0	10	T0-A1	Flask1
15930.2001953125	0	10	T0-A1	Flask1
4490.7001953125	0	10	T0-A1	Flask1
36052.8984375	0	10	T0-A1	Flask1
11084.2998046875	0	10	T0-A1	Flask1
474.299987792969	0	10	T0-A1	Flask1
9491.5	0	10	T0-A1	Flask1
7916.60009765625	0	10	T0-A1	Flask1
14951.599609375	0	10	T0-A1	Flask1
7852.89990234375	0	10	T0-A1	Flask1
5146.39990234375	0	10	T0-A1	Flask1
13199.099609375	0	10	T0-A1	Flask1
3867.5	0	10	T0-A1	Flask1
590.599975585938	0	10	T0-A1	Flask1
84641	0	10	T0-A1	Flask1
3421.69995117188	0	10	T0-A1	Flask1
3764.80004882812	0	10	T0-A1	Flask1
32217.69921875	0	10	T0-A1	Flask1
3818.60009765625	0	10	T0-A1	Flask1
30540.599609375	0	10	T0-A1	Flask1
9483.5	0	10	T0-A1	Flask1
57757.6015625	0	10	T0-A1	Flask1
11719.5	0	10	T0-A1	Flask1
3157	0	10	T0-A1	Flask1
23442	0	10	T0-A1	Flask1
5823.39990234375	0	10	T0-A1	Flask1
5698.39990234375	0	10	T0-A1	Flask1
45431.8984375	0	10	T0-A1	Flask1
19054.19921875	0	10	T0-A1	Flask1
13318.400390625	0	10	T0-A1	Flask1
4099.60009765625	0	10	T0-A1	Flask1
2084.19995117188	0	10	T0-A1	Flask1
3048.30004882812	0	10	T0-A1	Flask1
7367.39990234375	0	10	T0-A1	Flask1
13794.7998046875	0	10	T0-A1	Flask1
7861.7998046875	0	10	T0-A1	Flask1
1288.40002441406	0	10	T0-A1	Flask1
5786.2998046875	0	10	T0-A1	Flask1
9026.599609375	0	10	T0-A1	Flask1
4904.89990234375	0	10	T0-A1	Flask1
6311.10009765625	0	10	T0-A1	Flask1
13835.099609375	0	10	T0-A1	Flask1
15746.900390625	0	10	T0-A1	Flask1
14566.099609375	0	10	T0-A1	Flask1
24347.599609375	0	10	T0-A1	Flask1
10997.099609375	0	10	T0-A1	Flask1
12058	0	10	T0-A1	Flask1
7966.60009765625	0	10	T0-A1	Flask1
4712	0	10	T0-A1	Flask1
5653.5	0	10	T0-A1	Flask1
19905.400390625	0	10	T0-A1	Flask1
10614.599609375	0	10	T0-A1	Flask1
3566.89990234375	0	10	T0-A1	Flask1
15559.2001953125	0	10	T0-A1	Flask1
25539.400390625	0	10	T0-A1	Flask1
12194.099609375	0	10	T0-A1	Flask1
9080.400390625	0	10	T0-A1	Flask1
2976.30004882812	0	10	T0-A1	Flask1
3577.30004882812	0	10	T0-A1	Flask1
13295.2001953125	0	10	T0-A1	Flask1
40342.69921875	0	10	T0-A1	Flask1
7841.2001953125	0	10	T0-A1	Flask1
38157	0	10	T0-A1	Flask1
1441.80004882812	0	10	T0-A1	Flask1
18690.30078125	0	10	T0-A1	Flask1
10471.5	0	10	T0-A1	Flask1
5075.2998046875	0	10	T0-A1	Flask1
8570.400390625	0	10	T0-A1	Flask1
33019.69921875	0	10	T0-A1	Flask1
14054.5	0	10	T0-A1	Flask1
18043.400390625	0	10	T0-A1	Flask1
3362.80004882812	0	10	T0-A1	Flask1
8085.89990234375	0	10	T0-A1	Flask1
4432.60009765625	0	10	T0-A1	Flask1
4857.60009765625	0	10	T0-A1	Flask1
5742.7001953125	0	10	T0-A1	Flask1
4068.69995117188	0	10	T0-A1	Flask1
6676.2001953125	0	10	T0-A1	Flask1
10234.5	0	10	T0-A1	Flask1
5162.2001953125	0	10	T0-A1	Flask1
11183.099609375	0	10	T0-A1	Flask1
6762.7001953125	0	10	T0-A1	Flask1
33459.1015625	0	10	T0-A1	Flask1
17212.400390625	0	10	T0-A1	Flask1
63054.5	0	10	T0-A1	Flask1
7481	0	10	T0-A1	Flask1
129481.703125	0	10	T0-A1	Flask1
24969.5	0	10	T0-A1	Flask1
1519.69995117188	0	10	T0-A1	Flask1
3639	0	10	T0-A1	Flask1
41498.8984375	0	10	T0-A1	Flask1
16626.400390625	0	10	T0-A1	Flask1
30657.30078125	0	10	T0-A1	Flask1
6861.60009765625	0	10	T0-A1	Flask1
2629.69995117188	0	10	T0-A1	Flask1
20606	0	10	T0-A1	Flask1
17415.400390625	0	10	T0-A1	Flask1
2779.69995117188	0	10	T0-A1	Flask1
9609	0	10	T0-A1	Flask1
34291.80078125	0	10	T0-A1	Flask1
59974.30078125	0	10	T0-A1	Flask1
16972	0	10	T0-A1	Flask1
14780.900390625	0	10	T0-A1	Flask1
5610.39990234375	0	10	T0-A1	Flask1
4655.7001953125	0	10	T0-A1	Flask1
13902.7998046875	0	10	T0-A1	Flask1
3976.19995117188	0	10	T0-A1	Flask1
5673.2998046875	0	10	T0-A1	Flask1
17909.69921875	0	10	T0-A1	Flask1
26658	0	10	T0-A1	Flask1
12680.7001953125	0	10	T0-A1	Flask1
5718.10009765625	0	10	T0-A1	Flask1
82689.1015625	0	10	T0-A1	Flask1
3629.5	0	10	T0-A1	Flask1
29137.900390625	0	10	T0-A1	Flask1
8426.400390625	0	10	T0-A1	Flask1
23221.5	0	10	T0-A1	Flask1
4000.10009765625	0	10	T0-A1	Flask1
26115.400390625	0	10	T0-A1	Flask1
4550.7001953125	0	10	T0-A1	Flask1
14105.900390625	0	10	T0-A1	Flask1
6074.2001953125	0	10	T0-A1	Flask1
6454.2998046875	0	10	T0-A1	Flask1
9802.2001953125	0	10	T0-A1	Flask1
6077.2001953125	0	10	T0-A1	Flask1
23868.5	0	10	T0-A1	Flask1
2937.39990234375	0	10	T0-A1	Flask1
13895.400390625	0	10	T0-A1	Flask1
9214.2998046875	0	10	T0-A1	Flask1
14751.400390625	0	10	T0-A1	Flask1
6764.10009765625	0	10	T0-A1	Flask1
2392.80004882812	0	10	T0-A1	Flask1
19849.5	0	10	T0-A1	Flask1
6215.89990234375	0	10	T0-A1	Flask1
4899.10009765625	0	10	T0-A1	Flask1
8048.10009765625	0	10	T0-A1	Flask1
3104.30004882812	0	10	T0-A1	Flask1
1488139.625	0	10	T0-A1	Flask1
10014.400390625	0	10	T0-A1	Flask1
13688.7998046875	0	10	T0-A1	Flask1
4723.39990234375	0	10	T0-A1	Flask1
10523.599609375	0	10	T0-A1	Flask1
16924.5	0	10	T0-A1	Flask1
9974.599609375	0	10	T0-A1	Flask1
5276.39990234375	0	10	T0-A1	Flask1
11406.900390625	0	10	T0-A1	Flask1
16444.5	0	10	T0-A1	Flask1
6598.39990234375	0	10	T0-A1	Flask1
38273	0	10	T0-A1	Flask1
13255.099609375	0	10	T0-A1	Flask1
22224	0	10	T0-A1	Flask1
9256.099609375	0	10	T0-A1	Flask1
3060.80004882812	0	10	T0-A1	Flask1
20185.5	0	10	T0-A1	Flask1
20221.099609375	0	10	T0-A1	Flask1
4647.7001953125	0	10	T0-A1	Flask1
154062.796875	0	10	T0-A1	Flask1
2980.19995117188	0	10	T0-A1	Flask1
4702.7998046875	0	10	T0-A1	Flask1
2331.69995117188	0	10	T0-A1	Flask1
8006.60009765625	0	10	T0-A1	Flask1
10562	0	10	T0-A1	Flask1
14541	0	10	T0-A1	Flask1
5099.39990234375	0	10	T0-A1	Flask1
47180	0	10	T0-A1	Flask1
20562.400390625	0	10	T0-A1	Flask1
24345.80078125	0	10	T0-A1	Flask1
29424.400390625	0	10	T0-A1	Flask1
4789.60009765625	0	10	T0-A1	Flask1
2399.89990234375	0	10	T0-A1	Flask1
7459.10009765625	0	10	T0-A1	Flask1
26674.30078125	0	10	T0-A1	Flask1
3294.69995117188	0	10	T0-A1	Flask1
58142.80078125	0	10	T0-A1	Flask1
25974.30078125	0	10	T0-A1	Flask1
762.099975585938	0	10	T0-A1	Flask1
34092.6015625	0	10	T0-A1	Flask1
47210.80078125	0	10	T0-A1	Flask1
20395.5	0	10	T0-A1	Flask1
16344.5	0	10	T0-A1	Flask1
4027	0	10	T0-A1	Flask1
19366.5	0	10	T0-A1	Flask1
69274.3984375	0	10	T0-A1	Flask1
6714.2001953125	0	10	T0-A1	Flask1
6044.10009765625	0	10	T0-A1	Flask1
28480.80078125	0	10	T0-A1	Flask1
11847.599609375	0	10	T0-A1	Flask1
1369711.75	0	10	T0-A1	Flask1
17123.19921875	0	10	T0-A1	Flask1
4553.2998046875	0	10	T0-A1	Flask1
4388.10009765625	0	10	T0-A1	Flask1
11705.900390625	0	10	T0-A1	Flask1
1050	0	10	T0-A1	Flask1
8884.400390625	0	10	T0-A1	Flask1
14966.5	0	10	T0-A1	Flask1
3537.69995117188	0	10	T0-A1	Flask1
3111.5	0	10	T0-A1	Flask1
25249.099609375	0	10	T0-A1	Flask1
31084.19921875	0	10	T0-A1	Flask1
3663.19995117188	0	10	T0-A1	Flask1
10630.7001953125	0	10	T0-A1	Flask1
45728	0	10	T0-A1	Flask1
20862.5	0	10	T0-A1	Flask1
13312.2001953125	0	10	T0-A1	Flask1
28913.5	0	10	T0-A1	Flask1
13876.099609375	0	10	T0-A1	Flask1
5682.10009765625	0	10	T0-A1	Flask1
15420.2998046875	0	10	T0-A1	Flask1
18237.80078125	0	10	T0-A1	Flask1
4079.5	0	10	T0-A1	Flask1
23343.599609375	0	10	T0-A1	Flask1
11845.900390625	0	10	T0-A1	Flask1
16292.400390625	0	10	T0-A1	Flask1
27592.80078125	0	10	T0-A1	Flask1
14573.2001953125	0	10	T0-A1	Flask1
5007.5	0	10	T0-A1	Flask1
7033.89990234375	0	10	T0-A1	Flask1
11757.7001953125	0	10	T0-A1	Flask1
8903.400390625	0	10	T0-A1	Flask1
12779.599609375	0	10	T0-A1	Flask1
25804	0	10	T0-A1	Flask1
11572.2001953125	0	10	T0-A1	Flask1
4132.7998046875	0	10	T0-A1	Flask1
57194.80078125	0	10	T0-A1	Flask1
27249.5	0	10	T0-A1	Flask1
36848.3984375	0	10	T0-A1	Flask1
13577.599609375	0	10	T0-A1	Flask1
4630.7001953125	0	10	T0-A1	Flask1
17084.599609375	0	10	T0-A1	Flask1
36979.69921875	0	10	T0-A1	Flask1
18060.5	0	10	T0-A1	Flask1
10925.2001953125	0	10	T0-A1	Flask1
9923.7998046875	0	10	T0-A1	Flask1
5397.39990234375	0	10	T0-A1	Flask1
239187.296875	0	10	T0-A1	Flask1
54189.30078125	0	10	T0-A1	Flask1
5879.2001953125	0	10	T0-A1	Flask1
456685	0	10	T0-A1	Flask1
71520.6015625	0	10	T0-A1	Flask1
9134	0	10	T0-A1	Flask1
14128.5	0	10	T0-A1	Flask1
12150.900390625	0	10	T0-A1	Flask1
37990.69921875	0	10	T0-A1	Flask1
6344.89990234375	0	10	T0-A1	Flask1
4351.7001953125	0	10	T0-A1	Flask1
7727.7998046875	0	10	T0-A1	Flask1
4598.7001953125	0	10	T0-A1	Flask1
11554	0	10	T0-A1	Flask1
7273	0	10	T0-A1	Flask1
28485.099609375	0	10	T0-A1	Flask1
18960.30078125	0	10	T0-A1	Flask1
12721.400390625	0	10	T0-A1	Flask1
5132.60009765625	0	10	T0-A1	Flask1
5508.10009765625	0	10	T0-A1	Flask1
2550.69995117188	0	10	T0-A1	Flask1
15140.7001953125	0	10	T0-A1	Flask1
4590.2001953125	0	10	T0-A1	Flask1
509086.90625	0	10	T0-A1	Flask1
22564.19921875	0	10	T0-A1	Flask1
35013.3984375	0	10	T0-A1	Flask1
5439.60009765625	0	10	T0-A1	Flask1
5190.39990234375	0	10	T0-A1	Flask1
4753	0	10	T0-A1	Flask1
61370	0	10	T0-A1	Flask1
22946.5	0	10	T0-A1	Flask1
5853.10009765625	0	10	T0-A1	Flask1
3156	0	10	T0-A1	Flask1
19584.099609375	0	10	T0-A1	Flask1
1263.30004882812	0	10	T0-A1	Flask1
10999.599609375	0	10	T0-A1	Flask1
4950.2001953125	0	10	T0-A1	Flask1
3506.89990234375	0	10	T0-A1	Flask1
24764.400390625	0	10	T0-A1	Flask1
6637.39990234375	0	10	T0-A1	Flask1
25726.30078125	0	10	T0-A1	Flask1
2614.30004882812	0	10	T0-A1	Flask1
6498.89990234375	0	10	T0-A1	Flask1
2938.69995117188	0	10	T0-A1	Flask1
6778	0	10	T0-A1	Flask1
26468.69921875	0	10	T0-A1	Flask1
40347.19921875	0	10	T0-A1	Flask1
65509.8984375	0	10	T0-A1	Flask1
50831.6015625	0	10	T0-A1	Flask1
94529.703125	0	10	T0-A1	Flask1
8042	0	10	T0-A1	Flask1
12699.2001953125	0	10	T0-A1	Flask1
4869.5	0	10	T0-A1	Flask1
61316.6015625	0	10	T0-A1	Flask1
5561	0	10	T0-A1	Flask1
39865.69921875	0	10	T0-A1	Flask1
7054	0	10	T0-A1	Flask1
2782.69995117188	0	10	T0-A1	Flask1
10014.099609375	0	10	T0-A1	Flask1
28601.5	0	10	T0-A1	Flask1
10316.400390625	0	10	T0-A1	Flask1
4993.89990234375	0	10	T0-A1	Flask1
9831.2998046875	0	10	T0-A1	Flask1
6508.10009765625	0	10	T0-A1	Flask1
13069.7001953125	0	10	T0-A1	Flask1
43679.8984375	0	10	T0-A1	Flask1
5233.7001953125	0	10	T0-A1	Flask1
3364.5	0	10	T0-A1	Flask1
2887.19995117188	0	10	T0-A1	Flask1
3543	0	10	T0-A1	Flask1
27709.900390625	0	10	T0-A1	Flask1
8739.2998046875	0	10	T0-A1	Flask1
9568.2001953125	0	10	T0-A1	Flask1
1440.40002441406	0	10	T0-A1	Flask1
4925.39990234375	0	10	T0-A1	Flask1
11920.5	0	10	T0-A1	Flask1
9883.2998046875	0	10	T0-A1	Flask1
3437.89990234375	0	10	T0-A1	Flask1
4924.7998046875	0	10	T0-A1	Flask1
12825.599609375	0	10	T0-A1	Flask1
24999.30078125	0	10	T0-A1	Flask1
584112.6875	0	10	T0-A1	Flask1
21939.5	0	10	T0-A1	Flask1
77705.296875	0	10	T0-A1	Flask1
51452.5	0	10	T0-A1	Flask1
7185.5	0	10	T0-A1	Flask1
77313.8984375	0	10	T0-A1	Flask1
20236.900390625	0	10	T0-A1	Flask1
18696.599609375	0	10	T0-A1	Flask1
3184.60009765625	0	10	T0-A1	Flask1
2909.60009765625	0	10	T0-A1	Flask1
35713.69921875	0	10	T0-A1	Flask1
10475.7998046875	0	10	T0-A1	Flask1
3629.30004882812	0	10	T0-A1	Flask1
1841.30004882812	0	10	T0-A1	Flask1
15223.400390625	0	10	T0-A1	Flask1
4706.2001953125	0	10	T0-A1	Flask1
57745.80078125	0	10	T0-A1	Flask1
17421.099609375	0	10	T0-A1	Flask1
1276.80004882812	0	10	T0-A1	Flask1
6459	0	10	T0-A1	Flask1
60097.6015625	0	10	T0-A1	Flask1
6723.7001953125	0	10	T0-A1	Flask1
3593.10009765625	0	10	T0-A1	Flask1
7090.10009765625	0	10	T0-A1	Flask1
10055.099609375	0	10	T0-A1	Flask1
5970.5	0	10	T0-A1	Flask1
6244.7998046875	0	10	T0-A1	Flask1
14638.400390625	0	10	T0-A1	Flask1
4039.60009765625	0	10	T0-A1	Flask1
25715.19921875	0	10	T0-A1	Flask1
208151	0	10	T0-A1	Flask1
3773.19995117188	0	10	T0-A1	Flask1
6401.7998046875	0	10	T0-A1	Flask1
7150	0	10	T0-A1	Flask1
2642.10009765625	0	10	T0-A1	Flask1
15330.5	0	10	T0-A1	Flask1
46948.30078125	0	10	T0-A1	Flask1
26437.900390625	0	10	T0-A1	Flask1
15775.5	0	10	T0-A1	Flask1
10295.400390625	0	10	T0-A1	Flask1
21735.19921875	0	10	T0-A1	Flask1
22508.599609375	0	10	T0-A1	Flask1
2084.39990234375	0	10	T0-A1	Flask1
4073.80004882812	0	10	T0-A1	Flask1
58733.19921875	0	10	T0-A1	Flask1
8471.2001953125	0	10	T0-A1	Flask1
2770.5	0	10	T0-A1	Flask1
5130	0	10	T0-A1	Flask1
10675.2001953125	0	10	T0-A1	Flask1
30568.5	0	10	T0-A1	Flask1
6607.5	0	10	T0-A1	Flask1
7621.7998046875	0	10	T0-A1	Flask1
4400.5	0	10	T0-A1	Flask1
38551.80078125	0	10	T0-A1	Flask1
7959.5	0	10	T0-A1	Flask1
18389.80078125	0	10	T0-A1	Flask1
17839.400390625	0	10	T0-A1	Flask1
6351.2001953125	0	10	T0-A1	Flask1
14283.7001953125	0	10	T0-A1	Flask1
28931.19921875	0	10	T0-A1	Flask1
5611.39990234375	0	10	T0-A1	Flask1
61011.5	0	10	T0-A1	Flask1
5959.60009765625	0	10	T0-A1	Flask1
1847.5	0	10	T0-A1	Flask1
10231.7998046875	0	10	T0-A1	Flask1
440509.8125	0	10	T0-A1	Flask1
4269.39990234375	0	10	T0-A1	Flask1
6467.2001953125	0	10	T0-A1	Flask1
16508.099609375	0	10	T0-A1	Flask1
273211.6875	0	10	T0-A1	Flask1
8114.60009765625	0	10	T0-A1	Flask1
25244.69921875	0	10	T0-A1	Flask1
2806.80004882812	0	10	T0-A1	Flask1
4665.89990234375	0	10	T0-A1	Flask1
10487.400390625	0	10	T0-A1	Flask1
8637.5	0	10	T0-A1	Flask1
24398.19921875	0	10	T0-A1	Flask1
14702.2998046875	0	10	T0-A1	Flask1
5023.60009765625	0	10	T0-A1	Flask1
43730.5	0	10	T0-A1	Flask1
16321.2001953125	0	10	T0-A1	Flask1
6652.7001953125	0	10	T0-A1	Flask1
5649.10009765625	0	10	T0-A1	Flask1
8750.7998046875	0	10	T0-A1	Flask1
32715.5	0	10	T0-A1	Flask1
9394.099609375	0	10	T0-A1	Flask1
21544.400390625	0	10	T0-A1	Flask1
39741.3984375	0	10	T0-A1	Flask1
21521.5	0	10	T0-A1	Flask1
2647.5	0	10	T0-A1	Flask1
69940.296875	0	10	T0-A1	Flask1
7275.5	0	10	T0-A1	Flask1
23336.80078125	0	10	T0-A1	Flask1
8166.7001953125	0	10	T0-A1	Flask1
2273.30004882812	0	10	T0-A1	Flask1
51256.3984375	0	10	T0-A1	Flask1
3418.5	0	10	T0-A1	Flask1
16785.30078125	0	10	T0-A1	Flask1
37630	0	10	T0-A1	Flask1
10514.400390625	0	10	T0-A1	Flask1
26610.5	0	10	T0-A1	Flask1
53865.69921875	0	10	T0-A1	Flask1
6661.39990234375	0	10	T0-A1	Flask1
9418.599609375	0	10	T0-A1	Flask1
1572.69995117188	0	10	T0-A1	Flask1
3403.19995117188	0	10	T0-A1	Flask1
6306.39990234375	0	10	T0-A1	Flask1
7077.89990234375	0	10	T0-A1	Flask1
13509.7998046875	0	10	T0-A1	Flask1
12018.599609375	0	10	T0-A1	Flask1
2609.60009765625	0	10	T0-A1	Flask1
22079.900390625	0	10	T0-A1	Flask1
53076	0	10	T0-A1	Flask1
7774.7998046875	0	10	T0-A1	Flask1
11620.400390625	0	10	T0-A1	Flask1
24338.69921875	0	10	T0-A1	Flask1
2203239.25	0	10	T0-A1	Flask1
31292.30078125	0	10	T0-A1	Flask1
5683.5	0	10	T0-A1	Flask1
145617.796875	0	10	T0-A1	Flask1
6466.7001953125	0	10	T0-A1	Flask1
4453.10009765625	0	10	T0-A1	Flask1
6081.39990234375	0	10	T0-A1	Flask1
11352.599609375	0	10	T0-A1	Flask1
14083.5	0	10	T0-A1	Flask1
5206.5	0	10	T0-A1	Flask1
20579.69921875	0	10	T0-A1	Flask1
63284.5	0	10	T0-A1	Flask1
9338.900390625	0	10	T0-A1	Flask1
6565.2998046875	0	10	T0-A1	Flask1
6846.2998046875	0	10	T0-A1	Flask1
23919.099609375	0	10	T0-A1	Flask1
11276.2001953125	0	10	T0-A1	Flask1
8638.900390625	0	10	T0-A1	Flask1
2356.39990234375	0	10	T0-A1	Flask1
6262.2998046875	0	10	T0-A1	Flask1
16796.099609375	0	10	T0-A1	Flask1
11979.400390625	0	10	T0-A1	Flask1
157952.09375	0	10	T0-A1	Flask1
17508.400390625	0	10	T0-A1	Flask1
19034.5	0	10	T0-A1	Flask1
88173.203125	0	10	T0-A1	Flask1
4755.7998046875	0	10	T0-A1	Flask1
6954.10009765625	0	10	T0-A1	Flask1
912	0	10	T0-A1	Flask1
10262.2998046875	0	10	T0-A1	Flask1
6200.60009765625	0	10	T0-A1	Flask1
3969.5	0	10	T0-A1	Flask1
11600	0	10	T0-A1	Flask1
5793.10009765625	0	10	T0-A1	Flask1
3843.5	0	10	T0-A1	Flask1
24343.099609375	0	10	T0-A1	Flask1
11525.7001953125	0	10	T0-A1	Flask1
16297	0	10	T0-A1	Flask1
5474.7998046875	0	10	T0-A1	Flask1
25960.400390625	0	10	T0-A1	Flask1
11726.099609375	0	10	T0-A1	Flask1
6520.2998046875	0	10	T0-A1	Flask1
189781	0	10	T0-A1	Flask1
3583.80004882812	0	10	T0-A1	Flask1
87045.796875	0	10	T0-A1	Flask1
35432	0	10	T0-A1	Flask1
21629.80078125	0	10	T0-A1	Flask1
16616.80078125	0	10	T0-A1	Flask1
12910.099609375	0	10	T0-A1	Flask1
7644.2001953125	0	10	T0-A1	Flask1
15061	0	10	T0-A1	Flask1
3938.80004882812	0	10	T0-A1	Flask1
10751.099609375	0	10	T0-A1	Flask1
11099.599609375	0	10	T0-A1	Flask1
24886.900390625	0	10	T0-A1	Flask1
11511.400390625	0	10	T0-A1	Flask1
21306.19921875	0	10	T0-A1	Flask1
13112.099609375	0	10	T0-A1	Flask1
8348.2001953125	0	10	T0-A1	Flask1
15341	0	10	T0-A1	Flask1
72527	0	10	T0-A1	Flask1
8393.099609375	0	10	T0-A1	Flask1
84545.796875	0	10	T0-A1	Flask1
9130.7998046875	0	10	T0-A1	Flask1
4344.39990234375	0	10	T0-A1	Flask1
17677.099609375	0	10	T0-A1	Flask1
12979.7998046875	0	10	T0-A1	Flask1
10599.099609375	0	10	T0-A1	Flask1
4570.39990234375	0	10	T0-A1	Flask1
5516.2998046875	0	10	T0-A1	Flask1
29619.900390625	0	10	T0-A1	Flask1
13249.2998046875	0	10	T0-A1	Flask1
31016.599609375	0	10	T0-A1	Flask1
8214.7001953125	0	10	T0-A1	Flask1
14182.900390625	0	10	T0-A1	Flask1
6670.7998046875	0	10	T0-A1	Flask1
13513.599609375	0	10	T0-A1	Flask1
6228.10009765625	0	10	T0-A1	Flask1
10772.2001953125	0	10	T0-A1	Flask1
4768.2001953125	0	10	T0-A1	Flask1
4215.5	0	10	T0-A1	Flask1
8304.900390625	0	10	T0-A1	Flask1
17814.30078125	0	10	T0-A1	Flask1
14555.400390625	0	10	T0-A1	Flask1
4989.10009765625	0	10	T0-A1	Flask1
1423.19995117188	0	10	T0-A1	Flask1
8075.89990234375	0	10	T0-A1	Flask1
97533.296875	0	10	T0-A1	Flask1
11853.7001953125	0	10	T0-A1	Flask1
20186.5	0	10	T0-A1	Flask1
16254	0	10	T0-A1	Flask1
2545.19995117188	0	10	T0-A1	Flask1
2637.80004882812	0	10	T0-A1	Flask1
2035.80004882812	0	10	T0-A1	Flask1
6084.89990234375	0	10	T0-A1	Flask1
4258.39990234375	0	10	T0-A1	Flask1
12590.900390625	0	10	T0-A1	Flask1
83282.6015625	0	10	T0-A1	Flask1
7358.89990234375	0	10	T0-A1	Flask1
3421.69995117188	0	10	T0-A1	Flask1
4628.2001953125	0	10	T0-A1	Flask1
41751.1015625	0	10	T0-A1	Flask1
6424.2001953125	0	10	T0-A1	Flask1
2970.5	0	10	T0-A1	Flask1
19742	0	10	T0-A1	Flask1
2131	0	10	T0-A1	Flask1
33820.8984375	0	10	T0-A1	Flask1
27005.30078125	0	10	T0-A1	Flask1
90650.203125	0	10	T0-A1	Flask1
4029.89990234375	0	10	T0-A1	Flask1
13207.2001953125	0	10	T0-A1	Flask1
53897.3984375	0	10	T0-A1	Flask1
3259.19995117188	0	10	T0-A1	Flask1
3876.60009765625	0	10	T0-A1	Flask1
13477.7001953125	0	10	T0-A1	Flask1
4940.7998046875	0	10	T0-A1	Flask1
87790.703125	0	10	T0-A1	Flask1
24196.099609375	0	10	T0-A1	Flask1
7702	0	10	T0-A1	Flask1
12758.2998046875	0	10	T0-A1	Flask1
4940.2998046875	0	10	T0-A1	Flask1
2208.5	0	10	T0-A1	Flask1
20435.80078125	0	10	T0-A1	Flask1
7629.89990234375	0	10	T0-A1	Flask1
33994.8984375	0	10	T0-A1	Flask1
7889.10009765625	0	10	T0-A1	Flask1
7667.7001953125	0	10	T0-A1	Flask1
19979.400390625	0	10	T0-A1	Flask1
14981.7001953125	0	10	T0-A1	Flask1
10135.099609375	0	10	T0-A1	Flask1
32246.900390625	0	10	T0-A1	Flask1
5404.10009765625	0	10	T0-A1	Flask1
9653.900390625	0	10	T0-A1	Flask1
14436.099609375	0	10	T0-A1	Flask1
32095.5	0	10	T0-A1	Flask1
5602.7998046875	0	10	T0-A1	Flask1
7244	0	10	T0-A1	Flask1
20699.5	0	10	T0-A1	Flask1
4038.30004882812	0	10	T0-A1	Flask1
5988.39990234375	0	10	T0-A1	Flask1
277270.1875	0	10	T0-A1	Flask1
11373.2998046875	0	10	T0-A1	Flask1
4893.10009765625	0	10	T0-A1	Flask1
9975.099609375	0	10	T0-A1	Flask1
41450.8984375	0	10	T0-A1	Flask1
9723.900390625	0	10	T0-A1	Flask1
22029	0	10	T0-A1	Flask1
43913.3984375	0	10	T0-A1	Flask1
2440.69995117188	0	10	T0-A1	Flask1
2787.80004882812	0	10	T0-A1	Flask1
5186.2998046875	0	10	T0-A1	Flask1
24650.19921875	0	10	T0-A1	Flask1
10311.599609375	0	10	T0-A1	Flask1
289342.1875	0	10	T0-A1	Flask1
27210	0	10	T0-A1	Flask1
28808.599609375	0	10	T0-A1	Flask1
2088.19995117188	0	10	T0-A1	Flask1
8668.400390625	0	10	T0-A1	Flask1
16454.19921875	0	10	T0-A1	Flask1
10984.599609375	0	10	T0-A1	Flask1
5038	0	10	T0-A1	Flask1
4541	0	10	T0-A1	Flask1
5777.2998046875	0	10	T0-A1	Flask1
37776.5	0	10	T0-A1	Flask1
9128.7001953125	0	10	T0-A1	Flask1
26270.099609375	0	10	T0-A1	Flask1
20164.69921875	0	10	T0-A1	Flask1
163195.296875	0	10	T0-A1	Flask1
28676	0	10	T0-A1	Flask1
7489.2998046875	0	10	T0-A1	Flask1
15244	0	10	T0-A1	Flask1
30809.69921875	0	10	T0-A1	Flask1
13871	0	10	T0-A1	Flask1
3437.10009765625	0	10	T0-A1	Flask1
25369	0	10	T0-A1	Flask1
5606.2998046875	0	10	T0-A1	Flask1
6009.2001953125	0	10	T0-A1	Flask1
10799	0	10	T0-A1	Flask1
11491.7998046875	0	10	T0-A1	Flask1
3832	0	10	T0-A1	Flask1
3221.89990234375	0	10	T0-A1	Flask1
17590.5	0	10	T0-A1	Flask1
27031.599609375	0	10	T0-A1	Flask1
10393.7998046875	0	10	T0-A1	Flask1
31732.69921875	0	10	T0-A1	Flask1
6310.7998046875	0	10	T0-A1	Flask1
14420.7001953125	0	10	T0-A1	Flask1
41498.8984375	0	10	T0-A1	Flask1
5225.7998046875	0	10	T0-A1	Flask1
1720.09997558594	0	10	T0-A1	Flask1
3012.80004882812	0	10	T0-A1	Flask1
1946	0	10	T0-A1	Flask1
13117	0	10	T0-A1	Flask1
15667.400390625	0	10	T0-A1	Flask1
2275.10009765625	0	10	T0-A1	Flask1
3177.89990234375	0	10	T0-A1	Flask1
15692.599609375	0	10	T0-A1	Flask1
3075	0	10	T0-A1	Flask1
3080.19995117188	0	10	T0-A1	Flask1
78846.703125	0	10	T0-A1	Flask1
6721.5	0	10	T0-A1	Flask1
44682.19921875	0	10	T0-A1	Flask1
8349.2001953125	0	10	T0-A1	Flask1
5343	0	10	T0-A1	Flask1
4140.39990234375	0	10	T0-A1	Flask1
4704.10009765625	0	10	T0-A1	Flask1
3711.60009765625	0	10	T0-A1	Flask1
2290	0	10	T0-A1	Flask1
20934.5	0	10	T0-A1	Flask1
14690.400390625	0	10	T0-A1	Flask1
10449	0	10	T0-A1	Flask1
32905.30078125	0	10	T0-A1	Flask1
9125.400390625	0	10	T0-A1	Flask1
5544.7998046875	0	10	T0-A1	Flask1
465672.1875	0	10	T0-A1	Flask1
7203.7998046875	0	10	T0-A1	Flask1
34075.30078125	0	10	T0-A1	Flask1
134472	0	10	T0-A1	Flask1
2096	0	10	T0-A1	Flask1
127975.8984375	0	10	T0-A1	Flask1
9127.599609375	0	10	T0-A1	Flask1
44765.30078125	0	10	T0-A1	Flask1
3110.39990234375	0	10	T0-A1	Flask1
8742.099609375	0	10	T0-A1	Flask1
3398	0	10	T0-A1	Flask1
11202.2998046875	0	10	T0-A1	Flask1
743.700012207031	0	10	T0-A1	Flask1
4658.10009765625	0	10	T0-A1	Flask1
4615	0	10	T0-A1	Flask1
15430.099609375	0	10	T0-A1	Flask1
85482.3984375	0	10	T0-A1	Flask1
53902.80078125	0	10	T0-A1	Flask1
29303.400390625	0	10	T0-A1	Flask1
3088.39990234375	0	10	T0-A1	Flask1
3080.39990234375	0	10	T0-A1	Flask1
8697	0	10	T0-A1	Flask1
66685.296875	0	10	T0-A1	Flask1
10959.2998046875	0	10	T0-A1	Flask1
14395.7001953125	0	10	T0-A1	Flask1
6783.7998046875	0	10	T0-A1	Flask1
1022.70001220703	0	10	T0-A1	Flask1
7775.60009765625	0	10	T0-A1	Flask1
1626.30004882812	0	10	T0-A1	Flask1
2833.60009765625	0	10	T0-A1	Flask1
12597.599609375	0	10	T0-A1	Flask1
7062.5	0	10	T0-A1	Flask1
13566.400390625	0	10	T0-A1	Flask1
3116.39990234375	0	10	T0-A1	Flask1
12133.2998046875	0	10	T0-A1	Flask1
6626.7001953125	0	10	T0-A1	Flask1
3072.69995117188	0	10	T0-A1	Flask1
3607.80004882812	0	10	T0-A1	Flask1
21320.599609375	0	10	T0-A1	Flask1
4542.2998046875	0	10	T0-A1	Flask1
10885.599609375	0	10	T0-A1	Flask1
14844.7001953125	0	10	T0-A1	Flask1
14646.900390625	0	10	T0-A1	Flask1
30407.099609375	0	10	T0-A1	Flask1
838580.875	0	10	T0-A1	Flask1
9272.7998046875	0	10	T0-A1	Flask1
46724.1015625	0	10	T0-A1	Flask1
12264.400390625	0	10	T0-A1	Flask1
42477.69921875	0	10	T0-A1	Flask1
27166	0	10	T0-A1	Flask1
43742.8984375	0	10	T0-A1	Flask1
4447.89990234375	0	10	T0-A1	Flask1
5485.39990234375	0	10	T0-A1	Flask1
11153.5	0	10	T0-A1	Flask1
19436.69921875	0	10	T0-A1	Flask1
15442.7998046875	0	10	T0-A1	Flask1
4149.5	0	10	T0-A1	Flask1
35892.8984375	0	10	T0-A1	Flask1
13365.599609375	0	10	T0-A1	Flask1
3745.30004882812	0	10	T0-A1	Flask1
6015.60009765625	0	10	T0-A1	Flask1
3582.30004882812	0	10	T0-A1	Flask1
6301	0	10	T0-A1	Flask1
226187.703125	0	10	T0-A1	Flask1
5191.2998046875	0	10	T0-A1	Flask1
28741.30078125	0	10	T0-A1	Flask1
9607.5	0	10	T0-A1	Flask1
84114	0	10	T0-A1	Flask1
6446.5	0	10	T0-A1	Flask1
3281.69995117188	0	10	T0-A1	Flask1
16015.099609375	0	10	T0-A1	Flask1
18977.400390625	0	10	T0-A1	Flask1
16844.80078125	0	10	T0-A1	Flask1
52933.5	0	10	T0-A1	Flask1
30920.599609375	0	10	T0-A1	Flask1
501.799987792969	0	10	T0-A1	Flask1
23500.900390625	0	10	T0-A1	Flask1
3481.60009765625	0	10	T0-A1	Flask1
52718.1015625	0	10	T0-A1	Flask1
14816	0	10	T0-A1	Flask1
22504.5	0	10	T0-A1	Flask1
3478.5	0	10	T0-A1	Flask1
4941.60009765625	0	10	T0-A1	Flask1
35412.80078125	0	10	T0-A1	Flask1
3418.89990234375	0	10	T0-A1	Flask1
22680	0	10	T0-A1	Flask1
17119	0	10	T0-A1	Flask1
26268	0	10	T0-A1	Flask1
2314.69995117188	0	10	T0-A1	Flask1
7038.7001953125	0	10	T0-A1	Flask1
2896.80004882812	0	10	T0-A1	Flask1
7048.5	0	10	T0-A1	Flask1
9429.099609375	0	10	T0-A1	Flask1
6126.89990234375	0	10	T0-A1	Flask1
13423.2001953125	0	10	T0-A1	Flask1
15119.400390625	0	10	T0-A1	Flask1
1376.59997558594	0	10	T0-A1	Flask1
36871.80078125	0	10	T0-A1	Flask1
4431.89990234375	0	10	T0-A1	Flask1
3083.80004882812	0	10	T0-A1	Flask1
46361.80078125	0	10	T0-A1	Flask1
11895.2998046875	0	10	T0-A1	Flask1
22376.30078125	0	10	T0-A1	Flask1
20817	0	10	T0-A1	Flask1
1244.09997558594	0	10	T0-A1	Flask1
19311.599609375	0	10	T0-A1	Flask1
2811.89990234375	0	10	T0-A1	Flask1
8707.900390625	0	10	T0-A1	Flask1
1594.59997558594	0	10	T0-A1	Flask1
6965.60009765625	0	10	T0-A1	Flask1
17885.80078125	0	10	T0-A1	Flask1
9881.5	0	10	T0-A1	Flask1
34019.6015625	0	10	T0-A1	Flask1
18234.099609375	0	10	T0-A1	Flask1
10547.2001953125	0	10	T0-A1	Flask1
3240.5	0	10	T0-A1	Flask1
5188.89990234375	0	10	T0-A1	Flask1
15377.2001953125	0	10	T0-A1	Flask1
2363	0	10	T0-A1	Flask1
46634.69921875	0	10	T0-A1	Flask1
6860.60009765625	0	10	T0-A1	Flask1
22650.19921875	0	10	T0-A1	Flask1
5742.5	0	10	T0-A1	Flask1
6776.89990234375	0	10	T0-A1	Flask1
9248.2001953125	0	10	T0-A1	Flask1
9214.099609375	0	10	T0-A1	Flask1
22443	0	10	T0-A1	Flask1
39866.6015625	0	10	T0-A1	Flask1
8148.2998046875	0	10	T0-A1	Flask1
2420.69995117188	0	10	T0-A1	Flask1
36750.8984375	0	10	T0-A1	Flask1
123356.5	0	10	T0-A1	Flask1
4008.69995117188	0	10	T0-A1	Flask1
2800.39990234375	0	10	T0-A1	Flask1
42455.1015625	0	10	T0-A1	Flask1
3320.5	0	10	T0-A1	Flask1
7324.89990234375	0	10	T0-A1	Flask1
10689.400390625	0	10	T0-A1	Flask1
7263.2998046875	0	10	T0-A1	Flask1
44353.19921875	0	10	T0-A1	Flask1
23326.69921875	0	10	T0-A1	Flask1
18883.5	0	10	T0-A1	Flask1
4982.2998046875	0	10	T0-A1	Flask1
17047.19921875	0	10	T0-A1	Flask1
6675.2001953125	0	10	T0-A1	Flask1
14641.5	0	10	T0-A1	Flask1
7849.60009765625	0	10	T0-A1	Flask1
572852	0	10	T0-A1	Flask1
1880.5	0	10	T0-A1	Flask1
7471.7001953125	0	10	T0-A1	Flask1
9896.400390625	0	10	T0-A1	Flask1
14248.5	0	10	T0-A1	Flask1
922539.375	0	10	T0-A1	Flask1
2157.19995117188	0	10	T0-A1	Flask1
17470.400390625	0	10	T0-A1	Flask1
19194.80078125	0	10	T0-A1	Flask1
9214.7001953125	0	10	T0-A1	Flask1
7148.2998046875	0	10	T0-A1	Flask1
2970.30004882812	0	10	T0-A1	Flask1
3182.39990234375	0	10	T0-A1	Flask1
1370.30004882812	0	10	T0-A1	Flask1
71563.6015625	0	10	T0-A1	Flask1
13864.400390625	0	10	T0-A1	Flask1
3042.89990234375	0	10	T0-A1	Flask1
13017.099609375	0	10	T0-A1	Flask1
9747.2998046875	0	10	T0-A1	Flask1
25119.5	0	10	T0-A1	Flask1
10774.400390625	0	10	T0-A1	Flask1
3779.30004882812	0	10	T0-A1	Flask1
14867.599609375	0	10	T0-A1	Flask1
42687.30078125	0	10	T0-A1	Flask1
46362.1015625	0	10	T0-A1	Flask1
7126.10009765625	0	10	T0-A1	Flask1
12170.599609375	0	10	T0-A1	Flask1
2373.10009765625	0	10	T0-A1	Flask1
12928.7998046875	0	10	T0-A1	Flask1
6961.39990234375	0	10	T0-A1	Flask1
8839.5	0	10	T0-A1	Flask1
11041.599609375	0	10	T0-A1	Flask1
22384	0	10	T0-A1	Flask1
7888.2998046875	0	10	T0-A1	Flask1
21716.80078125	0	10	T0-A1	Flask1
67740.8984375	0	10	T0-A1	Flask1
2295.69995117188	0	10	T0-A1	Flask1
52348.80078125	0	10	T0-A1	Flask1
5463.7998046875	0	10	T0-A1	Flask1
57309.3984375	0	10	T0-A1	Flask1
14105.900390625	0	10	T0-A1	Flask1
2978.10009765625	0	10	T0-A1	Flask1
8719.099609375	0	10	T0-A1	Flask1
36390.19921875	0	10	T0-A1	Flask1
7774.60009765625	0	10	T0-A1	Flask1
8947	0	10	T0-A1	Flask1
3613.80004882812	0	10	T0-A1	Flask1
8903.2998046875	0	10	T0-A1	Flask1
6087.89990234375	0	10	T0-A1	Flask1
7849.5	0	10	T0-A1	Flask1
44606.80078125	0	10	T0-A1	Flask1
6430.39990234375	0	10	T0-A1	Flask1
9376.599609375	0	10	T0-A1	Flask1
8369.5	0	10	T0-A1	Flask1
6426.7998046875	0	10	T0-A1	Flask1
3342.39990234375	0	10	T0-A1	Flask1
5055.10009765625	0	10	T0-A1	Flask1
4335	0	10	T0-A1	Flask1
32358.30078125	0	10	T0-A1	Flask1
28487	0	10	T0-A1	Flask1
11807.2001953125	0	10	T0-A1	Flask1
4668.7998046875	0	10	T0-A1	Flask1
5973.2998046875	0	10	T0-A1	Flask1
19026.69921875	0	10	T0-A1	Flask1
11430.5	0	10	T0-A1	Flask1
10796.2998046875	0	10	T0-A1	Flask1
4191.10009765625	0	10	T0-A1	Flask1
1844.90002441406	0	10	T0-A1	Flask1
11656.2001953125	0	10	T0-A1	Flask1
2954	0	10	T0-A1	Flask1
1713.80004882812	0	10	T0-A1	Flask1
12526.2998046875	0	10	T0-A1	Flask1
4925.39990234375	0	10	T0-A1	Flask1
1747	0	10	T0-A1	Flask1
20999.19921875	0	10	T0-A1	Flask1
9851.2998046875	0	10	T0-A1	Flask1
9971.7998046875	0	10	T0-A1	Flask1
11624.5	0	10	T0-A1	Flask1
9202.400390625	0	10	T0-A1	Flask1
4162.10009765625	0	10	T0-A1	Flask1
21910.69921875	0	10	T0-A1	Flask1
524.700012207031	0	10	T0-A1	Flask1
4326.5	0	10	T0-A1	Flask1
1663	0	10	T0-A1	Flask1
7992.89990234375	0	10	T0-A1	Flask1
5783.60009765625	0	10	T0-A1	Flask1
27984.69921875	0	10	T0-A1	Flask1
19465.599609375	0	10	T0-A1	Flask1
22228.599609375	0	10	T0-A1	Flask1
6409.89990234375	0	10	T0-A1	Flask1
17293.5	0	10	T0-A1	Flask1
12823.400390625	0	10	T0-A1	Flask1
2620.19995117188	0	10	T0-A1	Flask1
24287.400390625	0	10	T0-A1	Flask1
11501.400390625	0	10	T0-A1	Flask1
21517.19921875	0	10	T0-A1	Flask1
7319	0	10	T0-A1	Flask1
2205.10009765625	0	10	T0-A1	Flask1
5608.89990234375	0	10	T0-A1	Flask1
8267.599609375	0	10	T0-A1	Flask1
5265.7001953125	0	10	T0-A1	Flask1
6568.89990234375	0	10	T0-A1	Flask1
5394	0	10	T0-A1	Flask1
22599.30078125	0	10	T0-A1	Flask1
48510	0	10	T0-A1	Flask1
38815.8984375	0	10	T0-A1	Flask1
45417.69921875	0	10	T0-A1	Flask1
38796.3984375	0	10	T0-A1	Flask1
1788.90002441406	0	10	T0-A1	Flask1
3208.10009765625	0	10	T0-A1	Flask1
2899.10009765625	0	10	T0-A1	Flask1
13852.400390625	0	10	T0-A1	Flask1
11594.599609375	0	10	T0-A1	Flask1
3203.5	0	10	T0-A1	Flask1
7606.10009765625	0	10	T0-A1	Flask1
1938.09997558594	0	10	T0-A1	Flask1
6614.2998046875	0	10	T0-A1	Flask1
3981	0	10	T0-A1	Flask1
15782.2001953125	0	10	T0-A1	Flask1
3148.30004882812	0	10	T0-A1	Flask1
15719.900390625	0	10	T0-A1	Flask1
7351.2998046875	0	10	T0-A1	Flask1
36881.19921875	0	10	T0-A1	Flask1
8810	0	10	T0-A1	Flask1
11152.400390625	0	10	T0-A1	Flask1
100154.203125	0	10	T0-A1	Flask1
8079.7998046875	0	10	T0-A1	Flask1
5171.10009765625	0	10	T0-A1	Flask1
4661.39990234375	0	10	T0-A1	Flask1
3491.60009765625	0	10	T0-A1	Flask1
2956.30004882812	0	10	T0-A1	Flask1
11778.2998046875	0	10	T0-A1	Flask1
1516.80004882812	0	10	T0-A1	Flask1
8736.400390625	0	10	T0-A1	Flask1
6200.10009765625	0	10	T0-A1	Flask1
7228	0	10	T0-A1	Flask1
3747.19995117188	0	10	T0-A1	Flask1
7373	0	10	T0-A1	Flask1
1714.40002441406	0	10	T0-A1	Flask1
13748.599609375	0	10	T0-A1	Flask1
157422.796875	0	10	T0-A1	Flask1
16306.400390625	0	10	T0-A1	Flask1
2120.30004882812	0	10	T0-A1	Flask1
3970.39990234375	0	10	T0-A1	Flask1
5006.89990234375	0	10	T0-A1	Flask1
21029.19921875	0	10	T0-A1	Flask1
7263.60009765625	0	10	T0-A1	Flask1
13429.099609375	0	10	T0-A1	Flask1
3177.89990234375	0	10	T0-A1	Flask1
92302.8984375	0	10	T0-A1	Flask1
10438.2001953125	0	10	T0-A1	Flask1
6331.5	0	10	T0-A1	Flask1
5387.2001953125	0	10	T0-A1	Flask1
2014.90002441406	0	10	T0-A1	Flask1
134675.40625	0	10	T0-A1	Flask1
13068.7001953125	0	10	T0-A1	Flask1
14184.2998046875	0	10	T0-A1	Flask1
6673.89990234375	0	10	T0-A1	Flask1
7764.2001953125	0	10	T0-A1	Flask1
21412.099609375	0	10	T0-A1	Flask1
11703.2001953125	0	10	T0-A1	Flask1
4312.39990234375	0	10	T0-A1	Flask1
3807.39990234375	0	10	T0-A1	Flask1
24881.5	0	10	T0-A1	Flask1
3695.69995117188	0	10	T0-A1	Flask1
3093.39990234375	0	10	T0-A1	Flask1
13573.400390625	0	10	T0-A1	Flask1
2457.60009765625	0	10	T0-A1	Flask1
4600.10009765625	0	10	T0-A1	Flask1
4886.5	0	10	T0-A1	Flask1
19299.599609375	0	10	T0-A1	Flask1
15180.7998046875	0	10	T0-A1	Flask1
5919	0	10	T0-A1	Flask1
7117.89990234375	0	10	T0-A1	Flask1
2238.60009765625	0	10	T0-A1	Flask1
2919.39990234375	0	10	T0-A1	Flask1
6674.60009765625	0	10	T0-A1	Flask1
41732.6015625	0	10	T0-A1	Flask1
8322.7001953125	0	10	T0-A1	Flask1
865468.125	0	10	T0-A1	Flask1
3619.60009765625	0	10	T0-A1	Flask1
10709.400390625	0	10	T0-A1	Flask1
3615.39990234375	0	10	T0-A1	Flask1
14251.599609375	0	10	T0-A1	Flask1
19617.19921875	0	10	T0-A1	Flask1
2639.39990234375	0	10	T0-A1	Flask1
7966.7998046875	0	10	T0-A1	Flask1
29243.400390625	0	10	T0-A1	Flask1
4777.2001953125	0	10	T0-A1	Flask1
21196.099609375	0	10	T0-A1	Flask1
28421.19921875	0	10	T0-A1	Flask1
4353.10009765625	0	10	T0-A1	Flask1
24671.30078125	0	10	T0-A1	Flask1
2404.80004882812	0	10	T0-A1	Flask1
64642.69921875	0	10	T0-A1	Flask1
39444.19921875	0	10	T0-A1	Flask1
11642.7998046875	0	10	T0-A1	Flask1
3399.80004882812	0	10	T0-A1	Flask1
5238.2998046875	0	10	T0-A1	Flask1
9514.099609375	0	10	T0-A1	Flask1
7727	0	10	T0-A1	Flask1
31688.599609375	0	10	T0-A1	Flask1
67782.1015625	0	10	T0-A1	Flask1
2151	0	10	T0-A1	Flask1
13945.400390625	0	10	T0-A1	Flask1
6765.2001953125	0	10	T0-A1	Flask1
2211.69995117188	0	10	T0-A1	Flask1
4504.89990234375	0	10	T0-A1	Flask1
27415.599609375	0	10	T0-A1	Flask1
3419.19995117188	0	10	T0-A1	Flask1
4417.7001953125	0	10	T0-A1	Flask1
4670.60009765625	0	10	T0-A1	Flask1
5482.60009765625	0	10	T0-A1	Flask1
3177	0	10	T0-A1	Flask1
3720	0	10	T0-A1	Flask1
116469	0	10	T0-A1	Flask1
34457.30078125	0	10	T0-A1	Flask1
46506.69921875	0	10	T0-A1	Flask1
10483.900390625	0	10	T0-A1	Flask1
9882.099609375	0	10	T0-A1	Flask1
3260.19995117188	0	10	T0-A1	Flask1
68706.1015625	0	10	T0-A1	Flask1
35089.6015625	0	10	T0-A1	Flask1
81450	0	10	T0-A1	Flask1
59114.6015625	0	10	T0-A1	Flask1
19903.5	0	10	T0-A1	Flask1
17026.400390625	0	10	T0-A1	Flask1
3007.80004882812	0	10	T0-A1	Flask1
15998.7001953125	0	10	T0-A1	Flask1
2592	0	10	T0-A1	Flask1
13871.900390625	0	10	T0-A1	Flask1
4445	0	10	T0-A1	Flask1
206197.203125	0	10	T0-A1	Flask1
16882.400390625	0	10	T0-A1	Flask1
6442.39990234375	0	10	T0-A1	Flask1
9759.5	0	10	T0-A1	Flask1
8281.5	0	10	T0-A1	Flask1
60170.69921875	0	10	T0-A1	Flask1
4978.89990234375	0	10	T0-A1	Flask1
3330.19995117188	0	10	T0-A1	Flask1
20004.30078125	0	10	T0-A1	Flask1
5651.60009765625	0	10	T0-A1	Flask1
25849.30078125	0	10	T0-A1	Flask1
16990.900390625	0	10	T0-A1	Flask1
1140.30004882812	0	10	T0-A1	Flask1
11936.2001953125	0	10	T0-A1	Flask1
768827.125	0	10	T0-A1	Flask1
37461.6015625	0	10	T0-A1	Flask1
8635.5	0	10	T0-A1	Flask1
7651.5	0	10	T0-A1	Flask1
1411330.125	0	10	T0-A1	Flask1
14585.5	0	10	T0-A1	Flask1
7762.39990234375	0	10	T0-A1	Flask1
3992	0	10	T0-A1	Flask1
34283.3984375	0	10	T0-A1	Flask1
1915.80004882812	0	10	T0-A1	Flask1
7759.5	0	10	T0-A1	Flask1
2207	0	10	T0-A1	Flask1
13059.099609375	0	10	T0-A1	Flask1
3523.80004882812	0	10	T0-A1	Flask1
14096	0	10	T0-A1	Flask1
23778.599609375	0	10	T0-A1	Flask1
8881.7998046875	0	10	T0-A1	Flask1
6689.60009765625	0	10	T0-A1	Flask1
11834.599609375	0	10	T0-A1	Flask1
2454.5	0	10	T0-A1	Flask1
10253.7001953125	0	10	T0-A1	Flask1
7535.60009765625	0	10	T0-A1	Flask1
19842.900390625	0	10	T0-A1	Flask1
6629.7998046875	0	10	T0-A1	Flask1
3079.30004882812	0	10	T0-A1	Flask1
8974	0	10	T0-A1	Flask1
2575.89990234375	0	10	T0-A1	Flask1
11860.2998046875	0	10	T0-A1	Flask1
54002.80078125	0	10	T0-A1	Flask1
9857.7998046875	0	10	T0-A1	Flask1
11579.599609375	0	10	T0-A1	Flask1
7947.10009765625	0	10	T0-A1	Flask1
6902.2001953125	0	10	T0-A1	Flask1
14967.400390625	0	10	T0-A1	Flask1
3328.5	0	10	T0-A1	Flask1
3645	0	10	T0-A1	Flask1
25448.30078125	0	10	T0-A1	Flask1
9154.400390625	0	10	T0-A1	Flask1
24731.099609375	0	10	T0-A1	Flask1
13845	0	10	T0-A1	Flask1
4575.39990234375	0	10	T0-A1	Flask1
6727.7998046875	0	10	T0-A1	Flask1
7510.10009765625	0	10	T0-A1	Flask1
24419.69921875	0	10	T0-A1	Flask1
5805.5	0	10	T0-A1	Flask1
54557.19921875	0	10	T0-A1	Flask1
2307.80004882812	0	10	T0-A1	Flask1
51193.8984375	0	10	T0-A1	Flask1
3262.30004882812	0	10	T0-A1	Flask1
9059.2998046875	0	10	T0-A1	Flask1
4158.7998046875	0	10	T0-A1	Flask1
5275.7001953125	0	10	T0-A1	Flask1
13852.099609375	0	10	T0-A1	Flask1
6141.39990234375	0	10	T0-A1	Flask1
13078.599609375	0	10	T0-A1	Flask1
5098.7998046875	0	10	T0-A1	Flask1
35346.6015625	0	10	T0-A1	Flask1
1342.5	0	10	T0-A1	Flask1
16720.69921875	0	10	T0-A1	Flask1
13748.400390625	0	10	T0-A1	Flask1
7846.60009765625	0	10	T0-A1	Flask1
7958	0	10	T0-A1	Flask1
17447.599609375	0	10	T0-A1	Flask1
5324.5	0	10	T0-A1	Flask1
23698	0	10	T0-A1	Flask1
9474.2998046875	0	10	T0-A1	Flask1
18257.69921875	0	10	T0-A1	Flask1
8825.599609375	0	10	T0-A1	Flask1
3878.60009765625	0	10	T0-A1	Flask1
6367.89990234375	0	10	T0-A1	Flask1
6053.7001953125	0	10	T0-A1	Flask1
55618.19921875	0	10	T0-A1	Flask1
3352.19995117188	0	10	T0-A1	Flask1
5142.7001953125	0	10	T0-A1	Flask1
6011.10009765625	0	10	T0-A1	Flask1
3290.89990234375	0	10	T0-A1	Flask1
5102	0	10	T0-A1	Flask1
12549.7998046875	0	10	T0-A1	Flask1
4632.5	0	10	T0-A1	Flask1
2591.30004882812	0	10	T0-A1	Flask1
6118.89990234375	0	10	T0-A1	Flask1
19803.5	0	10	T0-A1	Flask1
27952.69921875	0	10	T0-A1	Flask1
4517	0	10	T0-A1	Flask1
244002.203125	0	10	T0-A1	Flask1
42328.8984375	0	10	T0-A1	Flask1
14082.7998046875	0	10	T0-A1	Flask1
18664.900390625	0	10	T0-A1	Flask1
13298.099609375	0	10	T0-A1	Flask1
8241	0	10	T0-A1	Flask1
11254.2001953125	0	10	T0-A1	Flask1
11169.7001953125	0	10	T0-A1	Flask1
14303	0	10	T0-A1	Flask1
13304.599609375	0	10	T0-A1	Flask1
7530.2001953125	0	10	T0-A1	Flask1
14923.599609375	0	10	T0-A1	Flask1
16073.5	0	10	T0-A1	Flask1
2825.19995117188	0	10	T0-A1	Flask1
5447	0	10	T0-A1	Flask1
9416.2001953125	0	10	T0-A1	Flask1
22112	0	10	T0-A1	Flask1
9065.7998046875	0	10	T0-A1	Flask1
4075.5	0	10	T0-A1	Flask1
10812	0	10	T0-A1	Flask1
6621.7001953125	0	10	T0-A1	Flask1
13577.599609375	0	10	T0-A1	Flask1
5604.2998046875	0	10	T0-A1	Flask1
2457810.75	0	10	T0-A1	Flask1
5142.2001953125	0	10	T0-A1	Flask1
8225.099609375	0	10	T0-A1	Flask1
6408.5	0	10	T0-A1	Flask1
9560.900390625	0	10	T0-A1	Flask1
7053.2001953125	0	10	T0-A1	Flask1
4454.5	0	10	T0-A1	Flask1
6920.10009765625	0	10	T0-A1	Flask1
14335	0	10	T0-A1	Flask1
9029.2998046875	0	10	T0-A1	Flask1
9330	0	10	T0-A1	Flask1
15714.7001953125	0	10	T0-A1	Flask1
2773.69995117188	0	10	T0-A1	Flask1
19059.19921875	0	10	T0-A1	Flask1
25841.099609375	0	10	T0-A1	Flask1
2504.10009765625	0	10	T0-A1	Flask1
3827.5	0	10	T0-A1	Flask1
49685	0	10	T0-A1	Flask1
71826.203125	0	10	T0-A1	Flask1
8857.099609375	0	10	T0-A1	Flask1
3871	0	10	T0-A1	Flask1
41124.3984375	0	10	T0-A1	Flask1
3081	0	10	T0-A1	Flask1
1931.19995117188	0	10	T0-A1	Flask1
15425.400390625	0	10	T0-A1	Flask1
9817.400390625	0	10	T0-A1	Flask1
5760	0	10	T0-A1	Flask1
3315.80004882812	0	10	T0-A1	Flask1
1902.09997558594	0	10	T0-A1	Flask1
3262	0	10	T0-A1	Flask1
86900.203125	0	10	T0-A1	Flask1
3599.5	0	10	T0-A1	Flask1
3889.89990234375	0	10	T0-A1	Flask1
9898.7998046875	0	10	T0-A1	Flask1
4424.7001953125	0	10	T0-A1	Flask1
12276.2001953125	0	10	T0-A1	Flask1
3591	0	10	T0-A1	Flask1
7795.7998046875	0	10	T0-A1	Flask1
174114.296875	0	10	T0-A1	Flask1
9662.900390625	0	10	T0-A1	Flask1
6648.60009765625	0	10	T0-A1	Flask1
19106.5	0	10	T0-A1	Flask1
7922.89990234375	0	10	T0-A1	Flask1
8304.5	0	10	T0-A1	Flask1
1339558.25	0	10	T0-A1	Flask1
4194.60009765625	0	10	T0-A1	Flask1
1510.19995117188	0	10	T0-A1	Flask1
28460.599609375	0	10	T0-A1	Flask1
5025.39990234375	0	10	T0-A1	Flask1
10833.7001953125	0	10	T0-A1	Flask1
9072.599609375	0	10	T0-A1	Flask1
28107.80078125	0	10	T0-A1	Flask1
10288.599609375	0	10	T0-A1	Flask1
37524.19921875	0	10	T0-A1	Flask1
377863	0	10	T0-A1	Flask1
6693.10009765625	0	10	T0-A1	Flask1
6604.2001953125	0	10	T0-A1	Flask1
33284.80078125	0	10	T0-A1	Flask1
17615.80078125	0	10	T0-A1	Flask1
6560.2998046875	0	10	T0-A1	Flask1
1585.09997558594	0	10	T0-A1	Flask1
4635.89990234375	0	10	T0-A1	Flask1
88254	0	10	T0-A1	Flask1
2187.60009765625	0	10	T0-A1	Flask1
826.900024414062	0	10	T0-A1	Flask1
2888.80004882812	0	10	T0-A1	Flask1
9200.599609375	0	10	T0-A1	Flask1
35804.19921875	0	10	T0-A1	Flask1
3327.39990234375	0	10	T0-A1	Flask1
14040.400390625	0	10	T0-A1	Flask1
5379.2998046875	0	10	T0-A1	Flask1
9223.2998046875	0	10	T0-A1	Flask1
12050.599609375	0	10	T0-A1	Flask1
3387.60009765625	0	10	T0-A1	Flask1
7459.7998046875	0	10	T0-A1	Flask1
54007.69921875	0	10	T0-A1	Flask1
15268.900390625	0	10	T0-A1	Flask1
2286.60009765625	0	10	T0-A1	Flask1
3098.19995117188	0	10	T0-A1	Flask1
6540	0	10	T0-A1	Flask1
58270	0	10	T0-A1	Flask1
7661	0	10	T0-A1	Flask1
3152.80004882812	0	10	T0-A1	Flask1
11436.7998046875	0	10	T0-A1	Flask1
11809.900390625	0	10	T0-A1	Flask1
7035.7998046875	0	10	T0-A1	Flask1
55893.1015625	0	10	T0-A1	Flask1
2967.69995117188	0	10	T0-A1	Flask1
5426.2001953125	0	10	T0-A1	Flask1
92324.8984375	0	10	T0-A1	Flask1
20652.30078125	0	10	T0-A1	Flask1
6902.60009765625	0	10	T0-A1	Flask1
3712.19995117188	0	10	T0-A1	Flask1
2252.69995117188	0	10	T0-A1	Flask1
6179.2001953125	0	10	T0-A1	Flask1
4044.60009765625	0	10	T0-A1	Flask1
29163.099609375	0	10	T0-A1	Flask1
5477.7998046875	0	10	T0-A1	Flask1
28631.80078125	0	10	T0-A1	Flask1
4671	0	10	T0-A1	Flask1
18697.099609375	0	10	T0-A1	Flask1
49261.30078125	0	10	T0-A1	Flask1
65230	0	10	T0-A1	Flask1
3060.5	0	10	T0-A1	Flask1
4268.89990234375	0	10	T0-A1	Flask1
1926.69995117188	0	10	T0-A1	Flask1
3805	0	10	T0-A1	Flask1
4188.5	0	10	T0-A1	Flask1
4397.7001953125	0	10	T0-A1	Flask1
7373.7998046875	0	10	T0-A1	Flask1
3129.80004882812	0	10	T0-A1	Flask1
10918.400390625	0	10	T0-A1	Flask1
10732.2998046875	0	10	T0-A1	Flask1
[truncated: 998,000+ more rows]
