# Supplementary material for: Microbial phenotypic heterogeneity in response to a metabolic toxin: Continuous, dynamically shifting distribution of formaldehyde tolerance in Methylobacterium extorquens populations
Source: PLoS Genet. 2019 Nov 11;15(11):e1008458. doi: 10.1371/journal.pgen.1008458 (PMC6858071; doi:10.1371/journal.pgen.1008458)
Supplement: S4 Data — (ZIP) [file pgen.1008458.s019.zip › Fig3_data_4mM.csv]

PKH76	timepoint	dilution	samplename	groupname
12550.900390625	0	10	T0-C10	Flask5
10358.5	0	10	T0-C10	Flask5
28500.5	0	10	T0-C10	Flask5
6220.5	0	10	T0-C10	Flask5
30949.69921875	0	10	T0-C10	Flask5
3095.5	0	10	T0-C10	Flask5
13593.599609375	0	10	T0-C10	Flask5
2593.39990234375	0	10	T0-C10	Flask5
4572.2998046875	0	10	T0-C10	Flask5
29176.19921875	0	10	T0-C10	Flask5
109776.1015625	0	10	T0-C10	Flask5
6500.10009765625	0	10	T0-C10	Flask5
4265	0	10	T0-C10	Flask5
1810439.625	0	10	T0-C10	Flask5
86048.8984375	0	10	T0-C10	Flask5
37676.3984375	0	10	T0-C10	Flask5
4987.39990234375	0	10	T0-C10	Flask5
2479.80004882812	0	10	T0-C10	Flask5
4839.2001953125	0	10	T0-C10	Flask5
6637.60009765625	0	10	T0-C10	Flask5
7310.10009765625	0	10	T0-C10	Flask5
1157.90002441406	0	10	T0-C10	Flask5
2017.69995117188	0	10	T0-C10	Flask5
9839.5	0	10	T0-C10	Flask5
1216.19995117188	0	10	T0-C10	Flask5
7026.89990234375	0	10	T0-C10	Flask5
6882.7001953125	0	10	T0-C10	Flask5
49155.69921875	0	10	T0-C10	Flask5
2003	0	10	T0-C10	Flask5
3025.39990234375	0	10	T0-C10	Flask5
20282.30078125	0	10	T0-C10	Flask5
2923.60009765625	0	10	T0-C10	Flask5
78219.296875	0	10	T0-C10	Flask5
9759	0	10	T0-C10	Flask5
12151.599609375	0	10	T0-C10	Flask5
4598.7998046875	0	10	T0-C10	Flask5
70209.1015625	0	10	T0-C10	Flask5
1271.19995117188	0	10	T0-C10	Flask5
24440.900390625	0	10	T0-C10	Flask5
2100	0	10	T0-C10	Flask5
2918.30004882812	0	10	T0-C10	Flask5
14546.5	0	10	T0-C10	Flask5
7279.2001953125	0	10	T0-C10	Flask5
11839.599609375	0	10	T0-C10	Flask5
8195.599609375	0	10	T0-C10	Flask5
25630.5	0	10	T0-C10	Flask5
4320.89990234375	0	10	T0-C10	Flask5
1459.40002441406	0	10	T0-C10	Flask5
44806.80078125	0	10	T0-C10	Flask5
15801.099609375	0	10	T0-C10	Flask5
14664.2001953125	0	10	T0-C10	Flask5
42175.1015625	0	10	T0-C10	Flask5
55348.8984375	0	10	T0-C10	Flask5
6644.89990234375	0	10	T0-C10	Flask5
2177	0	10	T0-C10	Flask5
2372.60009765625	0	10	T0-C10	Flask5
17882	0	10	T0-C10	Flask5
51364.80078125	0	10	T0-C10	Flask5
3548.80004882812	0	10	T0-C10	Flask5
24396.099609375	0	10	T0-C10	Flask5
20595	0	10	T0-C10	Flask5
3099.10009765625	0	10	T0-C10	Flask5
9957.099609375	0	10	T0-C10	Flask5
29304.099609375	0	10	T0-C10	Flask5
6131.89990234375	0	10	T0-C10	Flask5
1355.80004882812	0	10	T0-C10	Flask5
29604.80078125	0	10	T0-C10	Flask5
12157.400390625	0	10	T0-C10	Flask5
3459.80004882812	0	10	T0-C10	Flask5
2837.60009765625	0	10	T0-C10	Flask5
18660.400390625	0	10	T0-C10	Flask5
3641.69995117188	0	10	T0-C10	Flask5
2192.10009765625	0	10	T0-C10	Flask5
17841.400390625	0	10	T0-C10	Flask5
9269.2001953125	0	10	T0-C10	Flask5
6822.5	0	10	T0-C10	Flask5
19268.099609375	0	10	T0-C10	Flask5
6179.7998046875	0	10	T0-C10	Flask5
5986.60009765625	0	10	T0-C10	Flask5
3962.30004882812	0	10	T0-C10	Flask5
14671.7998046875	0	10	T0-C10	Flask5
5858.39990234375	0	10	T0-C10	Flask5
14277.599609375	0	10	T0-C10	Flask5
3922	0	10	T0-C10	Flask5
26700.19921875	0	10	T0-C10	Flask5
11380.7998046875	0	10	T0-C10	Flask5
27896.400390625	0	10	T0-C10	Flask5
449.600006103516	0	10	T0-C10	Flask5
7349.10009765625	0	10	T0-C10	Flask5
2462.80004882812	0	10	T0-C10	Flask5
7613.60009765625	0	10	T0-C10	Flask5
10194.7998046875	0	10	T0-C10	Flask5
1315.90002441406	0	10	T0-C10	Flask5
8734.5	0	10	T0-C10	Flask5
26260.69921875	0	10	T0-C10	Flask5
6144.7001953125	0	10	T0-C10	Flask5
83018.203125	0	10	T0-C10	Flask5
3863.39990234375	0	10	T0-C10	Flask5
2360	0	10	T0-C10	Flask5
3546.30004882812	0	10	T0-C10	Flask5
50476	0	10	T0-C10	Flask5
27268.400390625	0	10	T0-C10	Flask5
3880.69995117188	0	10	T0-C10	Flask5
18328	0	10	T0-C10	Flask5
10789.099609375	0	10	T0-C10	Flask5
22504.30078125	0	10	T0-C10	Flask5
172175.296875	0	10	T0-C10	Flask5
664855.6875	0	10	T0-C10	Flask5
61248.80078125	0	10	T0-C10	Flask5
8559.599609375	0	10	T0-C10	Flask5
19286.5	0	10	T0-C10	Flask5
5528.89990234375	0	10	T0-C10	Flask5
3754.10009765625	0	10	T0-C10	Flask5
17874.19921875	0	10	T0-C10	Flask5
2727.10009765625	0	10	T0-C10	Flask5
8399	0	10	T0-C10	Flask5
23509.400390625	0	10	T0-C10	Flask5
10809.5	0	10	T0-C10	Flask5
3226.19995117188	0	10	T0-C10	Flask5
5421.60009765625	0	10	T0-C10	Flask5
2697.89990234375	0	10	T0-C10	Flask5
8924.900390625	0	10	T0-C10	Flask5
1640.80004882812	0	10	T0-C10	Flask5
24280.69921875	0	10	T0-C10	Flask5
14860	0	10	T0-C10	Flask5
4955.2001953125	0	10	T0-C10	Flask5
18330.69921875	0	10	T0-C10	Flask5
15349.400390625	0	10	T0-C10	Flask5
3023.80004882812	0	10	T0-C10	Flask5
2293.5	0	10	T0-C10	Flask5
48038.80078125	0	10	T0-C10	Flask5
19851.69921875	0	10	T0-C10	Flask5
2679.19995117188	0	10	T0-C10	Flask5
5586.2998046875	0	10	T0-C10	Flask5
45953.1015625	0	10	T0-C10	Flask5
2985.60009765625	0	10	T0-C10	Flask5
4395.5	0	10	T0-C10	Flask5
17625.5	0	10	T0-C10	Flask5
2332.89990234375	0	10	T0-C10	Flask5
5155.7998046875	0	10	T0-C10	Flask5
8676.400390625	0	10	T0-C10	Flask5
3108.5	0	10	T0-C10	Flask5
3593.69995117188	0	10	T0-C10	Flask5
14539.400390625	0	10	T0-C10	Flask5
3873.19995117188	0	10	T0-C10	Flask5
3248.69995117188	0	10	T0-C10	Flask5
9518	0	10	T0-C10	Flask5
7184.5	0	10	T0-C10	Flask5
3390.30004882812	0	10	T0-C10	Flask5
8029	0	10	T0-C10	Flask5
5916.60009765625	0	10	T0-C10	Flask5
19526	0	10	T0-C10	Flask5
2989.60009765625	0	10	T0-C10	Flask5
465.399993896484	0	10	T0-C10	Flask5
5146.89990234375	0	10	T0-C10	Flask5
10812.400390625	0	10	T0-C10	Flask5
900.299987792969	0	10	T0-C10	Flask5
23889.19921875	0	10	T0-C10	Flask5
35688.3984375	0	10	T0-C10	Flask5
11082.2998046875	0	10	T0-C10	Flask5
12319	0	10	T0-C10	Flask5
9379.2001953125	0	10	T0-C10	Flask5
1726.59997558594	0	10	T0-C10	Flask5
18722.099609375	0	10	T0-C10	Flask5
3955.39990234375	0	10	T0-C10	Flask5
2598.19995117188	0	10	T0-C10	Flask5
3231.19995117188	0	10	T0-C10	Flask5
5201.10009765625	0	10	T0-C10	Flask5
1940.80004882812	0	10	T0-C10	Flask5
16571.900390625	0	10	T0-C10	Flask5
55091.1015625	0	10	T0-C10	Flask5
11383.7998046875	0	10	T0-C10	Flask5
7404.2001953125	0	10	T0-C10	Flask5
18005.099609375	0	10	T0-C10	Flask5
14588.599609375	0	10	T0-C10	Flask5
8472.7001953125	0	10	T0-C10	Flask5
237820	0	10	T0-C10	Flask5
12876.5	0	10	T0-C10	Flask5
70022.796875	0	10	T0-C10	Flask5
3090	0	10	T0-C10	Flask5
792649.375	0	10	T0-C10	Flask5
6299.60009765625	0	10	T0-C10	Flask5
4131	0	10	T0-C10	Flask5
3817.69995117188	0	10	T0-C10	Flask5
3953.10009765625	0	10	T0-C10	Flask5
26095.30078125	0	10	T0-C10	Flask5
3854	0	10	T0-C10	Flask5
2791.10009765625	0	10	T0-C10	Flask5
254552.703125	0	10	T0-C10	Flask5
8180.89990234375	0	10	T0-C10	Flask5
15960.2001953125	0	10	T0-C10	Flask5
66263.5	0	10	T0-C10	Flask5
3103.89990234375	0	10	T0-C10	Flask5
5039.2998046875	0	10	T0-C10	Flask5
10037	0	10	T0-C10	Flask5
4614.7998046875	0	10	T0-C10	Flask5
32906.80078125	0	10	T0-C10	Flask5
84207.203125	0	10	T0-C10	Flask5
943.700012207031	0	10	T0-C10	Flask5
7507.2001953125	0	10	T0-C10	Flask5
13292.5	0	10	T0-C10	Flask5
3286.80004882812	0	10	T0-C10	Flask5
17700	0	10	T0-C10	Flask5
30474.80078125	0	10	T0-C10	Flask5
3198.39990234375	0	10	T0-C10	Flask5
28598.30078125	0	10	T0-C10	Flask5
3313.39990234375	0	10	T0-C10	Flask5
21690.5	0	10	T0-C10	Flask5
11593.2998046875	0	10	T0-C10	Flask5
3092	0	10	T0-C10	Flask5
1894.40002441406	0	10	T0-C10	Flask5
5506.2001953125	0	10	T0-C10	Flask5
30579.5	0	10	T0-C10	Flask5
6207.10009765625	0	10	T0-C10	Flask5
3413.39990234375	0	10	T0-C10	Flask5
16090.099609375	0	10	T0-C10	Flask5
8196.2998046875	0	10	T0-C10	Flask5
19233.80078125	0	10	T0-C10	Flask5
3588.10009765625	0	10	T0-C10	Flask5
1442.80004882812	0	10	T0-C10	Flask5
10006.5	0	10	T0-C10	Flask5
38523.6015625	0	10	T0-C10	Flask5
5918.60009765625	0	10	T0-C10	Flask5
6193	0	10	T0-C10	Flask5
4436.2998046875	0	10	T0-C10	Flask5
3666.39990234375	0	10	T0-C10	Flask5
4420	0	10	T0-C10	Flask5
11565.599609375	0	10	T0-C10	Flask5
5032.7998046875	0	10	T0-C10	Flask5
13510.2001953125	0	10	T0-C10	Flask5
11997.5	0	10	T0-C10	Flask5
2295.80004882812	0	10	T0-C10	Flask5
3886.39990234375	0	10	T0-C10	Flask5
9450.7998046875	0	10	T0-C10	Flask5
7906.89990234375	0	10	T0-C10	Flask5
39954.19921875	0	10	T0-C10	Flask5
2902.30004882812	0	10	T0-C10	Flask5
6976.10009765625	0	10	T0-C10	Flask5
5424	0	10	T0-C10	Flask5
35550.8984375	0	10	T0-C10	Flask5
16160	0	10	T0-C10	Flask5
2768.89990234375	0	10	T0-C10	Flask5
6123.2001953125	0	10	T0-C10	Flask5
15501.900390625	0	10	T0-C10	Flask5
4287.7998046875	0	10	T0-C10	Flask5
3497.89990234375	0	10	T0-C10	Flask5
6380.7001953125	0	10	T0-C10	Flask5
1847.19995117188	0	10	T0-C10	Flask5
13743.599609375	0	10	T0-C10	Flask5
18523.30078125	0	10	T0-C10	Flask5
11373.900390625	0	10	T0-C10	Flask5
38117.30078125	0	10	T0-C10	Flask5
6638	0	10	T0-C10	Flask5
11571.2001953125	0	10	T0-C10	Flask5
3410.19995117188	0	10	T0-C10	Flask5
5518.2001953125	0	10	T0-C10	Flask5
25686.900390625	0	10	T0-C10	Flask5
1149.5	0	10	T0-C10	Flask5
5555.2998046875	0	10	T0-C10	Flask5
2075.30004882812	0	10	T0-C10	Flask5
60882.80078125	0	10	T0-C10	Flask5
2673.19995117188	0	10	T0-C10	Flask5
7576	0	10	T0-C10	Flask5
20631.30078125	0	10	T0-C10	Flask5
17673.30078125	0	10	T0-C10	Flask5
14612.2001953125	0	10	T0-C10	Flask5
2195.10009765625	0	10	T0-C10	Flask5
6874.10009765625	0	10	T0-C10	Flask5
1546	0	10	T0-C10	Flask5
4442	0	10	T0-C10	Flask5
4904.7001953125	0	10	T0-C10	Flask5
667.099975585938	0	10	T0-C10	Flask5
4696.39990234375	0	10	T0-C10	Flask5
4166.2001953125	0	10	T0-C10	Flask5
10737	0	10	T0-C10	Flask5
14457.5	0	10	T0-C10	Flask5
56174	0	10	T0-C10	Flask5
53241.3984375	0	10	T0-C10	Flask5
3429.10009765625	0	10	T0-C10	Flask5
2796.39990234375	0	10	T0-C10	Flask5
2752.5	0	10	T0-C10	Flask5
6237.7001953125	0	10	T0-C10	Flask5
3038.89990234375	0	10	T0-C10	Flask5
3889	0	10	T0-C10	Flask5
2990.69995117188	0	10	T0-C10	Flask5
7305	0	10	T0-C10	Flask5
27160.30078125	0	10	T0-C10	Flask5
6437.2998046875	0	10	T0-C10	Flask5
8148.60009765625	0	10	T0-C10	Flask5
4199.2998046875	0	10	T0-C10	Flask5
8897.099609375	0	10	T0-C10	Flask5
10783.7001953125	0	10	T0-C10	Flask5
1274.69995117188	0	10	T0-C10	Flask5
26942.900390625	0	10	T0-C10	Flask5
4361.60009765625	0	10	T0-C10	Flask5
6306.39990234375	0	10	T0-C10	Flask5
13307.7001953125	0	10	T0-C10	Flask5
1428.40002441406	0	10	T0-C10	Flask5
3057.5	0	10	T0-C10	Flask5
60038	0	10	T0-C10	Flask5
2974.89990234375	0	10	T0-C10	Flask5
6459.60009765625	0	10	T0-C10	Flask5
11306.2998046875	0	10	T0-C10	Flask5
12642.2998046875	0	10	T0-C10	Flask5
9570.400390625	0	10	T0-C10	Flask5
35614	0	10	T0-C10	Flask5
19821.80078125	0	10	T0-C10	Flask5
10986.599609375	0	10	T0-C10	Flask5
8611.099609375	0	10	T0-C10	Flask5
14724.5	0	10	T0-C10	Flask5
2836.69995117188	0	10	T0-C10	Flask5
6966.5	0	10	T0-C10	Flask5
8371.900390625	0	10	T0-C10	Flask5
11838.2001953125	0	10	T0-C10	Flask5
13443.7001953125	0	10	T0-C10	Flask5
2660.80004882812	0	10	T0-C10	Flask5
3426.19995117188	0	10	T0-C10	Flask5
8131.10009765625	0	10	T0-C10	Flask5
41345.19921875	0	10	T0-C10	Flask5
17135.099609375	0	10	T0-C10	Flask5
2017	0	10	T0-C10	Flask5
10236.7001953125	0	10	T0-C10	Flask5
2217.39990234375	0	10	T0-C10	Flask5
3824.69995117188	0	10	T0-C10	Flask5
10680.2001953125	0	10	T0-C10	Flask5
1718.40002441406	0	10	T0-C10	Flask5
36755.5	0	10	T0-C10	Flask5
2005.5	0	10	T0-C10	Flask5
2354.10009765625	0	10	T0-C10	Flask5
6429.7998046875	0	10	T0-C10	Flask5
5683.7001953125	0	10	T0-C10	Flask5
10245.2998046875	0	10	T0-C10	Flask5
1168.19995117188	0	10	T0-C10	Flask5
37373.8984375	0	10	T0-C10	Flask5
848.599975585938	0	10	T0-C10	Flask5
57458	0	10	T0-C10	Flask5
4103	0	10	T0-C10	Flask5
11815.099609375	0	10	T0-C10	Flask5
3557.5	0	10	T0-C10	Flask5
7481.5	0	10	T0-C10	Flask5
19560.30078125	0	10	T0-C10	Flask5
8435.7998046875	0	10	T0-C10	Flask5
26850.900390625	0	10	T0-C10	Flask5
10058.7001953125	0	10	T0-C10	Flask5
41739.8984375	0	10	T0-C10	Flask5
15348	0	10	T0-C10	Flask5
38376	0	10	T0-C10	Flask5
11746.099609375	0	10	T0-C10	Flask5
14500.599609375	0	10	T0-C10	Flask5
7230.39990234375	0	10	T0-C10	Flask5
10558.2001953125	0	10	T0-C10	Flask5
6579.7998046875	0	10	T0-C10	Flask5
3284.80004882812	0	10	T0-C10	Flask5
9553.900390625	0	10	T0-C10	Flask5
2822.80004882812	0	10	T0-C10	Flask5
1249.30004882812	0	10	T0-C10	Flask5
2564.10009765625	0	10	T0-C10	Flask5
4845.2998046875	0	10	T0-C10	Flask5
2036.40002441406	0	10	T0-C10	Flask5
6306.7998046875	0	10	T0-C10	Flask5
2651.10009765625	0	10	T0-C10	Flask5
12096.7001953125	0	10	T0-C10	Flask5
9377.7998046875	0	10	T0-C10	Flask5
8369	0	10	T0-C10	Flask5
4077.89990234375	0	10	T0-C10	Flask5
3231.19995117188	0	10	T0-C10	Flask5
1736.80004882812	0	10	T0-C10	Flask5
2411.30004882812	0	10	T0-C10	Flask5
5227.10009765625	0	10	T0-C10	Flask5
3603.60009765625	0	10	T0-C10	Flask5
8973.2001953125	0	10	T0-C10	Flask5
3465.30004882812	0	10	T0-C10	Flask5
17754.099609375	0	10	T0-C10	Flask5
118888.1015625	0	10	T0-C10	Flask5
32812.6015625	0	10	T0-C10	Flask5
21665.5	0	10	T0-C10	Flask5
21866.69921875	0	10	T0-C10	Flask5
3230.10009765625	0	10	T0-C10	Flask5
2372.19995117188	0	10	T0-C10	Flask5
9143.2998046875	0	10	T0-C10	Flask5
11221.400390625	0	10	T0-C10	Flask5
5434.10009765625	0	10	T0-C10	Flask5
4908.39990234375	0	10	T0-C10	Flask5
12381.5	0	10	T0-C10	Flask5
4034.10009765625	0	10	T0-C10	Flask5
2507.39990234375	0	10	T0-C10	Flask5
14474.5	0	10	T0-C10	Flask5
3532	0	10	T0-C10	Flask5
4515.7998046875	0	10	T0-C10	Flask5
7226.7001953125	0	10	T0-C10	Flask5
6761.10009765625	0	10	T0-C10	Flask5
19019.400390625	0	10	T0-C10	Flask5
17351.19921875	0	10	T0-C10	Flask5
12070.400390625	0	10	T0-C10	Flask5
3965.60009765625	0	10	T0-C10	Flask5
7286.89990234375	0	10	T0-C10	Flask5
50060.1015625	0	10	T0-C10	Flask5
5081	0	10	T0-C10	Flask5
8098.7998046875	0	10	T0-C10	Flask5
33553.80078125	0	10	T0-C10	Flask5
50290.1015625	0	10	T0-C10	Flask5
8404.599609375	0	10	T0-C10	Flask5
5542.2998046875	0	10	T0-C10	Flask5
16352.400390625	0	10	T0-C10	Flask5
8575.400390625	0	10	T0-C10	Flask5
5607.39990234375	0	10	T0-C10	Flask5
21916.099609375	0	10	T0-C10	Flask5
10942.099609375	0	10	T0-C10	Flask5
1228.90002441406	0	10	T0-C10	Flask5
4725	0	10	T0-C10	Flask5
21530.5	0	10	T0-C10	Flask5
10466.7998046875	0	10	T0-C10	Flask5
17176.5	0	10	T0-C10	Flask5
2738.60009765625	0	10	T0-C10	Flask5
9634.5	0	10	T0-C10	Flask5
4501.7001953125	0	10	T0-C10	Flask5
19369.900390625	0	10	T0-C10	Flask5
3176.39990234375	0	10	T0-C10	Flask5
8605.599609375	0	10	T0-C10	Flask5
8789.7998046875	0	10	T0-C10	Flask5
12476.099609375	0	10	T0-C10	Flask5
50105.80078125	0	10	T0-C10	Flask5
25652.900390625	0	10	T0-C10	Flask5
19467.30078125	0	10	T0-C10	Flask5
6743.7001953125	0	10	T0-C10	Flask5
5035.39990234375	0	10	T0-C10	Flask5
2879.39990234375	0	10	T0-C10	Flask5
3324.80004882812	0	10	T0-C10	Flask5
9943.099609375	0	10	T0-C10	Flask5
37849.5	0	10	T0-C10	Flask5
20662.599609375	0	10	T0-C10	Flask5
287735.8125	0	10	T0-C10	Flask5
11511.900390625	0	10	T0-C10	Flask5
5848.7001953125	0	10	T0-C10	Flask5
6826.7001953125	0	10	T0-C10	Flask5
6834.89990234375	0	10	T0-C10	Flask5
91434.703125	0	10	T0-C10	Flask5
8398	0	10	T0-C10	Flask5
18982.69921875	0	10	T0-C10	Flask5
3166.19995117188	0	10	T0-C10	Flask5
8116	0	10	T0-C10	Flask5
4299.5	0	10	T0-C10	Flask5
1256073.5	0	10	T0-C10	Flask5
2600.60009765625	0	10	T0-C10	Flask5
5882.39990234375	0	10	T0-C10	Flask5
4286	0	10	T0-C10	Flask5
8922.7001953125	0	10	T0-C10	Flask5
6184.2998046875	0	10	T0-C10	Flask5
1374.90002441406	0	10	T0-C10	Flask5
62480.19921875	0	10	T0-C10	Flask5
3492.60009765625	0	10	T0-C10	Flask5
36738.8984375	0	10	T0-C10	Flask5
7227.2001953125	0	10	T0-C10	Flask5
18961	0	10	T0-C10	Flask5
35194.1015625	0	10	T0-C10	Flask5
16162.2998046875	0	10	T0-C10	Flask5
8023.39990234375	0	10	T0-C10	Flask5
7279.2001953125	0	10	T0-C10	Flask5
6601.2001953125	0	10	T0-C10	Flask5
8674.7998046875	0	10	T0-C10	Flask5
29345.80078125	0	10	T0-C10	Flask5
3105.30004882812	0	10	T0-C10	Flask5
32576.69921875	0	10	T0-C10	Flask5
24508.599609375	0	10	T0-C10	Flask5
5366	0	10	T0-C10	Flask5
50752.30078125	0	10	T0-C10	Flask5
11456.7998046875	0	10	T0-C10	Flask5
45806.6015625	0	10	T0-C10	Flask5
947.799987792969	0	10	T0-C10	Flask5
8832.099609375	0	10	T0-C10	Flask5
28299.19921875	0	10	T0-C10	Flask5
4145	0	10	T0-C10	Flask5
1942.59997558594	0	10	T0-C10	Flask5
3027.60009765625	0	10	T0-C10	Flask5
3069.5	0	10	T0-C10	Flask5
13171.900390625	0	10	T0-C10	Flask5
14377	0	10	T0-C10	Flask5
5990.2998046875	0	10	T0-C10	Flask5
6174.2001953125	0	10	T0-C10	Flask5
55079.80078125	0	10	T0-C10	Flask5
12325	0	10	T0-C10	Flask5
3898.80004882812	0	10	T0-C10	Flask5
92434.6015625	0	10	T0-C10	Flask5
10812	0	10	T0-C10	Flask5
13243.7001953125	0	10	T0-C10	Flask5
10940.099609375	0	10	T0-C10	Flask5
5673.2998046875	0	10	T0-C10	Flask5
3730.30004882812	0	10	T0-C10	Flask5
69062.203125	0	10	T0-C10	Flask5
18330.69921875	0	10	T0-C10	Flask5
39720.19921875	0	10	T0-C10	Flask5
10496.599609375	0	10	T0-C10	Flask5
7049.2001953125	0	10	T0-C10	Flask5
1044.5	0	10	T0-C10	Flask5
5998.2001953125	0	10	T0-C10	Flask5
3307.60009765625	0	10	T0-C10	Flask5
7208.10009765625	0	10	T0-C10	Flask5
6455.39990234375	0	10	T0-C10	Flask5
2698.19995117188	0	10	T0-C10	Flask5
2984	0	10	T0-C10	Flask5
3473.60009765625	0	10	T0-C10	Flask5
16550.400390625	0	10	T0-C10	Flask5
11453.2998046875	0	10	T0-C10	Flask5
4388	0	10	T0-C10	Flask5
4716	0	10	T0-C10	Flask5
3443.10009765625	0	10	T0-C10	Flask5
3316.69995117188	0	10	T0-C10	Flask5
87024.8984375	0	10	T0-C10	Flask5
10218.400390625	0	10	T0-C10	Flask5
6705.2998046875	0	10	T0-C10	Flask5
5426.39990234375	0	10	T0-C10	Flask5
28121.19921875	0	10	T0-C10	Flask5
24660.69921875	0	10	T0-C10	Flask5
12711.099609375	0	10	T0-C10	Flask5
2136.89990234375	0	10	T0-C10	Flask5
24552.30078125	0	10	T0-C10	Flask5
7155.7998046875	0	10	T0-C10	Flask5
2111	0	10	T0-C10	Flask5
42061.19921875	0	10	T0-C10	Flask5
11792.900390625	0	10	T0-C10	Flask5
2767.60009765625	0	10	T0-C10	Flask5
2186.5	0	10	T0-C10	Flask5
13007.900390625	0	10	T0-C10	Flask5
4366.2001953125	0	10	T0-C10	Flask5
3521.10009765625	0	10	T0-C10	Flask5
37472	0	10	T0-C10	Flask5
4273.60009765625	0	10	T0-C10	Flask5
3835.69995117188	0	10	T0-C10	Flask5
4030.89990234375	0	10	T0-C10	Flask5
8008.7998046875	0	10	T0-C10	Flask5
2338.80004882812	0	10	T0-C10	Flask5
39174.69921875	0	10	T0-C10	Flask5
8971.7001953125	0	10	T0-C10	Flask5
8083.39990234375	0	10	T0-C10	Flask5
17708.099609375	0	10	T0-C10	Flask5
6349.39990234375	0	10	T0-C10	Flask5
35245.5	0	10	T0-C10	Flask5
1762.69995117188	0	10	T0-C10	Flask5
4242.39990234375	0	10	T0-C10	Flask5
6946.5	0	10	T0-C10	Flask5
47799.3984375	0	10	T0-C10	Flask5
3797.69995117188	0	10	T0-C10	Flask5
5639.60009765625	0	10	T0-C10	Flask5
43942.6015625	0	10	T0-C10	Flask5
13372.7001953125	0	10	T0-C10	Flask5
4302.10009765625	0	10	T0-C10	Flask5
9450.2998046875	0	10	T0-C10	Flask5
3486	0	10	T0-C10	Flask5
15872	0	10	T0-C10	Flask5
7102.39990234375	0	10	T0-C10	Flask5
3893	0	10	T0-C10	Flask5
2951.19995117188	0	10	T0-C10	Flask5
17876.19921875	0	10	T0-C10	Flask5
7773.39990234375	0	10	T0-C10	Flask5
21407.599609375	0	10	T0-C10	Flask5
47186.1015625	0	10	T0-C10	Flask5
3366.89990234375	0	10	T0-C10	Flask5
3745.10009765625	0	10	T0-C10	Flask5
47602.6015625	0	10	T0-C10	Flask5
1936.40002441406	0	10	T0-C10	Flask5
7962.39990234375	0	10	T0-C10	Flask5
7674.39990234375	0	10	T0-C10	Flask5
15569.2001953125	0	10	T0-C10	Flask5
6350.5	0	10	T0-C10	Flask5
10186	0	10	T0-C10	Flask5
3138.80004882812	0	10	T0-C10	Flask5
76910.296875	0	10	T0-C10	Flask5
15230.7001953125	0	10	T0-C10	Flask5
19394.30078125	0	10	T0-C10	Flask5
14305.900390625	0	10	T0-C10	Flask5
4035.10009765625	0	10	T0-C10	Flask5
4645.5	0	10	T0-C10	Flask5
11934.400390625	0	10	T0-C10	Flask5
1759.59997558594	0	10	T0-C10	Flask5
3669.89990234375	0	10	T0-C10	Flask5
1762.30004882812	0	10	T0-C10	Flask5
48658.30078125	0	10	T0-C10	Flask5
10465.7001953125	0	10	T0-C10	Flask5
13930.099609375	0	10	T0-C10	Flask5
5476.10009765625	0	10	T0-C10	Flask5
4483.7998046875	0	10	T0-C10	Flask5
7920	0	10	T0-C10	Flask5
24292.099609375	0	10	T0-C10	Flask5
2198.10009765625	0	10	T0-C10	Flask5
27898.5	0	10	T0-C10	Flask5
20725.80078125	0	10	T0-C10	Flask5
2177.19995117188	0	10	T0-C10	Flask5
5779.10009765625	0	10	T0-C10	Flask5
12815.099609375	0	10	T0-C10	Flask5
3037.30004882812	0	10	T0-C10	Flask5
46802.3984375	0	10	T0-C10	Flask5
14319.2998046875	0	10	T0-C10	Flask5
3692.80004882812	0	10	T0-C10	Flask5
18144.30078125	0	10	T0-C10	Flask5
7284.2001953125	0	10	T0-C10	Flask5
8466.7001953125	0	10	T0-C10	Flask5
3549.69995117188	0	10	T0-C10	Flask5
10246.7001953125	0	10	T0-C10	Flask5
15815.599609375	0	10	T0-C10	Flask5
23759.5	0	10	T0-C10	Flask5
11178.099609375	0	10	T0-C10	Flask5
21629.400390625	0	10	T0-C10	Flask5
167041.59375	0	10	T0-C10	Flask5
4707.10009765625	0	10	T0-C10	Flask5
1883.5	0	10	T0-C10	Flask5
6262.7998046875	0	10	T0-C10	Flask5
9920.2001953125	0	10	T0-C10	Flask5
39384.5	0	10	T0-C10	Flask5
8115	0	10	T0-C10	Flask5
3080.5	0	10	T0-C10	Flask5
43193.6015625	0	10	T0-C10	Flask5
10602.400390625	0	10	T0-C10	Flask5
8959.5	0	10	T0-C10	Flask5
17337.69921875	0	10	T0-C10	Flask5
15638.7001953125	0	10	T0-C10	Flask5
34780.6015625	0	10	T0-C10	Flask5
9291.599609375	0	10	T0-C10	Flask5
14716	0	10	T0-C10	Flask5
4555.39990234375	0	10	T0-C10	Flask5
9824.599609375	0	10	T0-C10	Flask5
14978.400390625	0	10	T0-C10	Flask5
18331	0	10	T0-C10	Flask5
15048.099609375	0	10	T0-C10	Flask5
8947.7998046875	0	10	T0-C10	Flask5
3214.80004882812	0	10	T0-C10	Flask5
9001.2998046875	0	10	T0-C10	Flask5
8802.2998046875	0	10	T0-C10	Flask5
100316.296875	0	10	T0-C10	Flask5
10239.2001953125	0	10	T0-C10	Flask5
20702.5	0	10	T0-C10	Flask5
50109.69921875	0	10	T0-C10	Flask5
14872.099609375	0	10	T0-C10	Flask5
23497.099609375	0	10	T0-C10	Flask5
19819.19921875	0	10	T0-C10	Flask5
23509.900390625	0	10	T0-C10	Flask5
25383.69921875	0	10	T0-C10	Flask5
6790.7998046875	0	10	T0-C10	Flask5
2690.10009765625	0	10	T0-C10	Flask5
8457.400390625	0	10	T0-C10	Flask5
32672.19921875	0	10	T0-C10	Flask5
9044.900390625	0	10	T0-C10	Flask5
39675.8984375	0	10	T0-C10	Flask5
6559.7998046875	0	10	T0-C10	Flask5
6821.2001953125	0	10	T0-C10	Flask5
3643.10009765625	0	10	T0-C10	Flask5
52398.30078125	0	10	T0-C10	Flask5
11431.900390625	0	10	T0-C10	Flask5
8987.5	0	10	T0-C10	Flask5
3822.69995117188	0	10	T0-C10	Flask5
9454.599609375	0	10	T0-C10	Flask5
39600.1015625	0	10	T0-C10	Flask5
3003.60009765625	0	10	T0-C10	Flask5
7818.7001953125	0	10	T0-C10	Flask5
27387.400390625	0	10	T0-C10	Flask5
12105.599609375	0	10	T0-C10	Flask5
2687.80004882812	0	10	T0-C10	Flask5
3418	0	10	T0-C10	Flask5
1426.30004882812	0	10	T0-C10	Flask5
6776.2001953125	0	10	T0-C10	Flask5
34737.19921875	0	10	T0-C10	Flask5
36903.30078125	0	10	T0-C10	Flask5
3623.80004882812	0	10	T0-C10	Flask5
86929.3984375	0	10	T0-C10	Flask5
8994.2998046875	0	10	T0-C10	Flask5
11363.099609375	0	10	T0-C10	Flask5
3631.80004882812	0	10	T0-C10	Flask5
3556.69995117188	0	10	T0-C10	Flask5
6374.2998046875	0	10	T0-C10	Flask5
7008.60009765625	0	10	T0-C10	Flask5
29931.19921875	0	10	T0-C10	Flask5
5487.10009765625	0	10	T0-C10	Flask5
15497.599609375	0	10	T0-C10	Flask5
3910.39990234375	0	10	T0-C10	Flask5
2565.39990234375	0	10	T0-C10	Flask5
19022.599609375	0	10	T0-C10	Flask5
19169.19921875	0	10	T0-C10	Flask5
4082.5	0	10	T0-C10	Flask5
3357	0	10	T0-C10	Flask5
12152.400390625	0	10	T0-C10	Flask5
4286.39990234375	0	10	T0-C10	Flask5
4509.10009765625	0	10	T0-C10	Flask5
6966	0	10	T0-C10	Flask5
10913.5	0	10	T0-C10	Flask5
12035.900390625	0	10	T0-C10	Flask5
17393.900390625	0	10	T0-C10	Flask5
1241.69995117188	0	10	T0-C10	Flask5
3728.60009765625	0	10	T0-C10	Flask5
5873	0	10	T0-C10	Flask5
33519.69921875	0	10	T0-C10	Flask5
4040.69995117188	0	10	T0-C10	Flask5
11286.099609375	0	10	T0-C10	Flask5
4321.60009765625	0	10	T0-C10	Flask5
3088.89990234375	0	10	T0-C10	Flask5
92201.5	0	10	T0-C10	Flask5
923.700012207031	0	10	T0-C10	Flask5
28170.599609375	0	10	T0-C10	Flask5
6373.89990234375	0	10	T0-C10	Flask5
2795.60009765625	0	10	T0-C10	Flask5
25754.900390625	0	10	T0-C10	Flask5
7034.7001953125	0	10	T0-C10	Flask5
4321	0	10	T0-C10	Flask5
5663	0	10	T0-C10	Flask5
4604	0	10	T0-C10	Flask5
6931.7998046875	0	10	T0-C10	Flask5
2136	0	10	T0-C10	Flask5
1250.69995117188	0	10	T0-C10	Flask5
3865.89990234375	0	10	T0-C10	Flask5
43146	0	10	T0-C10	Flask5
21378	0	10	T0-C10	Flask5
5617.7998046875	0	10	T0-C10	Flask5
16040	0	10	T0-C10	Flask5
7771.60009765625	0	10	T0-C10	Flask5
70293.203125	0	10	T0-C10	Flask5
28851.400390625	0	10	T0-C10	Flask5
6600.7998046875	0	10	T0-C10	Flask5
8097.2998046875	0	10	T0-C10	Flask5
47224.30078125	0	10	T0-C10	Flask5
6785.2998046875	0	10	T0-C10	Flask5
7691.10009765625	0	10	T0-C10	Flask5
34382.5	0	10	T0-C10	Flask5
4555.7998046875	0	10	T0-C10	Flask5
1982.30004882812	0	10	T0-C10	Flask5
3307.89990234375	0	10	T0-C10	Flask5
9348.2001953125	0	10	T0-C10	Flask5
2359.30004882812	0	10	T0-C10	Flask5
4439.7001953125	0	10	T0-C10	Flask5
23048.5	0	10	T0-C10	Flask5
6928.2001953125	0	10	T0-C10	Flask5
6790.89990234375	0	10	T0-C10	Flask5
27708.099609375	0	10	T0-C10	Flask5
8196.2001953125	0	10	T0-C10	Flask5
4086.19995117188	0	10	T0-C10	Flask5
3152.5	0	10	T0-C10	Flask5
7631.7001953125	0	10	T0-C10	Flask5
9746.5	0	10	T0-C10	Flask5
7573.60009765625	0	10	T0-C10	Flask5
411.899993896484	0	10	T0-C10	Flask5
3244	0	10	T0-C10	Flask5
4408	0	10	T0-C10	Flask5
18189	0	10	T0-C10	Flask5
19100.30078125	0	10	T0-C10	Flask5
5607.39990234375	0	10	T0-C10	Flask5
16322.400390625	0	10	T0-C10	Flask5
3186.30004882812	0	10	T0-C10	Flask5
43682.5	0	10	T0-C10	Flask5
6394.10009765625	0	10	T0-C10	Flask5
6916.10009765625	0	10	T0-C10	Flask5
3351.5	0	10	T0-C10	Flask5
16552.69921875	0	10	T0-C10	Flask5
5827.7001953125	0	10	T0-C10	Flask5
9660.7001953125	0	10	T0-C10	Flask5
48510.30078125	0	10	T0-C10	Flask5
14353.599609375	0	10	T0-C10	Flask5
2867.19995117188	0	10	T0-C10	Flask5
18077.400390625	0	10	T0-C10	Flask5
28761.400390625	0	10	T0-C10	Flask5
17088.900390625	0	10	T0-C10	Flask5
17410	0	10	T0-C10	Flask5
2977.89990234375	0	10	T0-C10	Flask5
11803	0	10	T0-C10	Flask5
2890.39990234375	0	10	T0-C10	Flask5
9267.7001953125	0	10	T0-C10	Flask5
475705.8125	0	10	T0-C10	Flask5
21804.80078125	0	10	T0-C10	Flask5
10848.5	0	10	T0-C10	Flask5
29755.80078125	0	10	T0-C10	Flask5
5390.60009765625	0	10	T0-C10	Flask5
7135.7998046875	0	10	T0-C10	Flask5
2858.89990234375	0	10	T0-C10	Flask5
5496.7001953125	0	10	T0-C10	Flask5
2232.60009765625	0	10	T0-C10	Flask5
8737.099609375	0	10	T0-C10	Flask5
7746	0	10	T0-C10	Flask5
10721.7998046875	0	10	T0-C10	Flask5
27494.400390625	0	10	T0-C10	Flask5
9662.599609375	0	10	T0-C10	Flask5
7179.89990234375	0	10	T0-C10	Flask5
6629.2998046875	0	10	T0-C10	Flask5
2897	0	10	T0-C10	Flask5
10007.400390625	0	10	T0-C10	Flask5
9141.5	0	10	T0-C10	Flask5
7471.7001953125	0	10	T0-C10	Flask5
4875.89990234375	0	10	T0-C10	Flask5
11327.5	0	10	T0-C10	Flask5
6024.10009765625	0	10	T0-C10	Flask5
7085.2998046875	0	10	T0-C10	Flask5
7892.60009765625	0	10	T0-C10	Flask5
20643.599609375	0	10	T0-C10	Flask5
10233.599609375	0	10	T0-C10	Flask5
24567.599609375	0	10	T0-C10	Flask5
2384	0	10	T0-C10	Flask5
35550.5	0	10	T0-C10	Flask5
5517.89990234375	0	10	T0-C10	Flask5
13115.599609375	0	10	T0-C10	Flask5
6125	0	10	T0-C10	Flask5
7889.2001953125	0	10	T0-C10	Flask5
6822	0	10	T0-C10	Flask5
5925.5	0	10	T0-C10	Flask5
7086.89990234375	0	10	T0-C10	Flask5
7483.7998046875	0	10	T0-C10	Flask5
54973.3984375	0	10	T0-C10	Flask5
2367.10009765625	0	10	T0-C10	Flask5
5179.7998046875	0	10	T0-C10	Flask5
7293.89990234375	0	10	T0-C10	Flask5
3832.80004882812	0	10	T0-C10	Flask5
28828.400390625	0	10	T0-C10	Flask5
4897.39990234375	0	10	T0-C10	Flask5
10059.099609375	0	10	T0-C10	Flask5
9188.7001953125	0	10	T0-C10	Flask5
2257.80004882812	0	10	T0-C10	Flask5
8172.2998046875	0	10	T0-C10	Flask5
3059.10009765625	0	10	T0-C10	Flask5
11587.7998046875	0	10	T0-C10	Flask5
20110.5	0	10	T0-C10	Flask5
19446.900390625	0	10	T0-C10	Flask5
8445.7001953125	0	10	T0-C10	Flask5
9394.7001953125	0	10	T0-C10	Flask5
10902.400390625	0	10	T0-C10	Flask5
7725.2001953125	0	10	T0-C10	Flask5
49729.3984375	0	10	T0-C10	Flask5
3867	0	10	T0-C10	Flask5
15275.400390625	0	10	T0-C10	Flask5
2784	0	10	T0-C10	Flask5
8848.900390625	0	10	T0-C10	Flask5
7384	0	10	T0-C10	Flask5
33212.1015625	0	10	T0-C10	Flask5
6703.60009765625	0	10	T0-C10	Flask5
8667.2998046875	0	10	T0-C10	Flask5
14189.400390625	0	10	T0-C10	Flask5
10635.599609375	0	10	T0-C10	Flask5
14219.7001953125	0	10	T0-C10	Flask5
2034.09997558594	0	10	T0-C10	Flask5
2758.39990234375	0	10	T0-C10	Flask5
46084.30078125	0	10	T0-C10	Flask5
4993.89990234375	0	10	T0-C10	Flask5
218.300003051758	0	10	T0-C10	Flask5
19424.80078125	0	10	T0-C10	Flask5
14019.7001953125	0	10	T0-C10	Flask5
4037.60009765625	0	10	T0-C10	Flask5
7443	0	10	T0-C10	Flask5
6348.2998046875	0	10	T0-C10	Flask5
4017.60009765625	0	10	T0-C10	Flask5
3740.19995117188	0	10	T0-C10	Flask5
9775.599609375	0	10	T0-C10	Flask5
42208.19921875	0	10	T0-C10	Flask5
18428.900390625	0	10	T0-C10	Flask5
5731.7001953125	0	10	T0-C10	Flask5
689.700012207031	0	10	T0-C10	Flask5
18514.099609375	0	10	T0-C10	Flask5
3388.5	0	10	T0-C10	Flask5
9561	0	10	T0-C10	Flask5
359488.40625	0	10	T0-C10	Flask5
4746.39990234375	0	10	T0-C10	Flask5
5957.39990234375	0	10	T0-C10	Flask5
4045.39990234375	0	10	T0-C10	Flask5
12377.7001953125	0	10	T0-C10	Flask5
11635.2001953125	0	10	T0-C10	Flask5
6116.60009765625	0	10	T0-C10	Flask5
7340.39990234375	0	10	T0-C10	Flask5
9573.7998046875	0	10	T0-C10	Flask5
444150.5	0	10	T0-C10	Flask5
21406.599609375	0	10	T0-C10	Flask5
8719.7998046875	0	10	T0-C10	Flask5
729.200012207031	0	10	T0-C10	Flask5
2022.69995117188	0	10	T0-C10	Flask5
6448.39990234375	0	10	T0-C10	Flask5
5923.7998046875	0	10	T0-C10	Flask5
15561.2001953125	0	10	T0-C10	Flask5
8478.099609375	0	10	T0-C10	Flask5
10903.5	0	10	T0-C10	Flask5
29362.599609375	0	10	T0-C10	Flask5
8165	0	10	T0-C10	Flask5
3615.30004882812	0	10	T0-C10	Flask5
28352.19921875	0	10	T0-C10	Flask5
8072	0	10	T0-C10	Flask5
13663.599609375	0	10	T0-C10	Flask5
4087.69995117188	0	10	T0-C10	Flask5
1669.90002441406	0	10	T0-C10	Flask5
17539.19921875	0	10	T0-C10	Flask5
23174.099609375	0	10	T0-C10	Flask5
3891.89990234375	0	10	T0-C10	Flask5
6462.89990234375	0	10	T0-C10	Flask5
6300.10009765625	0	10	T0-C10	Flask5
11777	0	10	T0-C10	Flask5
10509.7998046875	0	10	T0-C10	Flask5
24294.69921875	0	10	T0-C10	Flask5
6202.2998046875	0	10	T0-C10	Flask5
2125.89990234375	0	10	T0-C10	Flask5
3586.69995117188	0	10	T0-C10	Flask5
22543.099609375	0	10	T0-C10	Flask5
7113.7998046875	0	10	T0-C10	Flask5
6790.5	0	10	T0-C10	Flask5
6334.7001953125	0	10	T0-C10	Flask5
2333.10009765625	0	10	T0-C10	Flask5
6219.39990234375	0	10	T0-C10	Flask5
5757.39990234375	0	10	T0-C10	Flask5
2893.80004882812	0	10	T0-C10	Flask5
14470.7001953125	0	10	T0-C10	Flask5
8521.7998046875	0	10	T0-C10	Flask5
2157	0	10	T0-C10	Flask5
13098.099609375	0	10	T0-C10	Flask5
32196.30078125	0	10	T0-C10	Flask5
22466.099609375	0	10	T0-C10	Flask5
10503	0	10	T0-C10	Flask5
19505.30078125	0	10	T0-C10	Flask5
10092.900390625	0	10	T0-C10	Flask5
15232.2001953125	0	10	T0-C10	Flask5
4554.2001953125	0	10	T0-C10	Flask5
3900.80004882812	0	10	T0-C10	Flask5
7921.60009765625	0	10	T0-C10	Flask5
3931.39990234375	0	10	T0-C10	Flask5
48218.3984375	0	10	T0-C10	Flask5
6310.60009765625	0	10	T0-C10	Flask5
21049.19921875	0	10	T0-C10	Flask5
37858.3984375	0	10	T0-C10	Flask5
7810.2998046875	0	10	T0-C10	Flask5
2022.5	0	10	T0-C10	Flask5
86668	0	10	T0-C10	Flask5
10027.400390625	0	10	T0-C10	Flask5
19503.599609375	0	10	T0-C10	Flask5
4312.60009765625	0	10	T0-C10	Flask5
5352.39990234375	0	10	T0-C10	Flask5
5360.7001953125	0	10	T0-C10	Flask5
28254.19921875	0	10	T0-C10	Flask5
15905.5	0	10	T0-C10	Flask5
3320.19995117188	0	10	T0-C10	Flask5
4126.89990234375	0	10	T0-C10	Flask5
1194.5	0	10	T0-C10	Flask5
15844.400390625	0	10	T0-C10	Flask5
28480.099609375	0	10	T0-C10	Flask5
5072.39990234375	0	10	T0-C10	Flask5
190448.296875	0	10	T0-C10	Flask5
7889.39990234375	0	10	T0-C10	Flask5
9052.400390625	0	10	T0-C10	Flask5
17600.19921875	0	10	T0-C10	Flask5
18788.599609375	0	10	T0-C10	Flask5
4863.5	0	10	T0-C10	Flask5
17103.099609375	0	10	T0-C10	Flask5
7842	0	10	T0-C10	Flask5
6772.7998046875	0	10	T0-C10	Flask5
15043	0	10	T0-C10	Flask5
8852.400390625	0	10	T0-C10	Flask5
5512.89990234375	0	10	T0-C10	Flask5
4162.2998046875	0	10	T0-C10	Flask5
3595.89990234375	0	10	T0-C10	Flask5
35914.30078125	0	10	T0-C10	Flask5
6608.2001953125	0	10	T0-C10	Flask5
8338.7001953125	0	10	T0-C10	Flask5
2768.80004882812	0	10	T0-C10	Flask5
25785.30078125	0	10	T0-C10	Flask5
16169.2001953125	0	10	T0-C10	Flask5
5681.60009765625	0	10	T0-C10	Flask5
38929.30078125	0	10	T0-C10	Flask5
4041.60009765625	0	10	T0-C10	Flask5
18287.400390625	0	10	T0-C10	Flask5
6952.10009765625	0	10	T0-C10	Flask5
828.599975585938	0	10	T0-C10	Flask5
11116.599609375	0	10	T0-C10	Flask5
13804.2001953125	0	10	T0-C10	Flask5
9207.400390625	0	10	T0-C10	Flask5
37096.8984375	0	10	T0-C10	Flask5
21634.19921875	0	10	T0-C10	Flask5
3417.30004882812	0	10	T0-C10	Flask5
23957.5	0	10	T0-C10	Flask5
9401.2001953125	0	10	T0-C10	Flask5
3870.60009765625	0	10	T0-C10	Flask5
3006.89990234375	0	10	T0-C10	Flask5
26135.400390625	0	10	T0-C10	Flask5
9242.2998046875	0	10	T0-C10	Flask5
7008.2001953125	0	10	T0-C10	Flask5
6023.2001953125	0	10	T0-C10	Flask5
5373.10009765625	0	10	T0-C10	Flask5
12790.7998046875	0	10	T0-C10	Flask5
2041.80004882812	0	10	T0-C10	Flask5
43834.3984375	0	10	T0-C10	Flask5
6677.89990234375	0	10	T0-C10	Flask5
3746.69995117188	0	10	T0-C10	Flask5
5731.39990234375	0	10	T0-C10	Flask5
37490.80078125	0	10	T0-C10	Flask5
41878.1015625	0	10	T0-C10	Flask5
21030.099609375	0	10	T0-C10	Flask5
76013.1015625	0	10	T0-C10	Flask5
22403.19921875	0	10	T0-C10	Flask5
3101	0	10	T0-C10	Flask5
6101.89990234375	0	10	T0-C10	Flask5
24426.5	0	10	T0-C10	Flask5
7104.2998046875	0	10	T0-C10	Flask5
3726.69995117188	0	10	T0-C10	Flask5
13042.7001953125	0	10	T0-C10	Flask5
30905.19921875	0	10	T0-C10	Flask5
14590.7001953125	0	10	T0-C10	Flask5
3938.5	0	10	T0-C10	Flask5
12882.5	0	10	T0-C10	Flask5
72617.296875	0	10	T0-C10	Flask5
4187	0	10	T0-C10	Flask5
29895.5	0	10	T0-C10	Flask5
10624.400390625	0	10	T0-C10	Flask5
1941.09997558594	0	10	T0-C10	Flask5
39698.30078125	0	10	T0-C10	Flask5
13962.900390625	0	10	T0-C10	Flask5
13230.2001953125	0	10	T0-C10	Flask5
7222.10009765625	0	10	T0-C10	Flask5
5362.60009765625	0	10	T0-C10	Flask5
3623	0	10	T0-C10	Flask5
3223.80004882812	0	10	T0-C10	Flask5
36689.8984375	0	10	T0-C10	Flask5
20905.900390625	0	10	T0-C10	Flask5
3802.30004882812	0	10	T0-C10	Flask5
51163.19921875	0	10	T0-C10	Flask5
8781	0	10	T0-C10	Flask5
19268.80078125	0	10	T0-C10	Flask5
11559.5	0	10	T0-C10	Flask5
12914	0	10	T0-C10	Flask5
33485.69921875	0	10	T0-C10	Flask5
21696.80078125	0	10	T0-C10	Flask5
3576.39990234375	0	10	T0-C10	Flask5
10833.599609375	0	10	T0-C10	Flask5
11979.099609375	0	10	T0-C10	Flask5
9165	0	10	T0-C10	Flask5
11805.7001953125	0	10	T0-C10	Flask5
6088.7998046875	0	10	T0-C10	Flask5
5501.5	0	10	T0-C10	Flask5
17074.19921875	0	10	T0-C10	Flask5
14370.5	0	10	T0-C10	Flask5
2750.5	0	10	T0-C10	Flask5
1746.30004882812	0	10	T0-C10	Flask5
1751.80004882812	0	10	T0-C10	Flask5
5676.60009765625	0	10	T0-C10	Flask5
8786.2001953125	0	10	T0-C10	Flask5
3511.69995117188	0	10	T0-C10	Flask5
50066.6015625	0	10	T0-C10	Flask5
68965.203125	0	10	T0-C10	Flask5
9146	0	10	T0-C10	Flask5
5467.10009765625	0	10	T0-C10	Flask5
6586.2998046875	0	10	T0-C10	Flask5
5385.39990234375	0	10	T0-C10	Flask5
15868	0	10	T0-C10	Flask5
25175.599609375	0	10	T0-C10	Flask5
74644.796875	0	10	T0-C10	Flask5
14232.400390625	0	10	T0-C10	Flask5
282249.3125	0	10	T0-C10	Flask5
9107.099609375	0	10	T0-C10	Flask5
127200.703125	0	10	T0-C10	Flask5
5189.10009765625	0	10	T0-C10	Flask5
3082.19995117188	0	10	T0-C10	Flask5
6356.39990234375	0	10	T0-C10	Flask5
31370.5	0	10	T0-C10	Flask5
10589.900390625	0	10	T0-C10	Flask5
39480.30078125	0	10	T0-C10	Flask5
2235.5	0	10	T0-C10	Flask5
54627.1015625	0	10	T0-C10	Flask5
5114.2998046875	0	10	T0-C10	Flask5
5072.7998046875	0	10	T0-C10	Flask5
16449.19921875	0	10	T0-C10	Flask5
5626.60009765625	0	10	T0-C10	Flask5
10013.099609375	0	10	T0-C10	Flask5
5441.5	0	10	T0-C10	Flask5
17651	0	10	T0-C10	Flask5
13640.7001953125	0	10	T0-C10	Flask5
1797.30004882812	0	10	T0-C10	Flask5
453439.90625	0	10	T0-C10	Flask5
10247.2998046875	0	10	T0-C10	Flask5
4614.89990234375	0	10	T0-C10	Flask5
11674.2998046875	0	10	T0-C10	Flask5
7912.7998046875	0	10	T0-C10	Flask5
11286.400390625	0	10	T0-C10	Flask5
5800.60009765625	0	10	T0-C10	Flask5
5245	0	10	T0-C10	Flask5
5045.2998046875	0	10	T0-C10	Flask5
1017.29998779297	0	10	T0-C10	Flask5
8894.099609375	0	10	T0-C10	Flask5
2377.10009765625	0	10	T0-C10	Flask5
8594.900390625	0	10	T0-C10	Flask5
40310.19921875	0	10	T0-C10	Flask5
3597.69995117188	0	10	T0-C10	Flask5
7834.7998046875	0	10	T0-C10	Flask5
1524234.25	0	10	T0-C10	Flask5
26879.69921875	0	10	T0-C10	Flask5
29402.099609375	0	10	T0-C10	Flask5
19426.400390625	0	10	T0-C10	Flask5
19925.69921875	0	10	T0-C10	Flask5
4791.10009765625	0	10	T0-C10	Flask5
137877	0	10	T0-C10	Flask5
6345.5	0	10	T0-C10	Flask5
1623.5	0	10	T0-C10	Flask5
19564.19921875	0	10	T0-C10	Flask5
2154.19995117188	0	10	T0-C10	Flask5
6646.2998046875	0	10	T0-C10	Flask5
16799.099609375	0	10	T0-C10	Flask5
16705.099609375	0	10	T0-C10	Flask5
5352.39990234375	0	10	T0-C10	Flask5
45015.30078125	0	10	T0-C10	Flask5
19501	0	10	T0-C10	Flask5
11355.599609375	0	10	T0-C10	Flask5
1988.40002441406	0	10	T0-C10	Flask5
5247.2001953125	0	10	T0-C10	Flask5
18719.5	0	10	T0-C10	Flask5
8124.89990234375	0	10	T0-C10	Flask5
6045.2998046875	0	10	T0-C10	Flask5
4417	0	10	T0-C10	Flask5
26922.099609375	0	10	T0-C10	Flask5
912.900024414062	0	10	T0-C10	Flask5
3984	0	10	T0-C10	Flask5
14430.400390625	0	10	T0-C10	Flask5
13380.2998046875	0	10	T0-C10	Flask5
7694.2998046875	0	10	T0-C10	Flask5
24510.400390625	0	10	T0-C10	Flask5
2488.30004882812	0	10	T0-C10	Flask5
12048.599609375	0	10	T0-C10	Flask5
115338.203125	0	10	T0-C10	Flask5
23092.19921875	0	10	T0-C10	Flask5
5462	0	10	T0-C10	Flask5
2670.69995117188	0	10	T0-C10	Flask5
36741	0	10	T0-C10	Flask5
5892.7001953125	0	10	T0-C10	Flask5
25143.30078125	0	10	T0-C10	Flask5
14343.7998046875	0	10	T0-C10	Flask5
2819	0	10	T0-C10	Flask5
11837.900390625	0	10	T0-C10	Flask5
10464.900390625	0	10	T0-C10	Flask5
3122.10009765625	0	10	T0-C10	Flask5
8127.7998046875	0	10	T0-C10	Flask5
10767.5	0	10	T0-C10	Flask5
17219.19921875	0	10	T0-C10	Flask5
7791.2001953125	0	10	T0-C10	Flask5
4366.7998046875	0	10	T0-C10	Flask5
3103.5	0	10	T0-C10	Flask5
47238.19921875	0	10	T0-C10	Flask5
7557.10009765625	0	10	T0-C10	Flask5
3876.5	0	10	T0-C10	Flask5
45084.5	0	10	T0-C10	Flask5
2969.30004882812	0	10	T0-C10	Flask5
22818.80078125	0	10	T0-C10	Flask5
9065.900390625	0	10	T0-C10	Flask5
3672.69995117188	0	10	T0-C10	Flask5
3188.39990234375	0	10	T0-C10	Flask5
4740.39990234375	0	10	T0-C10	Flask5
15662.900390625	0	10	T0-C10	Flask5
8745	0	10	T0-C10	Flask5
2493.69995117188	0	10	T0-C10	Flask5
19447.69921875	0	10	T0-C10	Flask5
4539.7998046875	0	10	T0-C10	Flask5
22724.099609375	0	10	T0-C10	Flask5
6280.7001953125	0	10	T0-C10	Flask5
5185.89990234375	0	10	T0-C10	Flask5
36180.80078125	0	10	T0-C10	Flask5
2685.89990234375	0	10	T0-C10	Flask5
2090	0	10	T0-C10	Flask5
6465.10009765625	0	10	T0-C10	Flask5
46167.1015625	0	10	T0-C10	Flask5
11184.2001953125	0	10	T0-C10	Flask5
18254.5	0	10	T0-C10	Flask5
10406.599609375	0	10	T0-C10	Flask5
2370.89990234375	0	10	T0-C10	Flask5
10739.2998046875	0	10	T0-C10	Flask5
22094.69921875	0	10	T0-C10	Flask5
6268.89990234375	0	10	T0-C10	Flask5
3981.69995117188	0	10	T0-C10	Flask5
5769.7001953125	0	10	T0-C10	Flask5
18697.30078125	0	10	T0-C10	Flask5
3516.5	0	10	T0-C10	Flask5
3742.60009765625	0	10	T0-C10	Flask5
3750.10009765625	0	10	T0-C10	Flask5
29184.099609375	0	10	T0-C10	Flask5
16848.69921875	0	10	T0-C10	Flask5
2804.60009765625	0	10	T0-C10	Flask5
5818	0	10	T0-C10	Flask5
7100.89990234375	0	10	T0-C10	Flask5
4245.89990234375	0	10	T0-C10	Flask5
2795.69995117188	0	10	T0-C10	Flask5
42892.5	0	10	T0-C10	Flask5
4239.10009765625	0	10	T0-C10	Flask5
30969.80078125	0	10	T0-C10	Flask5
5772.7998046875	0	10	T0-C10	Flask5
317121.8125	0	10	T0-C10	Flask5
20576.099609375	0	10	T0-C10	Flask5
14135.900390625	0	10	T0-C10	Flask5
5742.39990234375	0	10	T0-C10	Flask5
14118.400390625	0	10	T0-C10	Flask5
67557.203125	0	10	T0-C10	Flask5
87774.796875	0	10	T0-C10	Flask5
4878.89990234375	0	10	T0-C10	Flask5
13667.7001953125	0	10	T0-C10	Flask5
7482.5	0	10	T0-C10	Flask5
6702.10009765625	0	10	T0-C10	Flask5
6589.5	0	10	T0-C10	Flask5
6706.7001953125	0	10	T0-C10	Flask5
19103.099609375	0	10	T0-C10	Flask5
108079.296875	0	10	T0-C10	Flask5
20897.400390625	0	10	T0-C10	Flask5
9611.7998046875	0	10	T0-C10	Flask5
7468.39990234375	0	10	T0-C10	Flask5
2131.80004882812	0	10	T0-C10	Flask5
995.599975585938	0	10	T0-C10	Flask5
6959.7998046875	0	10	T0-C10	Flask5
2472.5	0	10	T0-C10	Flask5
4821.2998046875	0	10	T0-C10	Flask5
50914.3984375	0	10	T0-C10	Flask5
18056.80078125	0	10	T0-C10	Flask5
18342.099609375	0	10	T0-C10	Flask5
21747	0	10	T0-C10	Flask5
8482.7998046875	0	10	T0-C10	Flask5
16148.099609375	0	10	T0-C10	Flask5
3515.30004882812	0	10	T0-C10	Flask5
2236.60009765625	0	10	T0-C10	Flask5
4828.89990234375	0	10	T0-C10	Flask5
725346.5	0	10	T0-C10	Flask5
10127.2998046875	0	10	T0-C10	Flask5
7946	0	10	T0-C10	Flask5
10268.599609375	0	10	T0-C10	Flask5
8966.7001953125	0	10	T0-C10	Flask5
11230.2998046875	0	10	T0-C10	Flask5
49164.3984375	0	10	T0-C10	Flask5
7489.10009765625	0	10	T0-C10	Flask5
1555.09997558594	0	10	T0-C10	Flask5
1878.69995117188	0	10	T0-C10	Flask5
9355.7998046875	0	10	T0-C10	Flask5
32354.5	0	10	T0-C10	Flask5
7469.5	0	10	T0-C10	Flask5
3270.69995117188	0	10	T0-C10	Flask5
1210.09997558594	0	10	T0-C10	Flask5
1408.09997558594	0	10	T0-C10	Flask5
11055	0	10	T0-C10	Flask5
4395.2001953125	0	10	T0-C10	Flask5
1375.09997558594	0	10	T0-C10	Flask5
42106.5	0	10	T0-C10	Flask5
249905.203125	0	10	T0-C10	Flask5
4883.2998046875	0	10	T0-C10	Flask5
11587.099609375	0	10	T0-C10	Flask5
676.700012207031	0	10	T0-C10	Flask5
6631.89990234375	0	10	T0-C10	Flask5
49015.69921875	0	10	T0-C10	Flask5
8824.400390625	0	10	T0-C10	Flask5
10225	0	10	T0-C10	Flask5
40501.5	0	10	T0-C10	Flask5
5861.89990234375	0	10	T0-C10	Flask5
53292	0	10	T0-C10	Flask5
3446.80004882812	0	10	T0-C10	Flask5
4060.19995117188	0	10	T0-C10	Flask5
2273.60009765625	0	10	T0-C10	Flask5
33896.3984375	0	10	T0-C10	Flask5
16692.099609375	0	10	T0-C10	Flask5
4049.60009765625	0	10	T0-C10	Flask5
42431.8984375	0	10	T0-C10	Flask5
17860.400390625	0	10	T0-C10	Flask5
13808.900390625	0	10	T0-C10	Flask5
23526.80078125	0	10	T0-C10	Flask5
3185.69995117188	0	10	T0-C10	Flask5
6634.60009765625	0	10	T0-C10	Flask5
44152.69921875	0	10	T0-C10	Flask5
73204.296875	0	10	T0-C10	Flask5
5391.39990234375	0	10	T0-C10	Flask5
1092	0	10	T0-C10	Flask5
3295.80004882812	0	10	T0-C10	Flask5
7231.2001953125	0	10	T0-C10	Flask5
17861.900390625	0	10	T0-C10	Flask5
79011.8984375	0	10	T0-C10	Flask5
33013.3984375	0	10	T0-C10	Flask5
19466.69921875	0	10	T0-C10	Flask5
7907.7998046875	0	10	T0-C10	Flask5
1759.09997558594	0	10	T0-C10	Flask5
6392.2998046875	0	10	T0-C10	Flask5
5400.10009765625	0	10	T0-C10	Flask5
12424.2998046875	0	10	T0-C10	Flask5
5303.10009765625	0	10	T0-C10	Flask5
1631.40002441406	0	10	T0-C10	Flask5
5394.5	0	10	T0-C10	Flask5
2557.30004882812	0	10	T0-C10	Flask5
3698.69995117188	0	10	T0-C10	Flask5
15393.7998046875	0	10	T0-C10	Flask5
12320.099609375	0	10	T0-C10	Flask5
2846	0	10	T0-C10	Flask5
13100.5	0	10	T0-C10	Flask5
54294.3984375	0	10	T0-C10	Flask5
35007.6015625	0	10	T0-C10	Flask5
495.600006103516	0	10	T0-C10	Flask5
70716.3984375	0	10	T0-C10	Flask5
79907.203125	0	10	T0-C10	Flask5
4161.2001953125	0	10	T0-C10	Flask5
30280.5	0	10	T0-C10	Flask5
66104.5	0	10	T0-C10	Flask5
6768.60009765625	0	10	T0-C10	Flask5
11392.7001953125	0	10	T0-C10	Flask5
8206.900390625	0	10	T0-C10	Flask5
3368.30004882812	0	10	T0-C10	Flask5
50354.69921875	0	10	T0-C10	Flask5
37410.30078125	0	10	T0-C10	Flask5
2178.89990234375	0	10	T0-C10	Flask5
14810.400390625	0	10	T0-C10	Flask5
11954.099609375	0	10	T0-C10	Flask5
100819.203125	0	10	T0-C10	Flask5
3028.39990234375	0	10	T0-C10	Flask5
80814.5	0	10	T0-C10	Flask5
6188.2998046875	0	10	T0-C10	Flask5
12683.7998046875	0	10	T0-C10	Flask5
2506.80004882812	0	10	T0-C10	Flask5
9133.599609375	0	10	T0-C10	Flask5
21125.099609375	0	10	T0-C10	Flask5
2950.89990234375	0	10	T0-C10	Flask5
21008	0	10	T0-C10	Flask5
4968.89990234375	0	10	T0-C10	Flask5
10073.2001953125	0	10	T0-C10	Flask5
70320.6015625	0	10	T0-C10	Flask5
8781.900390625	0	10	T0-C10	Flask5
43760.6015625	0	10	T0-C10	Flask5
11339.7001953125	0	10	T0-C10	Flask5
7568.2998046875	0	10	T0-C10	Flask5
3703.19995117188	0	10	T0-C10	Flask5
10081	0	10	T0-C10	Flask5
3615.30004882812	0	10	T0-C10	Flask5
3207.69995117188	0	10	T0-C10	Flask5
4375.7001953125	0	10	T0-C10	Flask5
8979.7001953125	0	10	T0-C10	Flask5
7263.10009765625	0	10	T0-C10	Flask5
45708.5	0	10	T0-C10	Flask5
3428.5	0	10	T0-C10	Flask5
1941.30004882812	0	10	T0-C10	Flask5
3386.30004882812	0	10	T0-C10	Flask5
4962.7998046875	0	10	T0-C10	Flask5
2298.60009765625	0	10	T0-C10	Flask5
5527.2001953125	0	10	T0-C10	Flask5
13663	0	10	T0-C10	Flask5
8486.5	0	10	T0-C10	Flask5
4819.5	0	10	T0-C10	Flask5
10067.7998046875	0	10	T0-C10	Flask5
29839.19921875	0	10	T0-C10	Flask5
7732.2998046875	0	10	T0-C10	Flask5
2724.10009765625	0	10	T0-C10	Flask5
38670.19921875	0	10	T0-C10	Flask5
1603.90002441406	0	10	T0-C10	Flask5
15004.5	0	10	T0-C10	Flask5
30999	0	10	T0-C10	Flask5
25504.30078125	0	10	T0-C10	Flask5
8526	0	10	T0-C10	Flask5
4647.39990234375	0	10	T0-C10	Flask5
2692.69995117188	0	10	T0-C10	Flask5
796.799987792969	0	10	T0-C10	Flask5
13597.5	0	10	T0-C10	Flask5
8732.7998046875	0	10	T0-C10	Flask5
4157.89990234375	0	10	T0-C10	Flask5
45377.1015625	0	10	T0-C10	Flask5
2720	0	10	T0-C10	Flask5
7633.7001953125	0	10	T0-C10	Flask5
9651	0	10	T0-C10	Flask5
6468.5	0	10	T0-C10	Flask5
3893.39990234375	0	10	T0-C10	Flask5
4934.5	0	10	T0-C10	Flask5
4143.2001953125	0	10	T0-C10	Flask5
86374.1015625	0	10	T0-C10	Flask5
9250.2001953125	0	10	T0-C10	Flask5
361771.3125	0	10	T0-C10	Flask5
26655.30078125	0	10	T0-C10	Flask5
2532.10009765625	0	10	T0-C10	Flask5
19387.19921875	0	10	T0-C10	Flask5
5266.39990234375	0	10	T0-C10	Flask5
9591.7001953125	0	10	T0-C10	Flask5
18957.80078125	0	10	T0-C10	Flask5
41052.80078125	0	10	T0-C10	Flask5
53584.5	0	10	T0-C10	Flask5
6537.60009765625	0	10	T0-C10	Flask5
27910.80078125	0	10	T0-C10	Flask5
4349.60009765625	0	10	T0-C10	Flask5
4144.10009765625	0	10	T0-C10	Flask5
7023.10009765625	0	10	T0-C10	Flask5
106662.796875	0	10	T0-C10	Flask5
1749.90002441406	0	10	T0-C10	Flask5
12458.099609375	0	10	T0-C10	Flask5
13321	0	10	T0-C10	Flask5
14961.7001953125	0	10	T0-C10	Flask5
9643.5	0	10	T0-C10	Flask5
11418.2998046875	0	10	T0-C10	Flask5
4744.7001953125	0	10	T0-C10	Flask5
3944.80004882812	0	10	T0-C10	Flask5
13602.099609375	0	10	T0-C10	Flask5
9510.599609375	0	10	T0-C10	Flask5
16810.599609375	0	10	T0-C10	Flask5
86880	0	10	T0-C10	Flask5
17874.099609375	0	10	T0-C10	Flask5
16909.30078125	0	10	T0-C10	Flask5
4579.89990234375	0	10	T0-C10	Flask5
47236.5	0	10	T0-C10	Flask5
29852.19921875	0	10	T0-C10	Flask5
4762.7001953125	0	10	T0-C10	Flask5
33990.80078125	0	10	T0-C10	Flask5
26855.099609375	0	10	T0-C10	Flask5
6277.7001953125	0	10	T0-C10	Flask5
1871.90002441406	0	10	T0-C10	Flask5
16926.400390625	0	10	T0-C10	Flask5
13685.5	0	10	T0-C10	Flask5
11092.900390625	0	10	T0-C10	Flask5
25999.400390625	0	10	T0-C10	Flask5
1661.19995117188	0	10	T0-C10	Flask5
3039.89990234375	0	10	T0-C10	Flask5
6019.2001953125	0	10	T0-C10	Flask5
6898.7001953125	0	10	T0-C10	Flask5
11012.2998046875	0	10	T0-C10	Flask5
22250.69921875	0	10	T0-C10	Flask5
14348.2001953125	0	10	T0-C10	Flask5
5409.2001953125	0	10	T0-C10	Flask5
2290	0	10	T0-C10	Flask5
21040.30078125	0	10	T0-C10	Flask5
1858.40002441406	0	10	T0-C10	Flask5
5896.89990234375	0	10	T0-C10	Flask5
3599.89990234375	0	10	T0-C10	Flask5
18174.099609375	0	10	T0-C10	Flask5
4730.39990234375	0	10	T0-C10	Flask5
8465.7001953125	0	10	T0-C10	Flask5
12285	0	10	T0-C10	Flask5
27076.400390625	0	10	T0-C10	Flask5
7220.89990234375	0	10	T0-C10	Flask5
4990.2001953125	0	10	T0-C10	Flask5
6647.7998046875	0	10	T0-C10	Flask5
14977.099609375	0	10	T0-C10	Flask5
2393.30004882812	0	10	T0-C10	Flask5
4078.69995117188	0	10	T0-C10	Flask5
4220	0	10	T0-C10	Flask5
7537.7998046875	0	10	T0-C10	Flask5
17132.69921875	0	10	T0-C10	Flask5
12552.900390625	0	10	T0-C10	Flask5
14211.7001953125	0	10	T0-C10	Flask5
43132.1015625	0	10	T0-C10	Flask5
4949.60009765625	0	10	T0-C10	Flask5
24432.30078125	0	10	T0-C10	Flask5
2404.60009765625	0	10	T0-C10	Flask5
9838.2998046875	0	10	T0-C10	Flask5
19724.099609375	0	10	T0-C10	Flask5
13141.400390625	0	10	T0-C10	Flask5
16538	0	10	T0-C10	Flask5
3525	0	10	T0-C10	Flask5
4656.39990234375	0	10	T0-C10	Flask5
9902.099609375	0	10	T0-C10	Flask5
34924.30078125	0	10	T0-C10	Flask5
42008.30078125	0	10	T0-C10	Flask5
17425.80078125	0	10	T0-C10	Flask5
6875.60009765625	0	10	T0-C10	Flask5
2168.89990234375	0	10	T0-C10	Flask5
14328.7998046875	0	10	T0-C10	Flask5
7542	0	10	T0-C10	Flask5
1601.59997558594	0	10	T0-C10	Flask5
2911.19995117188	0	10	T0-C10	Flask5
7846.39990234375	0	10	T0-C10	Flask5
4711.2001953125	0	10	T0-C10	Flask5
62864.30078125	0	10	T0-C10	Flask5
7976.2998046875	0	10	T0-C10	Flask5
8132.60009765625	0	10	T0-C10	Flask5
25112.69921875	0	10	T0-C10	Flask5
6239.60009765625	0	10	T0-C10	Flask5
2286	0	10	T0-C10	Flask5
2427.60009765625	0	10	T0-C10	Flask5
5260.60009765625	0	10	T0-C10	Flask5
8220	0	10	T0-C10	Flask5
4744	0	10	T0-C10	Flask5
2283.69995117188	0	10	T0-C10	Flask5
4797.10009765625	0	10	T0-C10	Flask5
7787.10009765625	0	10	T0-C10	Flask5
14730.900390625	0	10	T0-C10	Flask5
13466.2001953125	0	10	T0-C10	Flask5
10978.2998046875	0	10	T0-C10	Flask5
13705.2998046875	0	10	T0-C10	Flask5
28458	0	10	T0-C10	Flask5
5748.2001953125	0	10	T0-C10	Flask5
40328.8984375	0	10	T0-C10	Flask5
620.200012207031	0	10	T0-C10	Flask5
10025	0	10	T0-C10	Flask5
9305.7001953125	0	10	T0-C10	Flask5
30785.900390625	0	10	T0-C10	Flask5
9270.400390625	0	10	T0-C10	Flask5
40292.80078125	0	10	T0-C10	Flask5
4334.10009765625	0	10	T0-C10	Flask5
5307.10009765625	0	10	T0-C10	Flask5
13982.099609375	0	10	T0-C10	Flask5
6557.2001953125	0	10	T0-C10	Flask5
29578.30078125	0	10	T0-C10	Flask5
2989.19995117188	0	10	T0-C10	Flask5
820.5	0	10	T0-C10	Flask5
11693.099609375	0	10	T0-C10	Flask5
6015.5	0	10	T0-C10	Flask5
6754.60009765625	0	10	T0-C10	Flask5
11170.7001953125	0	10	T0-C10	Flask5
5477.60009765625	0	10	T0-C10	Flask5
1742.40002441406	0	10	T0-C10	Flask5
205515.09375	0	10	T0-C10	Flask5
33006.69921875	0	10	T0-C10	Flask5
7930.89990234375	0	10	T0-C10	Flask5
46533.6015625	0	10	T0-C10	Flask5
9110.599609375	0	10	T0-C10	Flask5
2318.80004882812	0	10	T0-C10	Flask5
3482.39990234375	0	10	T0-C10	Flask5
536719.625	0	10	T0-C10	Flask5
2552.80004882812	0	10	T0-C10	Flask5
41368.8984375	0	10	T0-C10	Flask5
66017.8984375	0	10	T0-C10	Flask5
26466.099609375	0	10	T0-C10	Flask5
4108.7001953125	0	10	T0-C10	Flask5
20910.599609375	0	10	T0-C10	Flask5
3413.80004882812	0	10	T0-C10	Flask5
2716.60009765625	0	10	T0-C10	Flask5
3103.19995117188	0	10	T0-C10	Flask5
1361.90002441406	0	10	T0-C10	Flask5
3201.10009765625	0	10	T0-C10	Flask5
6592.7001953125	0	10	T0-C10	Flask5
6161.7998046875	0	10	T0-C10	Flask5
2193.39990234375	0	10	T0-C10	Flask5
30657	0	10	T0-C10	Flask5
5414.5	0	10	T0-C10	Flask5
10630.7998046875	0	10	T0-C10	Flask5
21894.400390625	0	10	T0-C10	Flask5
21198.69921875	0	10	T0-C10	Flask5
54322.1015625	0	10	T0-C10	Flask5
61330.30078125	0	10	T0-C10	Flask5
26527	0	10	T0-C10	Flask5
2182.30004882812	0	10	T0-C10	Flask5
6227.39990234375	0	10	T0-C10	Flask5
19635.30078125	0	10	T0-C10	Flask5
6588.10009765625	0	10	T0-C10	Flask5
2937.69995117188	0	10	T0-C10	Flask5
3860.10009765625	0	10	T0-C10	Flask5
16146.5	0	10	T0-C10	Flask5
5537.5	0	10	T0-C10	Flask5
4098.7998046875	0	10	T0-C10	Flask5
13399.7998046875	0	10	T0-C10	Flask5
3622	0	10	T0-C10	Flask5
3114.60009765625	0	10	T0-C10	Flask5
9749.599609375	0	10	T0-C10	Flask5
11237.599609375	0	10	T0-C10	Flask5
8687.7001953125	0	10	T0-C10	Flask5
20783.099609375	0	10	T0-C10	Flask5
10887.2001953125	0	10	T0-C10	Flask5
3084.69995117188	0	10	T0-C10	Flask5
1989	0	10	T0-C10	Flask5
1799	0	10	T0-C10	Flask5
19861.80078125	0	10	T0-C10	Flask5
1577.5	0	10	T0-C10	Flask5
5004.89990234375	0	10	T0-C10	Flask5
11038.099609375	0	10	T0-C10	Flask5
19353.30078125	0	10	T0-C10	Flask5
4884.2998046875	0	10	T0-C10	Flask5
112777.6015625	0	10	T0-C10	Flask5
6348.5	0	10	T0-C10	Flask5
55635.5	0	10	T0-C10	Flask5
1410.40002441406	0	10	T0-C10	Flask5
40926.3984375	0	10	T0-C10	Flask5
4040.19995117188	0	10	T0-C10	Flask5
13392.900390625	0	10	T0-C10	Flask5
25712.099609375	0	10	T0-C10	Flask5
14305.2001953125	0	10	T0-C10	Flask5
27105.30078125	0	10	T0-C10	Flask5
6063.7001953125	0	10	T0-C10	Flask5
52190.80078125	0	10	T0-C10	Flask5
12185.2998046875	0	10	T0-C10	Flask5
25502.80078125	0	10	T0-C10	Flask5
3962	0	10	T0-C10	Flask5
266.399993896484	0	10	T0-C10	Flask5
38565.69921875	0	10	T0-C10	Flask5
10885	0	10	T0-C10	Flask5
3348.89990234375	0	10	T0-C10	Flask5
11978.2001953125	0	10	T0-C10	Flask5
20910.599609375	0	10	T0-C10	Flask5
466357.59375	0	10	T0-C10	Flask5
13401.2998046875	0	10	T0-C10	Flask5
2637.60009765625	0	10	T0-C10	Flask5
13151.2998046875	0	10	T0-C10	Flask5
28974.80078125	0	10	T0-C10	Flask5
6372.5	0	10	T0-C10	Flask5
65431.6015625	0	10	T0-C10	Flask5
10089.2998046875	0	10	T0-C10	Flask5
2776.60009765625	0	10	T0-C10	Flask5
4731.39990234375	0	10	T0-C10	Flask5
1424	0	10	T0-C10	Flask5
2655.39990234375	0	10	T0-C10	Flask5
12734.5	0	10	T0-C10	Flask5
11085.2001953125	0	10	T0-C10	Flask5
18008.400390625	0	10	T0-C10	Flask5
4317.10009765625	0	10	T0-C10	Flask5
18904.30078125	0	10	T0-C10	Flask5
189409.40625	0	10	T0-C10	Flask5
2177.80004882812	0	10	T0-C10	Flask5
33795.80078125	0	10	T0-C10	Flask5
7872.7001953125	0	10	T0-C10	Flask5
11093.5	0	10	T0-C10	Flask5
8248.5	0	10	T0-C10	Flask5
7356.10009765625	0	10	T0-C10	Flask5
1961.30004882812	0	10	T0-C10	Flask5
2040.5	0	10	T0-C10	Flask5
7529.2998046875	0	10	T0-C10	Flask5
4214.2001953125	0	10	T0-C10	Flask5
6679	0	10	T0-C10	Flask5
5404.39990234375	0	10	T0-C10	Flask5
18606	0	10	T0-C10	Flask5
24324.599609375	0	10	T0-C10	Flask5
1587.5	0	10	T0-C10	Flask5
5175.5	0	10	T0-C10	Flask5
27703.400390625	0	10	T0-C10	Flask5
22861.599609375	0	10	T0-C10	Flask5
2002.40002441406	0	10	T0-C10	Flask5
2512.60009765625	0	10	T0-C10	Flask5
2795.89990234375	0	10	T0-C10	Flask5
7907.39990234375	0	10	T0-C10	Flask5
2670.30004882812	0	10	T0-C10	Flask5
2646.30004882812	0	10	T0-C10	Flask5
4009.19995117188	0	10	T0-C10	Flask5
25747.80078125	0	10	T0-C10	Flask5
11725.099609375	0	10	T0-C10	Flask5
2785	0	10	T0-C10	Flask5
5849.7001953125	0	10	T0-C10	Flask5
5740	0	10	T0-C10	Flask5
109805.703125	0	10	T0-C10	Flask5
30473.400390625	0	10	T0-C10	Flask5
4515.2998046875	0	10	T0-C10	Flask5
6075.7001953125	0	10	T0-C10	Flask5
70814.5	0	10	T0-C10	Flask5
6246.7001953125	0	10	T0-C10	Flask5
28591.5	0	10	T0-C10	Flask5
21190.80078125	0	10	T0-C10	Flask5
17628.599609375	0	10	T0-C10	Flask5
14006.5	0	10	T0-C10	Flask5
9107.2001953125	0	10	T0-C10	Flask5
2379.89990234375	0	10	T0-C10	Flask5
7396	0	10	T0-C10	Flask5
7914.2998046875	0	10	T0-C10	Flask5
7880.89990234375	0	10	T0-C10	Flask5
9646.5	0	10	T0-C10	Flask5
1757.30004882812	0	10	T0-C10	Flask5
14749.7001953125	0	10	T0-C10	Flask5
7569.39990234375	0	10	T0-C10	Flask5
7748.2998046875	0	10	T0-C10	Flask5
17509.599609375	0	10	T0-C10	Flask5
3972.39990234375	0	10	T0-C10	Flask5
15488.7998046875	0	10	T0-C10	Flask5
5192.89990234375	0	10	T0-C10	Flask5
22628.5	0	10	T0-C10	Flask5
7905.10009765625	0	10	T0-C10	Flask5
73004.8984375	0	10	T0-C10	Flask5
8602.2001953125	0	10	T0-C10	Flask5
6568.89990234375	0	10	T0-C10	Flask5
4437.7998046875	0	10	T0-C10	Flask5
3876.60009765625	0	10	T0-C10	Flask5
15042.2998046875	0	10	T0-C10	Flask5
12595	0	10	T0-C10	Flask5
52498.5	0	10	T0-C10	Flask5
3658.10009765625	0	10	T0-C10	Flask5
7780.2998046875	0	10	T0-C10	Flask5
13565.7001953125	0	10	T0-C10	Flask5
30422.900390625	0	10	T0-C10	Flask5
7685.10009765625	0	10	T0-C10	Flask5
14648.5	0	10	T0-C10	Flask5
7813.7001953125	0	10	T0-C10	Flask5
8760.5	0	10	T0-C10	Flask5
32897.8984375	0	10	T0-C10	Flask5
6341.39990234375	0	10	T0-C10	Flask5
3170.30004882812	0	10	T0-C10	Flask5
14567.7998046875	0	10	T0-C10	Flask5
4882.89990234375	0	10	T0-C10	Flask5
1124.90002441406	0	10	T0-C10	Flask5
11306.5	0	10	T0-C10	Flask5
8590.2998046875	0	10	T0-C10	Flask5
16895	0	10	T0-C10	Flask5
31100.80078125	0	10	T0-C10	Flask5
25024	0	10	T0-C10	Flask5
18594.599609375	0	10	T0-C10	Flask5
3201.80004882812	0	10	T0-C10	Flask5
2305.69995117188	0	10	T0-C10	Flask5
1927.09997558594	0	10	T0-C10	Flask5
15110	0	10	T0-C10	Flask5
2803.39990234375	0	10	T0-C10	Flask5
2428.39990234375	0	10	T0-C10	Flask5
1654.69995117188	0	10	T0-C10	Flask5
5335.89990234375	0	10	T0-C10	Flask5
4052.30004882812	0	10	T0-C10	Flask5
10085.2001953125	0	10	T0-C10	Flask5
38020.69921875	0	10	T0-C10	Flask5
53472	0	10	T0-C10	Flask5
31642.30078125	0	10	T0-C10	Flask5
12922.2998046875	0	10	T0-C10	Flask5
10037.900390625	0	10	T0-C10	Flask5
7660.39990234375	0	10	T0-C10	Flask5
6615.60009765625	0	10	T0-C10	Flask5
4503.7998046875	0	10	T0-C10	Flask5
3500.39990234375	0	10	T0-C10	Flask5
91902.1015625	0	10	T0-C10	Flask5
5688.5	0	10	T0-C10	Flask5
2116.69995117188	0	10	T0-C10	Flask5
2338.5	0	10	T0-C10	Flask5
38338.69921875	0	10	T0-C10	Flask5
1948	0	10	T0-C10	Flask5
14100.099609375	0	10	T0-C10	Flask5
6433.39990234375	0	10	T0-C10	Flask5
37349.30078125	0	10	T0-C10	Flask5
12170.900390625	0	10	T0-C10	Flask5
6480.39990234375	0	10	T0-C10	Flask5
11518.7998046875	0	10	T0-C10	Flask5
5488.7001953125	0	10	T0-C10	Flask5
16245	0	10	T0-C10	Flask5
1837.30004882812	0	10	T0-C10	Flask5
10989.400390625	0	10	T0-C10	Flask5
729916.625	0	10	T0-C10	Flask5
902.599975585938	0	10	T0-C10	Flask5
1639.40002441406	0	10	T0-C10	Flask5
14378	0	10	T0-C10	Flask5
3775.39990234375	0	10	T0-C10	Flask5
12437.900390625	0	10	T0-C10	Flask5
3890.69995117188	0	10	T0-C10	Flask5
17660.69921875	0	10	T0-C10	Flask5
7444.2998046875	0	10	T0-C10	Flask5
92702.703125	0	10	T0-C10	Flask5
8841.7001953125	0	10	T0-C10	Flask5
9028.7998046875	0	10	T0-C10	Flask5
44111.5	0	10	T0-C10	Flask5
3385.10009765625	0	10	T0-C10	Flask5
5834.10009765625	0	10	T0-C10	Flask5
13025.099609375	0	10	T0-C10	Flask5
29770.30078125	0	10	T0-C10	Flask5
4692.2998046875	0	10	T0-C10	Flask5
10300.5	0	10	T0-C10	Flask5
8391	0	10	T0-C10	Flask5
3456.19995117188	0	10	T0-C10	Flask5
12678.5	0	10	T0-C10	Flask5
926.799987792969	0	10	T0-C10	Flask5
16379.2001953125	0	10	T0-C10	Flask5
2279.80004882812	0	10	T0-C10	Flask5
9351.900390625	0	10	T0-C10	Flask5
13560.7998046875	0	10	T0-C10	Flask5
9859.5	0	10	T0-C10	Flask5
9332.7001953125	0	10	T0-C10	Flask5
13093.099609375	0	10	T0-C10	Flask5
2681.60009765625	0	10	T0-C10	Flask5
3292.19995117188	0	10	T0-C10	Flask5
14996.7001953125	0	10	T0-C10	Flask5
516394.09375	0	10	T0-C10	Flask5
9654.599609375	0	10	T0-C10	Flask5
2303.10009765625	0	10	T0-C10	Flask5
30825	0	10	T0-C10	Flask5
7719.7998046875	0	10	T0-C10	Flask5
4695.2001953125	0	10	T0-C10	Flask5
3886.10009765625	0	10	T0-C10	Flask5
11633.2001953125	0	10	T0-C10	Flask5
40242	0	10	T0-C10	Flask5
18860.900390625	0	10	T0-C10	Flask5
441041.3125	0	10	T0-C10	Flask5
68288.296875	0	10	T0-C10	Flask5
5935.39990234375	0	10	T0-C10	Flask5
17668	0	10	T0-C10	Flask5
6013.7001953125	0	10	T0-C10	Flask5
5795.2001953125	0	10	T0-C10	Flask5
6366.5	0	10	T0-C10	Flask5
45737.19921875	0	10	T0-C10	Flask5
7824.39990234375	0	10	T0-C10	Flask5
14570.099609375	0	10	T0-C10	Flask5
13232.099609375	0	10	T0-C10	Flask5
39850.30078125	0	10	T0-C10	Flask5
6692.60009765625	0	10	T0-C10	Flask5
5256	0	10	T0-C10	Flask5
13044.7001953125	0	10	T0-C10	Flask5
4487.60009765625	0	10	T0-C10	Flask5
4456	0	10	T0-C10	Flask5
5810.89990234375	0	10	T0-C10	Flask5
14867	0	10	T0-C10	Flask5
125278.5	0	10	T0-C10	Flask5
39224.69921875	0	10	T0-C10	Flask5
8709.7998046875	0	10	T0-C10	Flask5
10038.2001953125	0	10	T0-C10	Flask5
3604.69995117188	0	10	T0-C10	Flask5
23209.69921875	0	10	T0-C10	Flask5
14102.2998046875	0	10	T0-C10	Flask5
1345	0	10	T0-C10	Flask5
7600.60009765625	0	10	T0-C10	Flask5
6056.89990234375	0	10	T0-C10	Flask5
1042	0	10	T0-C10	Flask5
6743	0	10	T0-C10	Flask5
3400.10009765625	0	10	T0-C10	Flask5
4226.89990234375	0	10	T0-C10	Flask5
9608	0	10	T0-C10	Flask5
1908.40002441406	0	10	T0-C10	Flask5
4909.2998046875	0	10	T0-C10	Flask5
8966.7001953125	0	10	T0-C10	Flask5
8513.099609375	0	10	T0-C10	Flask5
23205.30078125	0	10	T0-C10	Flask5
187624.796875	0	10	T0-C10	Flask5
2552	0	10	T0-C10	Flask5
5311	0	10	T0-C10	Flask5
1895.30004882812	0	10	T0-C10	Flask5
7008.10009765625	0	10	T0-C10	Flask5
17544.19921875	0	10	T0-C10	Flask5
16521.099609375	0	10	T0-C10	Flask5
35275.8984375	0	10	T0-C10	Flask5
7349.89990234375	0	10	T0-C10	Flask5
13830.2001953125	0	10	T0-C10	Flask5
4410.2998046875	0	10	T0-C10	Flask5
9820.599609375	0	10	T0-C10	Flask5
6503.7998046875	0	10	T0-C10	Flask5
11280.5	0	10	T0-C10	Flask5
1548.09997558594	0	10	T0-C10	Flask5
6295	0	10	T0-C10	Flask5
9746	0	10	T0-C10	Flask5
3160.10009765625	0	10	T0-C10	Flask5
18826.400390625	0	10	T0-C10	Flask5
16373.7001953125	0	10	T0-C10	Flask5
4233.7001953125	0	10	T0-C10	Flask5
999.599975585938	0	10	T0-C10	Flask5
8392.7998046875	0	10	T0-C10	Flask5
5840	0	10	T0-C10	Flask5
1955.5	0	10	T0-C10	Flask5
10340.2998046875	0	10	T0-C10	Flask5
3502.89990234375	0	10	T0-C10	Flask5
3831.10009765625	0	10	T0-C10	Flask5
12143.599609375	0	10	T0-C10	Flask5
21450.400390625	0	10	T0-C10	Flask5
9023	0	10	T0-C10	Flask5
11115.2001953125	0	10	T0-C10	Flask5
5794.10009765625	0	10	T0-C10	Flask5
2655.5	0	10	T0-C10	Flask5
1702.90002441406	0	10	T0-C10	Flask5
1199.69995117188	0	10	T0-C10	Flask5
9669.900390625	0	10	T0-C10	Flask5
9342.7998046875	0	10	T0-C10	Flask5
18278.5	0	10	T0-C10	Flask5
4783.89990234375	0	10	T0-C10	Flask5
4960.2001953125	0	10	T0-C10	Flask5
19104.5	0	10	T0-C10	Flask5
17618.599609375	0	10	T0-C10	Flask5
8424.7001953125	0	10	T0-C10	Flask5
30669.69921875	0	10	T0-C10	Flask5
4497.10009765625	0	10	T0-C10	Flask5
1622.40002441406	0	10	T0-C10	Flask5
11095.7001953125	0	10	T0-C10	Flask5
37030.8984375	0	10	T0-C10	Flask5
11183.7001953125	0	10	T0-C10	Flask5
4888.89990234375	0	10	T0-C10	Flask5
74553.796875	0	10	T0-C10	Flask5
5227	0	10	T0-C10	Flask5
2768.10009765625	0	10	T0-C10	Flask5
4543	0	10	T0-C10	Flask5
9415	0	10	T0-C10	Flask5
38075.19921875	0	10	T0-C10	Flask5
95631.703125	0	10	T0-C10	Flask5
13529.599609375	0	10	T0-C10	Flask5
6592.5	0	10	T0-C10	Flask5
38941.69921875	0	10	T0-C10	Flask5
2314.39990234375	0	10	T0-C10	Flask5
10738.099609375	0	10	T0-C10	Flask5
3611.19995117188	0	10	T0-C10	Flask5
3508.39990234375	0	10	T0-C10	Flask5
4600.39990234375	0	10	T0-C10	Flask5
9525.900390625	0	10	T0-C10	Flask5
9454.5	0	10	T0-C10	Flask5
4927	0	10	T0-C10	Flask5
20164.19921875	0	10	T0-C10	Flask5
6353.10009765625	0	10	T0-C10	Flask5
11257.7998046875	0	10	T0-C10	Flask5
2326.30004882812	0	10	T0-C10	Flask5
37516.30078125	0	10	T0-C10	Flask5
1896.69995117188	0	10	T0-C10	Flask5
19178.69921875	0	10	T0-C10	Flask5
20296.19921875	0	10	T0-C10	Flask5
4013.5	0	10	T0-C10	Flask5
7695.5	0	10	T0-C10	Flask5
9401.5	0	10	T0-C10	Flask5
3780.30004882812	0	10	T0-C10	Flask5
29716.599609375	0	10	T0-C10	Flask5
13192	0	10	T0-C10	Flask5
3099.60009765625	0	10	T0-C10	Flask5
26050.30078125	0	10	T0-C10	Flask5
96831.6015625	0	10	T0-C10	Flask5
1306.5	0	10	T0-C10	Flask5
3043.5	0	10	T0-C10	Flask5
15064.099609375	0	10	T0-C10	Flask5
4583	0	10	T0-C10	Flask5
4460.7001953125	0	10	T0-C10	Flask5
5035.39990234375	0	10	T0-C10	Flask5
7270.7001953125	0	10	T0-C10	Flask5
14454.7001953125	0	10	T0-C10	Flask5
8072.39990234375	0	10	T0-C10	Flask5
625.400024414062	0	10	T0-C10	Flask5
15460.7001953125	0	10	T0-C10	Flask5
10115.5	0	10	T0-C10	Flask5
4285.2001953125	0	10	T0-C10	Flask5
9789	0	10	T0-C10	Flask5
8505.2998046875	0	10	T0-C10	Flask5
3102.19995117188	0	10	T0-C10	Flask5
15514	0	10	T0-C10	Flask5
4572.10009765625	0	10	T0-C10	Flask5
4341.7001953125	0	10	T0-C10	Flask5
4869.2001953125	0	10	T0-C10	Flask5
136427.90625	0	10	T0-C10	Flask5
64972.3984375	0	10	T0-C10	Flask5
4058.10009765625	0	10	T0-C10	Flask5
8216.5	0	10	T0-C10	Flask5
1986.30004882812	0	10	T0-C10	Flask5
4959.7998046875	0	10	T0-C10	Flask5
2767	0	10	T0-C10	Flask5
5085.7001953125	0	10	T0-C10	Flask5
9462.099609375	0	10	T0-C10	Flask5
5983.2001953125	0	10	T0-C10	Flask5
15018.599609375	0	10	T0-C10	Flask5
7298.7998046875	0	10	T0-C10	Flask5
14259.7998046875	0	10	T0-C10	Flask5
3287.10009765625	0	10	T0-C10	Flask5
6811.2998046875	0	10	T0-C10	Flask5
27247.599609375	0	10	T0-C10	Flask5
19052.30078125	0	10	T0-C10	Flask5
5295.89990234375	0	10	T0-C10	Flask5
13790.400390625	0	10	T0-C10	Flask5
18963.5	0	10	T0-C10	Flask5
6620.7001953125	0	10	T0-C10	Flask5
35251	0	10	T0-C10	Flask5
5872.39990234375	0	10	T0-C10	Flask5
19173.099609375	0	10	T0-C10	Flask5
12679.5	0	10	T0-C10	Flask5
1466.69995117188	0	10	T0-C10	Flask5
905.400024414062	0	10	T0-C10	Flask5
47680.3984375	0	10	T0-C10	Flask5
15786.7998046875	0	10	T0-C10	Flask5
5661.10009765625	0	10	T0-C10	Flask5
3386.89990234375	0	10	T0-C10	Flask5
5109.39990234375	0	10	T0-C10	Flask5
23484.5	0	10	T0-C10	Flask5
3302.69995117188	0	10	T0-C10	Flask5
22302.5	0	10	T0-C10	Flask5
3126.5	0	10	T0-C10	Flask5
5589.2998046875	0	10	T0-C10	Flask5
30933.900390625	0	10	T0-C10	Flask5
6015.89990234375	0	10	T0-C10	Flask5
1523799.75	0	10	T0-C10	Flask5
24382.099609375	0	10	T0-C10	Flask5
3799.5	0	10	T0-C10	Flask5
16986	0	10	T0-C10	Flask5
3811.30004882812	0	10	T0-C10	Flask5
30249.599609375	0	10	T0-C10	Flask5
17902.69921875	0	10	T0-C10	Flask5
4482.2001953125	0	10	T0-C10	Flask5
15011.7998046875	0	10	T0-C10	Flask5
121738.8984375	0	10	T0-C10	Flask5
18719.900390625	0	10	T0-C10	Flask5
27560.900390625	0	10	T0-C10	Flask5
2457.80004882812	0	10	T0-C10	Flask5
2966	0	10	T0-C10	Flask5
61406.3984375	0	10	T0-C10	Flask5
1145.69995117188	0	10	T0-C10	Flask5
6700.2998046875	0	10	T0-C10	Flask5
7756.10009765625	0	10	T0-C10	Flask5
9507.599609375	0	10	T0-C10	Flask5
40270.8984375	0	10	T0-C10	Flask5
15382	0	10	T0-C10	Flask5
7857.10009765625	0	10	T0-C10	Flask5
7394.60009765625	0	10	T0-C10	Flask5
14018.400390625	0	10	T0-C10	Flask5
16490.19921875	0	10	T0-C10	Flask5
9478.7998046875	0	10	T0-C10	Flask5
45504.6015625	0	10	T0-C10	Flask5
14139.5	0	10	T0-C10	Flask5
312750.8125	0	10	T0-C10	Flask5
17950.599609375	0	10	T0-C10	Flask5
3385.30004882812	0	10	T0-C10	Flask5
11134.099609375	0	10	T0-C10	Flask5
7023.39990234375	0	10	T0-C10	Flask5
2622.19995117188	0	10	T0-C10	Flask5
6858.60009765625	0	10	T0-C10	Flask5
5900.39990234375	0	10	T0-C10	Flask5
7278.2001953125	0	10	T0-C10	Flask5
9832.099609375	0	10	T0-C10	Flask5
2990.80004882812	0	10	T0-C10	Flask5
5681.7998046875	0	10	T0-C10	Flask5
6119.2001953125	0	10	T0-C10	Flask5
64050.30078125	0	10	T0-C10	Flask5
5338.39990234375	0	10	T0-C10	Flask5
117076.203125	0	10	T0-C10	Flask5
2341.60009765625	0	10	T0-C10	Flask5
20182.099609375	0	10	T0-C10	Flask5
9022.5	0	10	T0-C10	Flask5
19115.69921875	0	10	T0-C10	Flask5
4309	0	10	T0-C10	Flask5
9643.7001953125	0	10	T0-C10	Flask5
3922.89990234375	0	10	T0-C10	Flask5
3384.30004882812	0	10	T0-C10	Flask5
12979.7001953125	0	10	T0-C10	Flask5
13547.599609375	0	10	T0-C10	Flask5
6105.89990234375	0	10	T0-C10	Flask5
5761.10009765625	0	10	T0-C10	Flask5
9580.7001953125	0	10	T0-C10	Flask5
22372.69921875	0	10	T0-C10	Flask5
7070	0	10	T0-C10	Flask5
25536.30078125	0	10	T0-C10	Flask5
4645.39990234375	0	10	T0-C10	Flask5
2840.19995117188	0	10	T0-C10	Flask5
16728	0	10	T0-C10	Flask5
8377.099609375	0	10	T0-C10	Flask5
5990.2001953125	0	10	T0-C10	Flask5
5268.5	0	10	T0-C10	Flask5
19135.400390625	0	10	T0-C10	Flask5
20959.099609375	0	10	T0-C10	Flask5
3614.5	0	10	T0-C10	Flask5
8626.900390625	0	10	T0-C10	Flask5
2622.89990234375	0	10	T0-C10	Flask5
2764.60009765625	0	10	T0-C10	Flask5
3232.69995117188	0	10	T0-C10	Flask5
5163	0	10	T0-C10	Flask5
4396.7998046875	0	10	T0-C10	Flask5
11146.2001953125	0	10	T0-C10	Flask5
11183.7001953125	0	10	T0-C10	Flask5
[truncated: 626,629 more rows]
