# Supplementary material for: Microbial phenotypic heterogeneity in response to a metabolic toxin: Continuous, dynamically shifting distribution of formaldehyde tolerance in Methylobacterium extorquens populations
Source: PLoS Genet. 2019 Nov 11;15(11):e1008458. doi: 10.1371/journal.pgen.1008458 (PMC6858071; doi:10.1371/journal.pgen.1008458)
Supplement: S4 Data — (ZIP) [file pgen.1008458.s019.zip › Fig3_data_20mM.csv]

PKH76	timepoint	dilution	samplename	groupname
1779.90002441406	0	10	T0-D6	Flask7
23029.19921875	0	10	T0-D6	Flask7
4377.2001953125	0	10	T0-D6	Flask7
9194.7001953125	0	10	T0-D6	Flask7
2275.89990234375	0	10	T0-D6	Flask7
6547.2001953125	0	10	T0-D6	Flask7
3779	0	10	T0-D6	Flask7
27973.900390625	0	10	T0-D6	Flask7
30417.30078125	0	10	T0-D6	Flask7
16798.69921875	0	10	T0-D6	Flask7
43710.5	0	10	T0-D6	Flask7
8728.400390625	0	10	T0-D6	Flask7
12192.900390625	0	10	T0-D6	Flask7
9277.2998046875	0	10	T0-D6	Flask7
11412.7998046875	0	10	T0-D6	Flask7
4234.60009765625	0	10	T0-D6	Flask7
6821.7998046875	0	10	T0-D6	Flask7
4151.39990234375	0	10	T0-D6	Flask7
9981	0	10	T0-D6	Flask7
7673.2998046875	0	10	T0-D6	Flask7
11765.7001953125	0	10	T0-D6	Flask7
34121.30078125	0	10	T0-D6	Flask7
9162.599609375	0	10	T0-D6	Flask7
10750.099609375	0	10	T0-D6	Flask7
21538.400390625	0	10	T0-D6	Flask7
14601.5	0	10	T0-D6	Flask7
4532.7001953125	0	10	T0-D6	Flask7
4836.7001953125	0	10	T0-D6	Flask7
14924.900390625	0	10	T0-D6	Flask7
2413.80004882812	0	10	T0-D6	Flask7
8462.7998046875	0	10	T0-D6	Flask7
3516.5	0	10	T0-D6	Flask7
5033.2001953125	0	10	T0-D6	Flask7
40318.69921875	0	10	T0-D6	Flask7
5082.5	0	10	T0-D6	Flask7
7860.7001953125	0	10	T0-D6	Flask7
44407.8984375	0	10	T0-D6	Flask7
12065.5	0	10	T0-D6	Flask7
10158.7001953125	0	10	T0-D6	Flask7
10025.099609375	0	10	T0-D6	Flask7
14319.5	0	10	T0-D6	Flask7
16379.400390625	0	10	T0-D6	Flask7
15871.400390625	0	10	T0-D6	Flask7
40094.19921875	0	10	T0-D6	Flask7
6001.7001953125	0	10	T0-D6	Flask7
1453.19995117188	0	10	T0-D6	Flask7
6372.5	0	10	T0-D6	Flask7
16403	0	10	T0-D6	Flask7
4209.89990234375	0	10	T0-D6	Flask7
3033.80004882812	0	10	T0-D6	Flask7
44310.19921875	0	10	T0-D6	Flask7
6040.10009765625	0	10	T0-D6	Flask7
3742.19995117188	0	10	T0-D6	Flask7
672	0	10	T0-D6	Flask7
2301.89990234375	0	10	T0-D6	Flask7
26837.599609375	0	10	T0-D6	Flask7
8276.5	0	10	T0-D6	Flask7
955	0	10	T0-D6	Flask7
1309.30004882812	0	10	T0-D6	Flask7
10636.2001953125	0	10	T0-D6	Flask7
9116.900390625	0	10	T0-D6	Flask7
3831.60009765625	0	10	T0-D6	Flask7
10143.900390625	0	10	T0-D6	Flask7
70595.6015625	0	10	T0-D6	Flask7
3420.80004882812	0	10	T0-D6	Flask7
10882.2001953125	0	10	T0-D6	Flask7
47751.6015625	0	10	T0-D6	Flask7
96140.5	0	10	T0-D6	Flask7
8121.5	0	10	T0-D6	Flask7
20200.69921875	0	10	T0-D6	Flask7
5578.2998046875	0	10	T0-D6	Flask7
11762.2998046875	0	10	T0-D6	Flask7
29221.19921875	0	10	T0-D6	Flask7
3364.10009765625	0	10	T0-D6	Flask7
952	0	10	T0-D6	Flask7
4202	0	10	T0-D6	Flask7
164201.90625	0	10	T0-D6	Flask7
6153.2001953125	0	10	T0-D6	Flask7
1925.19995117188	0	10	T0-D6	Flask7
68531.5	0	10	T0-D6	Flask7
21004.900390625	0	10	T0-D6	Flask7
3662.80004882812	0	10	T0-D6	Flask7
646	0	10	T0-D6	Flask7
4993.5	0	10	T0-D6	Flask7
22446.80078125	0	10	T0-D6	Flask7
680.400024414062	0	10	T0-D6	Flask7
11435.7001953125	0	10	T0-D6	Flask7
4879.7001953125	0	10	T0-D6	Flask7
2973.30004882812	0	10	T0-D6	Flask7
15114.7001953125	0	10	T0-D6	Flask7
10147.5	0	10	T0-D6	Flask7
34556.30078125	0	10	T0-D6	Flask7
166971.40625	0	10	T0-D6	Flask7
661.900024414062	0	10	T0-D6	Flask7
3863.30004882812	0	10	T0-D6	Flask7
2260.5	0	10	T0-D6	Flask7
16947.80078125	0	10	T0-D6	Flask7
3902.39990234375	0	10	T0-D6	Flask7
42180.30078125	0	10	T0-D6	Flask7
6148.2001953125	0	10	T0-D6	Flask7
7802.5	0	10	T0-D6	Flask7
3763.10009765625	0	10	T0-D6	Flask7
5807.10009765625	0	10	T0-D6	Flask7
23258.69921875	0	10	T0-D6	Flask7
32966.1015625	0	10	T0-D6	Flask7
3296.39990234375	0	10	T0-D6	Flask7
10037.900390625	0	10	T0-D6	Flask7
10693.2001953125	0	10	T0-D6	Flask7
4304.7001953125	0	10	T0-D6	Flask7
4879.2998046875	0	10	T0-D6	Flask7
10109.599609375	0	10	T0-D6	Flask7
12724.900390625	0	10	T0-D6	Flask7
12795.5	0	10	T0-D6	Flask7
16546.69921875	0	10	T0-D6	Flask7
18153	0	10	T0-D6	Flask7
3416	0	10	T0-D6	Flask7
2724.39990234375	0	10	T0-D6	Flask7
6476.89990234375	0	10	T0-D6	Flask7
516.200012207031	0	10	T0-D6	Flask7
2517.19995117188	0	10	T0-D6	Flask7
119828.1015625	0	10	T0-D6	Flask7
6507.2001953125	0	10	T0-D6	Flask7
4946.7001953125	0	10	T0-D6	Flask7
3523.80004882812	0	10	T0-D6	Flask7
273.700012207031	0	10	T0-D6	Flask7
3842	0	10	T0-D6	Flask7
2774.39990234375	0	10	T0-D6	Flask7
9948.7998046875	0	10	T0-D6	Flask7
49244.69921875	0	10	T0-D6	Flask7
10534.2001953125	0	10	T0-D6	Flask7
47315.1015625	0	10	T0-D6	Flask7
22179.599609375	0	10	T0-D6	Flask7
2855.89990234375	0	10	T0-D6	Flask7
8492.400390625	0	10	T0-D6	Flask7
4245.7998046875	0	10	T0-D6	Flask7
3399	0	10	T0-D6	Flask7
5539.5	0	10	T0-D6	Flask7
54030.30078125	0	10	T0-D6	Flask7
5911.2998046875	0	10	T0-D6	Flask7
17645.69921875	0	10	T0-D6	Flask7
11771.599609375	0	10	T0-D6	Flask7
2210.89990234375	0	10	T0-D6	Flask7
7233.7998046875	0	10	T0-D6	Flask7
914.700012207031	0	10	T0-D6	Flask7
6818.5	0	10	T0-D6	Flask7
2045.80004882812	0	10	T0-D6	Flask7
4771.60009765625	0	10	T0-D6	Flask7
11662.2001953125	0	10	T0-D6	Flask7
4473.89990234375	0	10	T0-D6	Flask7
3190.10009765625	0	10	T0-D6	Flask7
14772.5	0	10	T0-D6	Flask7
147991.40625	0	10	T0-D6	Flask7
3395.60009765625	0	10	T0-D6	Flask7
61467.6015625	0	10	T0-D6	Flask7
442052.3125	0	10	T0-D6	Flask7
16157.7001953125	0	10	T0-D6	Flask7
5927.7998046875	0	10	T0-D6	Flask7
3240.19995117188	0	10	T0-D6	Flask7
4437.10009765625	0	10	T0-D6	Flask7
2346	0	10	T0-D6	Flask7
12889.900390625	0	10	T0-D6	Flask7
5171.39990234375	0	10	T0-D6	Flask7
3338.80004882812	0	10	T0-D6	Flask7
3971.60009765625	0	10	T0-D6	Flask7
6431.5	0	10	T0-D6	Flask7
17483	0	10	T0-D6	Flask7
3479.69995117188	0	10	T0-D6	Flask7
1069.30004882812	0	10	T0-D6	Flask7
28610.80078125	0	10	T0-D6	Flask7
2356.60009765625	0	10	T0-D6	Flask7
4178	0	10	T0-D6	Flask7
7029.60009765625	0	10	T0-D6	Flask7
10366.099609375	0	10	T0-D6	Flask7
15754.5	0	10	T0-D6	Flask7
5664.2998046875	0	10	T0-D6	Flask7
4523.39990234375	0	10	T0-D6	Flask7
32086.5	0	10	T0-D6	Flask7
4657	0	10	T0-D6	Flask7
32127	0	10	T0-D6	Flask7
11591.099609375	0	10	T0-D6	Flask7
13077.2998046875	0	10	T0-D6	Flask7
8867.2001953125	0	10	T0-D6	Flask7
526.099975585938	0	10	T0-D6	Flask7
205	0	10	T0-D6	Flask7
29906.5	0	10	T0-D6	Flask7
2723.69995117188	0	10	T0-D6	Flask7
6480.5	0	10	T0-D6	Flask7
4287	0	10	T0-D6	Flask7
5040.2998046875	0	10	T0-D6	Flask7
17559.400390625	0	10	T0-D6	Flask7
20177.80078125	0	10	T0-D6	Flask7
4948.10009765625	0	10	T0-D6	Flask7
4766.10009765625	0	10	T0-D6	Flask7
10566.7998046875	0	10	T0-D6	Flask7
10994.2998046875	0	10	T0-D6	Flask7
21653.69921875	0	10	T0-D6	Flask7
8244.599609375	0	10	T0-D6	Flask7
4068.80004882812	0	10	T0-D6	Flask7
494187.90625	0	10	T0-D6	Flask7
4718.5	0	10	T0-D6	Flask7
2614.19995117188	0	10	T0-D6	Flask7
9808	0	10	T0-D6	Flask7
48196	0	10	T0-D6	Flask7
9350.5	0	10	T0-D6	Flask7
5460.7001953125	0	10	T0-D6	Flask7
7974.7001953125	0	10	T0-D6	Flask7
600.900024414062	0	10	T0-D6	Flask7
4514.2998046875	0	10	T0-D6	Flask7
17919	0	10	T0-D6	Flask7
9932	0	10	T0-D6	Flask7
39231.3984375	0	10	T0-D6	Flask7
6148.7001953125	0	10	T0-D6	Flask7
24794.69921875	0	10	T0-D6	Flask7
22016.599609375	0	10	T0-D6	Flask7
12959.7001953125	0	10	T0-D6	Flask7
6189.2998046875	0	10	T0-D6	Flask7
10036.599609375	0	10	T0-D6	Flask7
702962.875	0	10	T0-D6	Flask7
7054	0	10	T0-D6	Flask7
17071.30078125	0	10	T0-D6	Flask7
25859.400390625	0	10	T0-D6	Flask7
3066.39990234375	0	10	T0-D6	Flask7
18444.599609375	0	10	T0-D6	Flask7
1578.69995117188	0	10	T0-D6	Flask7
5005.39990234375	0	10	T0-D6	Flask7
26195.599609375	0	10	T0-D6	Flask7
26023.400390625	0	10	T0-D6	Flask7
3550.80004882812	0	10	T0-D6	Flask7
3640.60009765625	0	10	T0-D6	Flask7
12153.400390625	0	10	T0-D6	Flask7
12228.7001953125	0	10	T0-D6	Flask7
5095.5	0	10	T0-D6	Flask7
77828.796875	0	10	T0-D6	Flask7
3408.5	0	10	T0-D6	Flask7
9682.7998046875	0	10	T0-D6	Flask7
14945.5	0	10	T0-D6	Flask7
5396.10009765625	0	10	T0-D6	Flask7
8031.5	0	10	T0-D6	Flask7
36317.5	0	10	T0-D6	Flask7
7973.7001953125	0	10	T0-D6	Flask7
7850.2998046875	0	10	T0-D6	Flask7
3099.80004882812	0	10	T0-D6	Flask7
15033.400390625	0	10	T0-D6	Flask7
6606.7998046875	0	10	T0-D6	Flask7
3386.60009765625	0	10	T0-D6	Flask7
704172.625	0	10	T0-D6	Flask7
6246.7998046875	0	10	T0-D6	Flask7
8357	0	10	T0-D6	Flask7
4102.7998046875	0	10	T0-D6	Flask7
20018.80078125	0	10	T0-D6	Flask7
3407.89990234375	0	10	T0-D6	Flask7
5397.2001953125	0	10	T0-D6	Flask7
8648.7001953125	0	10	T0-D6	Flask7
4808.60009765625	0	10	T0-D6	Flask7
12998.7001953125	0	10	T0-D6	Flask7
9738.7998046875	0	10	T0-D6	Flask7
1463.19995117188	0	10	T0-D6	Flask7
9687.599609375	0	10	T0-D6	Flask7
11403.599609375	0	10	T0-D6	Flask7
3505.10009765625	0	10	T0-D6	Flask7
30010.5	0	10	T0-D6	Flask7
2574.80004882812	0	10	T0-D6	Flask7
3496.5	0	10	T0-D6	Flask7
722435.3125	0	10	T0-D6	Flask7
16522	0	10	T0-D6	Flask7
8852.7998046875	0	10	T0-D6	Flask7
8859.7998046875	0	10	T0-D6	Flask7
3071.80004882812	0	10	T0-D6	Flask7
4960.7998046875	0	10	T0-D6	Flask7
3519.60009765625	0	10	T0-D6	Flask7
4630.2998046875	0	10	T0-D6	Flask7
4306.60009765625	0	10	T0-D6	Flask7
10029.5	0	10	T0-D6	Flask7
4143.2001953125	0	10	T0-D6	Flask7
28396	0	10	T0-D6	Flask7
9030.7001953125	0	10	T0-D6	Flask7
15975.7998046875	0	10	T0-D6	Flask7
1903.5	0	10	T0-D6	Flask7
11158.900390625	0	10	T0-D6	Flask7
22154.400390625	0	10	T0-D6	Flask7
25452	0	10	T0-D6	Flask7
26100.900390625	0	10	T0-D6	Flask7
1412.80004882812	0	10	T0-D6	Flask7
8794.599609375	0	10	T0-D6	Flask7
19569.099609375	0	10	T0-D6	Flask7
26102.19921875	0	10	T0-D6	Flask7
5201.39990234375	0	10	T0-D6	Flask7
1048.40002441406	0	10	T0-D6	Flask7
5450.5	0	10	T0-D6	Flask7
6239	0	10	T0-D6	Flask7
11243.2001953125	0	10	T0-D6	Flask7
13098.099609375	0	10	T0-D6	Flask7
4099.89990234375	0	10	T0-D6	Flask7
8080.5	0	10	T0-D6	Flask7
11744.7998046875	0	10	T0-D6	Flask7
1967	0	10	T0-D6	Flask7
42977.3984375	0	10	T0-D6	Flask7
8729.2001953125	0	10	T0-D6	Flask7
29377.30078125	0	10	T0-D6	Flask7
10956.7001953125	0	10	T0-D6	Flask7
6965.2001953125	0	10	T0-D6	Flask7
30798.599609375	0	10	T0-D6	Flask7
10348.400390625	0	10	T0-D6	Flask7
10674.5	0	10	T0-D6	Flask7
16326.900390625	0	10	T0-D6	Flask7
343.200012207031	0	10	T0-D6	Flask7
3203.19995117188	0	10	T0-D6	Flask7
6594	0	10	T0-D6	Flask7
12203.2998046875	0	10	T0-D6	Flask7
6811.89990234375	0	10	T0-D6	Flask7
5039	0	10	T0-D6	Flask7
53512.69921875	0	10	T0-D6	Flask7
5791.10009765625	0	10	T0-D6	Flask7
3038.10009765625	0	10	T0-D6	Flask7
1942.5	0	10	T0-D6	Flask7
8975.2998046875	0	10	T0-D6	Flask7
23041.80078125	0	10	T0-D6	Flask7
7344.2998046875	0	10	T0-D6	Flask7
12142.099609375	0	10	T0-D6	Flask7
3203.89990234375	0	10	T0-D6	Flask7
3599.80004882812	0	10	T0-D6	Flask7
54544.69921875	0	10	T0-D6	Flask7
24026.599609375	0	10	T0-D6	Flask7
6254.2001953125	0	10	T0-D6	Flask7
1900.30004882812	0	10	T0-D6	Flask7
13090.2998046875	0	10	T0-D6	Flask7
5216.60009765625	0	10	T0-D6	Flask7
4102.10009765625	0	10	T0-D6	Flask7
3333.30004882812	0	10	T0-D6	Flask7
3361.5	0	10	T0-D6	Flask7
10341.2001953125	0	10	T0-D6	Flask7
8861.900390625	0	10	T0-D6	Flask7
30264.599609375	0	10	T0-D6	Flask7
2072.60009765625	0	10	T0-D6	Flask7
9695.5	0	10	T0-D6	Flask7
31924	0	10	T0-D6	Flask7
7121.7998046875	0	10	T0-D6	Flask7
7426.39990234375	0	10	T0-D6	Flask7
22647.599609375	0	10	T0-D6	Flask7
5940.10009765625	0	10	T0-D6	Flask7
8667.900390625	0	10	T0-D6	Flask7
7554.2001953125	0	10	T0-D6	Flask7
3106.10009765625	0	10	T0-D6	Flask7
26547.599609375	0	10	T0-D6	Flask7
2000.90002441406	0	10	T0-D6	Flask7
22252.400390625	0	10	T0-D6	Flask7
4089.19995117188	0	10	T0-D6	Flask7
4577.60009765625	0	10	T0-D6	Flask7
13146.2001953125	0	10	T0-D6	Flask7
6912.5	0	10	T0-D6	Flask7
35958.8984375	0	10	T0-D6	Flask7
89827.796875	0	10	T0-D6	Flask7
9497.5	0	10	T0-D6	Flask7
9225.2001953125	0	10	T0-D6	Flask7
6201.89990234375	0	10	T0-D6	Flask7
7141.2001953125	0	10	T0-D6	Flask7
24163.19921875	0	10	T0-D6	Flask7
7006.5	0	10	T0-D6	Flask7
13126.2998046875	0	10	T0-D6	Flask7
2986.60009765625	0	10	T0-D6	Flask7
33024.30078125	0	10	T0-D6	Flask7
3276.10009765625	0	10	T0-D6	Flask7
5475	0	10	T0-D6	Flask7
3226.10009765625	0	10	T0-D6	Flask7
1683	0	10	T0-D6	Flask7
8511.099609375	0	10	T0-D6	Flask7
1722.30004882812	0	10	T0-D6	Flask7
20203.5	0	10	T0-D6	Flask7
15999.099609375	0	10	T0-D6	Flask7
2577.89990234375	0	10	T0-D6	Flask7
11102.099609375	0	10	T0-D6	Flask7
6672.7998046875	0	10	T0-D6	Flask7
165084.90625	0	10	T0-D6	Flask7
14303.7001953125	0	10	T0-D6	Flask7
60438.6015625	0	10	T0-D6	Flask7
7381.39990234375	0	10	T0-D6	Flask7
1370.5	0	10	T0-D6	Flask7
8654.7001953125	0	10	T0-D6	Flask7
69488.8984375	0	10	T0-D6	Flask7
5010.7998046875	0	10	T0-D6	Flask7
5879.39990234375	0	10	T0-D6	Flask7
11258.7001953125	0	10	T0-D6	Flask7
14889.7998046875	0	10	T0-D6	Flask7
30908.400390625	0	10	T0-D6	Flask7
43636.30078125	0	10	T0-D6	Flask7
7539	0	10	T0-D6	Flask7
3300.80004882812	0	10	T0-D6	Flask7
18237	0	10	T0-D6	Flask7
14646.2998046875	0	10	T0-D6	Flask7
24824.80078125	0	10	T0-D6	Flask7
10441.599609375	0	10	T0-D6	Flask7
3916.89990234375	0	10	T0-D6	Flask7
3562	0	10	T0-D6	Flask7
7953	0	10	T0-D6	Flask7
5555.39990234375	0	10	T0-D6	Flask7
3319.80004882812	0	10	T0-D6	Flask7
29979.80078125	0	10	T0-D6	Flask7
8224.7998046875	0	10	T0-D6	Flask7
2432.30004882812	0	10	T0-D6	Flask7
2630.10009765625	0	10	T0-D6	Flask7
5337.7001953125	0	10	T0-D6	Flask7
2736	0	10	T0-D6	Flask7
4929.7001953125	0	10	T0-D6	Flask7
4812.2001953125	0	10	T0-D6	Flask7
13554.599609375	0	10	T0-D6	Flask7
10257.400390625	0	10	T0-D6	Flask7
8504.900390625	0	10	T0-D6	Flask7
9706.099609375	0	10	T0-D6	Flask7
20272.30078125	0	10	T0-D6	Flask7
58228.30078125	0	10	T0-D6	Flask7
10460.400390625	0	10	T0-D6	Flask7
2767.5	0	10	T0-D6	Flask7
5433.7998046875	0	10	T0-D6	Flask7
3617.60009765625	0	10	T0-D6	Flask7
15513.099609375	0	10	T0-D6	Flask7
9728.599609375	0	10	T0-D6	Flask7
360528.09375	0	10	T0-D6	Flask7
-770.5	0	10	T0-D6	Flask7
32214.400390625	0	10	T0-D6	Flask7
7368.7998046875	0	10	T0-D6	Flask7
13530.7001953125	0	10	T0-D6	Flask7
8632.099609375	0	10	T0-D6	Flask7
4464.7998046875	0	10	T0-D6	Flask7
2751.10009765625	0	10	T0-D6	Flask7
3958	0	10	T0-D6	Flask7
10577	0	10	T0-D6	Flask7
9508.5	0	10	T0-D6	Flask7
4326.39990234375	0	10	T0-D6	Flask7
8696.2998046875	0	10	T0-D6	Flask7
7038.7998046875	0	10	T0-D6	Flask7
6485.7001953125	0	10	T0-D6	Flask7
2777.5	0	10	T0-D6	Flask7
7690.2998046875	0	10	T0-D6	Flask7
53988	0	10	T0-D6	Flask7
6406.10009765625	0	10	T0-D6	Flask7
1286.30004882812	0	10	T0-D6	Flask7
1752.69995117188	0	10	T0-D6	Flask7
19149.5	0	10	T0-D6	Flask7
16791.900390625	0	10	T0-D6	Flask7
5202	0	10	T0-D6	Flask7
4188.2998046875	0	10	T0-D6	Flask7
44981.80078125	0	10	T0-D6	Flask7
900922.8125	0	10	T0-D6	Flask7
27498.69921875	0	10	T0-D6	Flask7
2848.80004882812	0	10	T0-D6	Flask7
2549.60009765625	0	10	T0-D6	Flask7
1225.30004882812	0	10	T0-D6	Flask7
4263.5	0	10	T0-D6	Flask7
13688.2001953125	0	10	T0-D6	Flask7
4733.2998046875	0	10	T0-D6	Flask7
10026.599609375	0	10	T0-D6	Flask7
6581.39990234375	0	10	T0-D6	Flask7
16050.7998046875	0	10	T0-D6	Flask7
16288.400390625	0	10	T0-D6	Flask7
158852.203125	0	10	T0-D6	Flask7
52091.3984375	0	10	T0-D6	Flask7
767107	0	10	T0-D6	Flask7
1089.69995117188	0	10	T0-D6	Flask7
7357.60009765625	0	10	T0-D6	Flask7
36400.3984375	0	10	T0-D6	Flask7
7608.39990234375	0	10	T0-D6	Flask7
57442.69921875	0	10	T0-D6	Flask7
25631.900390625	0	10	T0-D6	Flask7
4937.2001953125	0	10	T0-D6	Flask7
9328.2998046875	0	10	T0-D6	Flask7
4029.5	0	10	T0-D6	Flask7
9658.2998046875	0	10	T0-D6	Flask7
4661.7998046875	0	10	T0-D6	Flask7
7634.39990234375	0	10	T0-D6	Flask7
14000.400390625	0	10	T0-D6	Flask7
19874.69921875	0	10	T0-D6	Flask7
13503.599609375	0	10	T0-D6	Flask7
3865.10009765625	0	10	T0-D6	Flask7
6907.2998046875	0	10	T0-D6	Flask7
6406.5	0	10	T0-D6	Flask7
413.200012207031	0	10	T0-D6	Flask7
6245.5	0	10	T0-D6	Flask7
3769	0	10	T0-D6	Flask7
12339.599609375	0	10	T0-D6	Flask7
3773.80004882812	0	10	T0-D6	Flask7
4606	0	10	T0-D6	Flask7
3155.30004882812	0	10	T0-D6	Flask7
942173.875	0	10	T0-D6	Flask7
2748.19995117188	0	10	T0-D6	Flask7
1866.59997558594	0	10	T0-D6	Flask7
6954.39990234375	0	10	T0-D6	Flask7
2060.60009765625	0	10	T0-D6	Flask7
36971.1015625	0	10	T0-D6	Flask7
2329	0	10	T0-D6	Flask7
10516.400390625	0	10	T0-D6	Flask7
15187.2998046875	0	10	T0-D6	Flask7
10785.599609375	0	10	T0-D6	Flask7
29614.900390625	0	10	T0-D6	Flask7
17304.30078125	0	10	T0-D6	Flask7
5882.60009765625	0	10	T0-D6	Flask7
6625.5	0	10	T0-D6	Flask7
21417.19921875	0	10	T0-D6	Flask7
5225	0	10	T0-D6	Flask7
33988.19921875	0	10	T0-D6	Flask7
3504	0	10	T0-D6	Flask7
6171.7001953125	0	10	T0-D6	Flask7
10755.599609375	0	10	T0-D6	Flask7
3062.89990234375	0	10	T0-D6	Flask7
5644.39990234375	0	10	T0-D6	Flask7
25513	0	10	T0-D6	Flask7
5525.7998046875	0	10	T0-D6	Flask7
10199.2001953125	0	10	T0-D6	Flask7
22347.5	0	10	T0-D6	Flask7
166901.5	0	10	T0-D6	Flask7
8048.7001953125	0	10	T0-D6	Flask7
5650.7998046875	0	10	T0-D6	Flask7
4545.60009765625	0	10	T0-D6	Flask7
11193.900390625	0	10	T0-D6	Flask7
24839.599609375	0	10	T0-D6	Flask7
6466.10009765625	0	10	T0-D6	Flask7
21849.900390625	0	10	T0-D6	Flask7
18491.69921875	0	10	T0-D6	Flask7
7642.60009765625	0	10	T0-D6	Flask7
6639.39990234375	0	10	T0-D6	Flask7
19382.5	0	10	T0-D6	Flask7
13482.5	0	10	T0-D6	Flask7
23707.5	0	10	T0-D6	Flask7
7069.5	0	10	T0-D6	Flask7
21241.099609375	0	10	T0-D6	Flask7
1948.80004882812	0	10	T0-D6	Flask7
33449.8984375	0	10	T0-D6	Flask7
4122.39990234375	0	10	T0-D6	Flask7
3163.80004882812	0	10	T0-D6	Flask7
3136.10009765625	0	10	T0-D6	Flask7
6615.7001953125	0	10	T0-D6	Flask7
5867.2001953125	0	10	T0-D6	Flask7
8410	0	10	T0-D6	Flask7
17164.400390625	0	10	T0-D6	Flask7
9790.2001953125	0	10	T0-D6	Flask7
3488.89990234375	0	10	T0-D6	Flask7
21215.099609375	0	10	T0-D6	Flask7
3646.69995117188	0	10	T0-D6	Flask7
118648.1015625	0	10	T0-D6	Flask7
3499	0	10	T0-D6	Flask7
11648.400390625	0	10	T0-D6	Flask7
8838.599609375	0	10	T0-D6	Flask7
6825.89990234375	0	10	T0-D6	Flask7
8418.5	0	10	T0-D6	Flask7
2266.60009765625	0	10	T0-D6	Flask7
15601.2998046875	0	10	T0-D6	Flask7
2919.19995117188	0	10	T0-D6	Flask7
32850.30078125	0	10	T0-D6	Flask7
5579.7001953125	0	10	T0-D6	Flask7
16606.80078125	0	10	T0-D6	Flask7
1389.19995117188	0	10	T0-D6	Flask7
11247.099609375	0	10	T0-D6	Flask7
23078.80078125	0	10	T0-D6	Flask7
14927.7001953125	0	10	T0-D6	Flask7
11070.2998046875	0	10	T0-D6	Flask7
4649.39990234375	0	10	T0-D6	Flask7
133953.59375	0	10	T0-D6	Flask7
4667.2998046875	0	10	T0-D6	Flask7
45471.19921875	0	10	T0-D6	Flask7
34117.19921875	0	10	T0-D6	Flask7
15118.599609375	0	10	T0-D6	Flask7
4004.19995117188	0	10	T0-D6	Flask7
17100.19921875	0	10	T0-D6	Flask7
275892.90625	0	10	T0-D6	Flask7
29623.5	0	10	T0-D6	Flask7
69097.5	0	10	T0-D6	Flask7
10404.7998046875	0	10	T0-D6	Flask7
3232.69995117188	0	10	T0-D6	Flask7
30071.400390625	0	10	T0-D6	Flask7
13587.2001953125	0	10	T0-D6	Flask7
4873.7001953125	0	10	T0-D6	Flask7
35006.80078125	0	10	T0-D6	Flask7
2146.5	0	10	T0-D6	Flask7
2832.89990234375	0	10	T0-D6	Flask7
7232.10009765625	0	10	T0-D6	Flask7
1949.80004882812	0	10	T0-D6	Flask7
65067	0	10	T0-D6	Flask7
2806.60009765625	0	10	T0-D6	Flask7
1734.90002441406	0	10	T0-D6	Flask7
1927.40002441406	0	10	T0-D6	Flask7
5507.10009765625	0	10	T0-D6	Flask7
11605.7998046875	0	10	T0-D6	Flask7
1735.5	0	10	T0-D6	Flask7
3915.5	0	10	T0-D6	Flask7
8391.2998046875	0	10	T0-D6	Flask7
2153.5	0	10	T0-D6	Flask7
2759.5	0	10	T0-D6	Flask7
7201.7001953125	0	10	T0-D6	Flask7
842762.8125	0	10	T0-D6	Flask7
63827.3984375	0	10	T0-D6	Flask7
14255.7998046875	0	10	T0-D6	Flask7
6521.2998046875	0	10	T0-D6	Flask7
6418.10009765625	0	10	T0-D6	Flask7
2.20000004768372	0	10	T0-D6	Flask7
32949.3984375	0	10	T0-D6	Flask7
9251.7001953125	0	10	T0-D6	Flask7
15958.900390625	0	10	T0-D6	Flask7
17743.19921875	0	10	T0-D6	Flask7
3394.10009765625	0	10	T0-D6	Flask7
7612.5	0	10	T0-D6	Flask7
7444.39990234375	0	10	T0-D6	Flask7
7076.60009765625	0	10	T0-D6	Flask7
69070.6015625	0	10	T0-D6	Flask7
37722.69921875	0	10	T0-D6	Flask7
4113	0	10	T0-D6	Flask7
10234	0	10	T0-D6	Flask7
51447.80078125	0	10	T0-D6	Flask7
40800.3984375	0	10	T0-D6	Flask7
6808.5	0	10	T0-D6	Flask7
3787.39990234375	0	10	T0-D6	Flask7
17460.599609375	0	10	T0-D6	Flask7
4608.89990234375	0	10	T0-D6	Flask7
5394.2001953125	0	10	T0-D6	Flask7
233064.5	0	10	T0-D6	Flask7
2456.89990234375	0	10	T0-D6	Flask7
21006.69921875	0	10	T0-D6	Flask7
1046.5	0	10	T0-D6	Flask7
13376.7998046875	0	10	T0-D6	Flask7
7308.5	0	10	T0-D6	Flask7
11814	0	10	T0-D6	Flask7
6649	0	10	T0-D6	Flask7
4487.2998046875	0	10	T0-D6	Flask7
3622.80004882812	0	10	T0-D6	Flask7
2987.89990234375	0	10	T0-D6	Flask7
11959.7998046875	0	10	T0-D6	Flask7
28651.599609375	0	10	T0-D6	Flask7
14181.2001953125	0	10	T0-D6	Flask7
7199	0	10	T0-D6	Flask7
12603.5	0	10	T0-D6	Flask7
1975.5	0	10	T0-D6	Flask7
12086	0	10	T0-D6	Flask7
5115.39990234375	0	10	T0-D6	Flask7
19284.099609375	0	10	T0-D6	Flask7
683.299987792969	0	10	T0-D6	Flask7
26180.30078125	0	10	T0-D6	Flask7
14138.2001953125	0	10	T0-D6	Flask7
3102.19995117188	0	10	T0-D6	Flask7
14349.2001953125	0	10	T0-D6	Flask7
36293.69921875	0	10	T0-D6	Flask7
27091.599609375	0	10	T0-D6	Flask7
8958	0	10	T0-D6	Flask7
50586.5	0	10	T0-D6	Flask7
21983	0	10	T0-D6	Flask7
37554.69921875	0	10	T0-D6	Flask7
5672.39990234375	0	10	T0-D6	Flask7
31535	0	10	T0-D6	Flask7
46958.19921875	0	10	T0-D6	Flask7
51455.30078125	0	10	T0-D6	Flask7
7693.89990234375	0	10	T0-D6	Flask7
18596.30078125	0	10	T0-D6	Flask7
54014	0	10	T0-D6	Flask7
9640	0	10	T0-D6	Flask7
5193.2001953125	0	10	T0-D6	Flask7
2866.10009765625	0	10	T0-D6	Flask7
3190.39990234375	0	10	T0-D6	Flask7
12175.5	0	10	T0-D6	Flask7
15698.2998046875	0	10	T0-D6	Flask7
4858.39990234375	0	10	T0-D6	Flask7
22660.599609375	0	10	T0-D6	Flask7
16975.80078125	0	10	T0-D6	Flask7
726.700012207031	0	10	T0-D6	Flask7
3593.80004882812	0	10	T0-D6	Flask7
11136.5	0	10	T0-D6	Flask7
2467.89990234375	0	10	T0-D6	Flask7
1292.5	0	10	T0-D6	Flask7
1312.30004882812	0	10	T0-D6	Flask7
25658.30078125	0	10	T0-D6	Flask7
26868.099609375	0	10	T0-D6	Flask7
6791.5	0	10	T0-D6	Flask7
8511.900390625	0	10	T0-D6	Flask7
5646.2998046875	0	10	T0-D6	Flask7
1342.09997558594	0	10	T0-D6	Flask7
44796.3984375	0	10	T0-D6	Flask7
1879.80004882812	0	10	T0-D6	Flask7
7259.2998046875	0	10	T0-D6	Flask7
38231.80078125	0	10	T0-D6	Flask7
3689.10009765625	0	10	T0-D6	Flask7
2078.39990234375	0	10	T0-D6	Flask7
4640.10009765625	0	10	T0-D6	Flask7
3872.89990234375	0	10	T0-D6	Flask7
2375.5	0	10	T0-D6	Flask7
3412.89990234375	0	10	T0-D6	Flask7
36155.6015625	0	10	T0-D6	Flask7
7981	0	10	T0-D6	Flask7
75010.1015625	0	10	T0-D6	Flask7
52002.80078125	0	10	T0-D6	Flask7
1749.40002441406	0	10	T0-D6	Flask7
9003.2998046875	0	10	T0-D6	Flask7
5309.2998046875	0	10	T0-D6	Flask7
7214.10009765625	0	10	T0-D6	Flask7
4736.39990234375	0	10	T0-D6	Flask7
6504.89990234375	0	10	T0-D6	Flask7
763272	0	10	T0-D6	Flask7
6213.10009765625	0	10	T0-D6	Flask7
2861.39990234375	0	10	T0-D6	Flask7
5339.7001953125	0	10	T0-D6	Flask7
13418.7998046875	0	10	T0-D6	Flask7
27763.30078125	0	10	T0-D6	Flask7
3362.39990234375	0	10	T0-D6	Flask7
8786.2998046875	0	10	T0-D6	Flask7
4698.10009765625	0	10	T0-D6	Flask7
5818.89990234375	0	10	T0-D6	Flask7
6030.39990234375	0	10	T0-D6	Flask7
7961	0	10	T0-D6	Flask7
4675.7001953125	0	10	T0-D6	Flask7
39853.3984375	0	10	T0-D6	Flask7
5703.89990234375	0	10	T0-D6	Flask7
14623.5	0	10	T0-D6	Flask7
595.700012207031	0	10	T0-D6	Flask7
2971.69995117188	0	10	T0-D6	Flask7
5729.39990234375	0	10	T0-D6	Flask7
24066.80078125	0	10	T0-D6	Flask7
7835.2001953125	0	10	T0-D6	Flask7
2280.19995117188	0	10	T0-D6	Flask7
4467.2998046875	0	10	T0-D6	Flask7
2773.10009765625	0	10	T0-D6	Flask7
5804.7998046875	0	10	T0-D6	Flask7
39386.19921875	0	10	T0-D6	Flask7
3875.80004882812	0	10	T0-D6	Flask7
8735.5	0	10	T0-D6	Flask7
18150.69921875	0	10	T0-D6	Flask7
19554.30078125	0	10	T0-D6	Flask7
6911.7001953125	0	10	T0-D6	Flask7
2961.60009765625	0	10	T0-D6	Flask7
4742.7998046875	0	10	T0-D6	Flask7
639.700012207031	0	10	T0-D6	Flask7
35352.8984375	0	10	T0-D6	Flask7
25725.80078125	0	10	T0-D6	Flask7
8935.599609375	0	10	T0-D6	Flask7
14503.7998046875	0	10	T0-D6	Flask7
11382.400390625	0	10	T0-D6	Flask7
5366	0	10	T0-D6	Flask7
8220.7001953125	0	10	T0-D6	Flask7
14173	0	10	T0-D6	Flask7
2140.10009765625	0	10	T0-D6	Flask7
7433.89990234375	0	10	T0-D6	Flask7
7158.10009765625	0	10	T0-D6	Flask7
22844.400390625	0	10	T0-D6	Flask7
2416.30004882812	0	10	T0-D6	Flask7
17078	0	10	T0-D6	Flask7
12623.7998046875	0	10	T0-D6	Flask7
4514.89990234375	0	10	T0-D6	Flask7
9005.5	0	10	T0-D6	Flask7
11368.900390625	0	10	T0-D6	Flask7
7396.7001953125	0	10	T0-D6	Flask7
42131.69921875	0	10	T0-D6	Flask7
2006.09997558594	0	10	T0-D6	Flask7
12166.2001953125	0	10	T0-D6	Flask7
13404.5	0	10	T0-D6	Flask7
37643.8984375	0	10	T0-D6	Flask7
2707.30004882812	0	10	T0-D6	Flask7
29551.099609375	0	10	T0-D6	Flask7
3966.19995117188	0	10	T0-D6	Flask7
12163.599609375	0	10	T0-D6	Flask7
1570.19995117188	0	10	T0-D6	Flask7
8118.2998046875	0	10	T0-D6	Flask7
4208.5	0	10	T0-D6	Flask7
11781.400390625	0	10	T0-D6	Flask7
99332.203125	0	10	T0-D6	Flask7
17188.900390625	0	10	T0-D6	Flask7
4687.5	0	10	T0-D6	Flask7
1668.69995117188	0	10	T0-D6	Flask7
6542.2001953125	0	10	T0-D6	Flask7
8446.099609375	0	10	T0-D6	Flask7
3193.30004882812	0	10	T0-D6	Flask7
7327.39990234375	0	10	T0-D6	Flask7
16894.80078125	0	10	T0-D6	Flask7
5651.60009765625	0	10	T0-D6	Flask7
6888.89990234375	0	10	T0-D6	Flask7
3093.89990234375	0	10	T0-D6	Flask7
7421.89990234375	0	10	T0-D6	Flask7
3437.89990234375	0	10	T0-D6	Flask7
9917	0	10	T0-D6	Flask7
573.200012207031	0	10	T0-D6	Flask7
16885	0	10	T0-D6	Flask7
5275.89990234375	0	10	T0-D6	Flask7
1136.90002441406	0	10	T0-D6	Flask7
5145.10009765625	0	10	T0-D6	Flask7
3774.5	0	10	T0-D6	Flask7
9536.2998046875	0	10	T0-D6	Flask7
5477.2001953125	0	10	T0-D6	Flask7
40846	0	10	T0-D6	Flask7
4984.39990234375	0	10	T0-D6	Flask7
2025.59997558594	0	10	T0-D6	Flask7
11371	0	10	T0-D6	Flask7
19398.599609375	0	10	T0-D6	Flask7
9406.7001953125	0	10	T0-D6	Flask7
15669.900390625	0	10	T0-D6	Flask7
19663.599609375	0	10	T0-D6	Flask7
11879.900390625	0	10	T0-D6	Flask7
6854.89990234375	0	10	T0-D6	Flask7
5451.5	0	10	T0-D6	Flask7
8493.400390625	0	10	T0-D6	Flask7
8536.7998046875	0	10	T0-D6	Flask7
612601.1875	0	10	T0-D6	Flask7
15279.2998046875	0	10	T0-D6	Flask7
7115.60009765625	0	10	T0-D6	Flask7
106830.5	0	10	T0-D6	Flask7
9647.900390625	0	10	T0-D6	Flask7
6838.39990234375	0	10	T0-D6	Flask7
8645.7001953125	0	10	T0-D6	Flask7
4655.5	0	10	T0-D6	Flask7
5202.5	0	10	T0-D6	Flask7
10793.7001953125	0	10	T0-D6	Flask7
58457.8984375	0	10	T0-D6	Flask7
18793.099609375	0	10	T0-D6	Flask7
15246.7998046875	0	10	T0-D6	Flask7
6942.39990234375	0	10	T0-D6	Flask7
74468.3984375	0	10	T0-D6	Flask7
2640.60009765625	0	10	T0-D6	Flask7
7490.89990234375	0	10	T0-D6	Flask7
7480.2001953125	0	10	T0-D6	Flask7
2523.69995117188	0	10	T0-D6	Flask7
8366.400390625	0	10	T0-D6	Flask7
3823.10009765625	0	10	T0-D6	Flask7
5138.2001953125	0	10	T0-D6	Flask7
8760.7998046875	0	10	T0-D6	Flask7
52257	0	10	T0-D6	Flask7
3032	0	10	T0-D6	Flask7
2006.09997558594	0	10	T0-D6	Flask7
6170.10009765625	0	10	T0-D6	Flask7
2451.30004882812	0	10	T0-D6	Flask7
8093	0	10	T0-D6	Flask7
10073.2001953125	0	10	T0-D6	Flask7
11689.7998046875	0	10	T0-D6	Flask7
5451	0	10	T0-D6	Flask7
2753.80004882812	0	10	T0-D6	Flask7
5528.39990234375	0	10	T0-D6	Flask7
17077.80078125	0	10	T0-D6	Flask7
19094.599609375	0	10	T0-D6	Flask7
7455.7001953125	0	10	T0-D6	Flask7
2447.39990234375	0	10	T0-D6	Flask7
15843.5	0	10	T0-D6	Flask7
5419	0	10	T0-D6	Flask7
5306.39990234375	0	10	T0-D6	Flask7
4539.10009765625	0	10	T0-D6	Flask7
2811.10009765625	0	10	T0-D6	Flask7
8623.7001953125	0	10	T0-D6	Flask7
2259.19995117188	0	10	T0-D6	Flask7
7352.2001953125	0	10	T0-D6	Flask7
23604.69921875	0	10	T0-D6	Flask7
2949.5	0	10	T0-D6	Flask7
6236.7001953125	0	10	T0-D6	Flask7
50974.19921875	0	10	T0-D6	Flask7
1969.69995117188	0	10	T0-D6	Flask7
11038	0	10	T0-D6	Flask7
5953	0	10	T0-D6	Flask7
19326	0	10	T0-D6	Flask7
17809.69921875	0	10	T0-D6	Flask7
36296.3984375	0	10	T0-D6	Flask7
7040	0	10	T0-D6	Flask7
23226.400390625	0	10	T0-D6	Flask7
12750.7001953125	0	10	T0-D6	Flask7
3273.10009765625	0	10	T0-D6	Flask7
3142.19995117188	0	10	T0-D6	Flask7
11405.7998046875	0	10	T0-D6	Flask7
5359.60009765625	0	10	T0-D6	Flask7
15378.2001953125	0	10	T0-D6	Flask7
31172.80078125	0	10	T0-D6	Flask7
12434.400390625	0	10	T0-D6	Flask7
498	0	10	T0-D6	Flask7
4381.2001953125	0	10	T0-D6	Flask7
14039.400390625	0	10	T0-D6	Flask7
50722.80078125	0	10	T0-D6	Flask7
16158.900390625	0	10	T0-D6	Flask7
17051.69921875	0	10	T0-D6	Flask7
17269.30078125	0	10	T0-D6	Flask7
2922.10009765625	0	10	T0-D6	Flask7
41324.5	0	10	T0-D6	Flask7
15322.400390625	0	10	T0-D6	Flask7
21596.19921875	0	10	T0-D6	Flask7
4031.30004882812	0	10	T0-D6	Flask7
7608.5	0	10	T0-D6	Flask7
6659.89990234375	0	10	T0-D6	Flask7
14744.2001953125	0	10	T0-D6	Flask7
18418.599609375	0	10	T0-D6	Flask7
11103.400390625	0	10	T0-D6	Flask7
11738.599609375	0	10	T0-D6	Flask7
2836.19995117188	0	10	T0-D6	Flask7
12772.5	0	10	T0-D6	Flask7
4670.7998046875	0	10	T0-D6	Flask7
22342.69921875	0	10	T0-D6	Flask7
106700.1015625	0	10	T0-D6	Flask7
14909.900390625	0	10	T0-D6	Flask7
14036.900390625	0	10	T0-D6	Flask7
5222.89990234375	0	10	T0-D6	Flask7
5923.7001953125	0	10	T0-D6	Flask7
16248	0	10	T0-D6	Flask7
658.700012207031	0	10	T0-D6	Flask7
46871.5	0	10	T0-D6	Flask7
30536.099609375	0	10	T0-D6	Flask7
1828.09997558594	0	10	T0-D6	Flask7
12371.5	0	10	T0-D6	Flask7
5224.39990234375	0	10	T0-D6	Flask7
12961.400390625	0	10	T0-D6	Flask7
16953.599609375	0	10	T0-D6	Flask7
6360.7001953125	0	10	T0-D6	Flask7
6824.39990234375	0	10	T0-D6	Flask7
13703.2001953125	0	10	T0-D6	Flask7
16793.599609375	0	10	T0-D6	Flask7
11217.900390625	0	10	T0-D6	Flask7
3887.60009765625	0	10	T0-D6	Flask7
7475.5	0	10	T0-D6	Flask7
3714.10009765625	0	10	T0-D6	Flask7
31684.900390625	0	10	T0-D6	Flask7
10235.099609375	0	10	T0-D6	Flask7
8749	0	10	T0-D6	Flask7
6447.60009765625	0	10	T0-D6	Flask7
8220.7998046875	0	10	T0-D6	Flask7
28648.900390625	0	10	T0-D6	Flask7
3887.69995117188	0	10	T0-D6	Flask7
6524.7001953125	0	10	T0-D6	Flask7
4629.5	0	10	T0-D6	Flask7
86967.703125	0	10	T0-D6	Flask7
2661.10009765625	0	10	T0-D6	Flask7
2671.60009765625	0	10	T0-D6	Flask7
5002.7998046875	0	10	T0-D6	Flask7
124073.296875	0	10	T0-D6	Flask7
4612	0	10	T0-D6	Flask7
8975.599609375	0	10	T0-D6	Flask7
11325.2998046875	0	10	T0-D6	Flask7
7076.2998046875	0	10	T0-D6	Flask7
4413.89990234375	0	10	T0-D6	Flask7
13526.2001953125	0	10	T0-D6	Flask7
10638	0	10	T0-D6	Flask7
2947	0	10	T0-D6	Flask7
17999.5	0	10	T0-D6	Flask7
10000.2998046875	0	10	T0-D6	Flask7
89078.296875	0	10	T0-D6	Flask7
3337.80004882812	0	10	T0-D6	Flask7
6066.89990234375	0	10	T0-D6	Flask7
10692.900390625	0	10	T0-D6	Flask7
5519.89990234375	0	10	T0-D6	Flask7
21220.69921875	0	10	T0-D6	Flask7
10312.2998046875	0	10	T0-D6	Flask7
13234.2001953125	0	10	T0-D6	Flask7
19585	0	10	T0-D6	Flask7
11571.2001953125	0	10	T0-D6	Flask7
880.099975585938	0	10	T0-D6	Flask7
2928	0	10	T0-D6	Flask7
4944.10009765625	0	10	T0-D6	Flask7
10098.7001953125	0	10	T0-D6	Flask7
4653.89990234375	0	10	T0-D6	Flask7
3289.19995117188	0	10	T0-D6	Flask7
4863.10009765625	0	10	T0-D6	Flask7
8435.2998046875	0	10	T0-D6	Flask7
37145	0	10	T0-D6	Flask7
11458.2001953125	0	10	T0-D6	Flask7
4538.2001953125	0	10	T0-D6	Flask7
5361.60009765625	0	10	T0-D6	Flask7
8382	0	10	T0-D6	Flask7
7195.5	0	10	T0-D6	Flask7
3995.89990234375	0	10	T0-D6	Flask7
4938.7001953125	0	10	T0-D6	Flask7
11017.099609375	0	10	T0-D6	Flask7
372474.90625	0	10	T0-D6	Flask7
20855.599609375	0	10	T0-D6	Flask7
32004.69921875	0	10	T0-D6	Flask7
23575.599609375	0	10	T0-D6	Flask7
26123.400390625	0	10	T0-D6	Flask7
5069.5	0	10	T0-D6	Flask7
4210.10009765625	0	10	T0-D6	Flask7
4831.7998046875	0	10	T0-D6	Flask7
89954.296875	0	10	T0-D6	Flask7
2998.69995117188	0	10	T0-D6	Flask7
32718.30078125	0	10	T0-D6	Flask7
27155.19921875	0	10	T0-D6	Flask7
13339.7998046875	0	10	T0-D6	Flask7
5220.5	0	10	T0-D6	Flask7
7049.60009765625	0	10	T0-D6	Flask7
9122	0	10	T0-D6	Flask7
7140.89990234375	0	10	T0-D6	Flask7
3192.60009765625	0	10	T0-D6	Flask7
15015.7998046875	0	10	T0-D6	Flask7
12395.2998046875	0	10	T0-D6	Flask7
288.200012207031	0	10	T0-D6	Flask7
5799.39990234375	0	10	T0-D6	Flask7
728594.3125	0	10	T0-D6	Flask7
5731.5	0	10	T0-D6	Flask7
5815.10009765625	0	10	T0-D6	Flask7
5154.7001953125	0	10	T0-D6	Flask7
11368.7001953125	0	10	T0-D6	Flask7
65386.3984375	0	10	T0-D6	Flask7
273637.8125	0	10	T0-D6	Flask7
358935.09375	0	10	T0-D6	Flask7
762094.625	0	10	T0-D6	Flask7
3666.30004882812	0	10	T0-D6	Flask7
1389.40002441406	0	10	T0-D6	Flask7
2812.19995117188	0	10	T0-D6	Flask7
10602.2998046875	0	10	T0-D6	Flask7
27271.400390625	0	10	T0-D6	Flask7
173179.09375	0	10	T0-D6	Flask7
33956.69921875	0	10	T0-D6	Flask7
4959.7001953125	0	10	T0-D6	Flask7
12865.5	0	10	T0-D6	Flask7
7416.2001953125	0	10	T0-D6	Flask7
9497.599609375	0	10	T0-D6	Flask7
6125.5	0	10	T0-D6	Flask7
23035.80078125	0	10	T0-D6	Flask7
2670.89990234375	0	10	T0-D6	Flask7
6032.7998046875	0	10	T0-D6	Flask7
2093.39990234375	0	10	T0-D6	Flask7
8564.5	0	10	T0-D6	Flask7
5552.10009765625	0	10	T0-D6	Flask7
7340	0	10	T0-D6	Flask7
5583.5	0	10	T0-D6	Flask7
25278.400390625	0	10	T0-D6	Flask7
5595.89990234375	0	10	T0-D6	Flask7
3751.30004882812	0	10	T0-D6	Flask7
3338.80004882812	0	10	T0-D6	Flask7
19051.30078125	0	10	T0-D6	Flask7
14483.7001953125	0	10	T0-D6	Flask7
3797.80004882812	0	10	T0-D6	Flask7
13517.5	0	10	T0-D6	Flask7
7238.89990234375	0	10	T0-D6	Flask7
30809.5	0	10	T0-D6	Flask7
2054.39990234375	0	10	T0-D6	Flask7
5729.2998046875	0	10	T0-D6	Flask7
16821.30078125	0	10	T0-D6	Flask7
402.200012207031	0	10	T0-D6	Flask7
20812.5	0	10	T0-D6	Flask7
2826	0	10	T0-D6	Flask7
12710.7001953125	0	10	T0-D6	Flask7
17802.80078125	0	10	T0-D6	Flask7
14665.599609375	0	10	T0-D6	Flask7
4349	0	10	T0-D6	Flask7
3187.5	0	10	T0-D6	Flask7
9511.599609375	0	10	T0-D6	Flask7
7841.5	0	10	T0-D6	Flask7
5769.2998046875	0	10	T0-D6	Flask7
3935.80004882812	0	10	T0-D6	Flask7
9317.599609375	0	10	T0-D6	Flask7
4255.5	0	10	T0-D6	Flask7
6652.60009765625	0	10	T0-D6	Flask7
38978.80078125	0	10	T0-D6	Flask7
21942.19921875	0	10	T0-D6	Flask7
4647.7998046875	0	10	T0-D6	Flask7
73736.6015625	0	10	T0-D6	Flask7
2743.89990234375	0	10	T0-D6	Flask7
140254.703125	0	10	T0-D6	Flask7
3498.80004882812	0	10	T0-D6	Flask7
11193.599609375	0	10	T0-D6	Flask7
7526	0	10	T0-D6	Flask7
8801.7998046875	0	10	T0-D6	Flask7
17629.099609375	0	10	T0-D6	Flask7
4657.5	0	10	T0-D6	Flask7
4385.5	0	10	T0-D6	Flask7
8787.7998046875	0	10	T0-D6	Flask7
7949.60009765625	0	10	T0-D6	Flask7
5143.7998046875	0	10	T0-D6	Flask7
27681.099609375	0	10	T0-D6	Flask7
26855.400390625	0	10	T0-D6	Flask7
22049.69921875	0	10	T0-D6	Flask7
972399.375	0	10	T0-D6	Flask7
17179.30078125	0	10	T0-D6	Flask7
61262.69921875	0	10	T0-D6	Flask7
4247.10009765625	0	10	T0-D6	Flask7
4113	0	10	T0-D6	Flask7
7744.2001953125	0	10	T0-D6	Flask7
1891.59997558594	0	10	T0-D6	Flask7
25988.19921875	0	10	T0-D6	Flask7
9221.400390625	0	10	T0-D6	Flask7
9096.5	0	10	T0-D6	Flask7
10136.900390625	0	10	T0-D6	Flask7
15399.099609375	0	10	T0-D6	Flask7
23306.400390625	0	10	T0-D6	Flask7
3717.89990234375	0	10	T0-D6	Flask7
4879.89990234375	0	10	T0-D6	Flask7
7262.10009765625	0	10	T0-D6	Flask7
23831.400390625	0	10	T0-D6	Flask7
3143.30004882812	0	10	T0-D6	Flask7
6079.2001953125	0	10	T0-D6	Flask7
2868.39990234375	0	10	T0-D6	Flask7
10016.400390625	0	10	T0-D6	Flask7
2731	0	10	T0-D6	Flask7
8317	0	10	T0-D6	Flask7
28669.5	0	10	T0-D6	Flask7
9280.400390625	0	10	T0-D6	Flask7
5622.2001953125	0	10	T0-D6	Flask7
5735.2998046875	0	10	T0-D6	Flask7
11024.7001953125	0	10	T0-D6	Flask7
22510	0	10	T0-D6	Flask7
3238.69995117188	0	10	T0-D6	Flask7
5871.7001953125	0	10	T0-D6	Flask7
15842.2998046875	0	10	T0-D6	Flask7
37326.30078125	0	10	T0-D6	Flask7
6315.39990234375	0	10	T0-D6	Flask7
4143	0	10	T0-D6	Flask7
8545.7001953125	0	10	T0-D6	Flask7
13526.7001953125	0	10	T0-D6	Flask7
5895.89990234375	0	10	T0-D6	Flask7
8956.400390625	0	10	T0-D6	Flask7
4877.5	0	10	T0-D6	Flask7
53271.8984375	0	10	T0-D6	Flask7
50322.5	0	10	T0-D6	Flask7
23890.900390625	0	10	T0-D6	Flask7
3706	0	10	T0-D6	Flask7
3637.19995117188	0	10	T0-D6	Flask7
66131.203125	0	10	T0-D6	Flask7
9338.7001953125	0	10	T0-D6	Flask7
1643.09997558594	0	10	T0-D6	Flask7
1907.5	0	10	T0-D6	Flask7
18252.5	0	10	T0-D6	Flask7
2201.10009765625	0	10	T0-D6	Flask7
36128.80078125	0	10	T0-D6	Flask7
4324.60009765625	0	10	T0-D6	Flask7
9649.2998046875	0	10	T0-D6	Flask7
3620.19995117188	0	10	T0-D6	Flask7
79165.5	0	10	T0-D6	Flask7
1915.80004882812	0	10	T0-D6	Flask7
186797.203125	0	10	T0-D6	Flask7
47450	0	10	T0-D6	Flask7
4425.5	0	10	T0-D6	Flask7
10748.900390625	0	10	T0-D6	Flask7
4339.7998046875	0	10	T0-D6	Flask7
6213	0	10	T0-D6	Flask7
3933.89990234375	0	10	T0-D6	Flask7
27858.80078125	0	10	T0-D6	Flask7
20784.80078125	0	10	T0-D6	Flask7
43666.6015625	0	10	T0-D6	Flask7
2935.80004882812	0	10	T0-D6	Flask7
46321.19921875	0	10	T0-D6	Flask7
4885.7001953125	0	10	T0-D6	Flask7
12317.400390625	0	10	T0-D6	Flask7
2351.60009765625	0	10	T0-D6	Flask7
3111.89990234375	0	10	T0-D6	Flask7
11245.2001953125	0	10	T0-D6	Flask7
9593.7998046875	0	10	T0-D6	Flask7
15116.7998046875	0	10	T0-D6	Flask7
22074.80078125	0	10	T0-D6	Flask7
4864.7998046875	0	10	T0-D6	Flask7
5008.7001953125	0	10	T0-D6	Flask7
6164.5	0	10	T0-D6	Flask7
49133.80078125	0	10	T0-D6	Flask7
10777.599609375	0	10	T0-D6	Flask7
3095.10009765625	0	10	T0-D6	Flask7
7428.39990234375	0	10	T0-D6	Flask7
31221.69921875	0	10	T0-D6	Flask7
424964.6875	0	10	T0-D6	Flask7
18837.599609375	0	10	T0-D6	Flask7
82367.1015625	0	10	T0-D6	Flask7
13500.7001953125	0	10	T0-D6	Flask7
5402.39990234375	0	10	T0-D6	Flask7
6309	0	10	T0-D6	Flask7
90891.6015625	0	10	T0-D6	Flask7
10612	0	10	T0-D6	Flask7
4237.2998046875	0	10	T0-D6	Flask7
10137	0	10	T0-D6	Flask7
2192.80004882812	0	10	T0-D6	Flask7
2797.10009765625	0	10	T0-D6	Flask7
6582.2998046875	0	10	T0-D6	Flask7
6290.2001953125	0	10	T0-D6	Flask7
9582.2001953125	0	10	T0-D6	Flask7
19489.30078125	0	10	T0-D6	Flask7
3930.10009765625	0	10	T0-D6	Flask7
37181.6015625	0	10	T0-D6	Flask7
138792.796875	0	10	T0-D6	Flask7
6833.10009765625	0	10	T0-D6	Flask7
11044.7001953125	0	10	T0-D6	Flask7
7091.2001953125	0	10	T0-D6	Flask7
5929.5	0	10	T0-D6	Flask7
18275.69921875	0	10	T0-D6	Flask7
15554.099609375	0	10	T0-D6	Flask7
4968.10009765625	0	10	T0-D6	Flask7
2257.60009765625	0	10	T0-D6	Flask7
10878.400390625	0	10	T0-D6	Flask7
11089.599609375	0	10	T0-D6	Flask7
9569	0	10	T0-D6	Flask7
2261.69995117188	0	10	T0-D6	Flask7
15243.7001953125	0	10	T0-D6	Flask7
2633.69995117188	0	10	T0-D6	Flask7
223349.796875	0	10	T0-D6	Flask7
37156.8984375	0	10	T0-D6	Flask7
10674.7998046875	0	10	T0-D6	Flask7
11694.400390625	0	10	T0-D6	Flask7
50213.6015625	0	10	T0-D6	Flask7
9326.2998046875	0	10	T0-D6	Flask7
2522.89990234375	0	10	T0-D6	Flask7
65740.703125	0	10	T0-D6	Flask7
6668.39990234375	0	10	T0-D6	Flask7
4808.2001953125	0	10	T0-D6	Flask7
8011.89990234375	0	10	T0-D6	Flask7
16850	0	10	T0-D6	Flask7
74872.796875	0	10	T0-D6	Flask7
97680	0	10	T0-D6	Flask7
8397.099609375	0	10	T0-D6	Flask7
15186.599609375	0	10	T0-D6	Flask7
20566.599609375	0	10	T0-D6	Flask7
3105.69995117188	0	10	T0-D6	Flask7
4500.5	0	10	T0-D6	Flask7
14081.5	0	10	T0-D6	Flask7
7131.89990234375	0	10	T0-D6	Flask7
72014.203125	0	10	T0-D6	Flask7
13802.099609375	0	10	T0-D6	Flask7
9202.400390625	0	10	T0-D6	Flask7
17498.19921875	0	10	T0-D6	Flask7
16467.69921875	0	10	T0-D6	Flask7
8082.39990234375	0	10	T0-D6	Flask7
20214.30078125	0	10	T0-D6	Flask7
9855.7998046875	0	10	T0-D6	Flask7
10111.2998046875	0	10	T0-D6	Flask7
10684.900390625	0	10	T0-D6	Flask7
29199.5	0	10	T0-D6	Flask7
18618.400390625	0	10	T0-D6	Flask7
14020.400390625	0	10	T0-D6	Flask7
3269	0	10	T0-D6	Flask7
13892.7001953125	0	10	T0-D6	Flask7
14642.599609375	0	10	T0-D6	Flask7
33990.19921875	0	10	T0-D6	Flask7
22452.5	0	10	T0-D6	Flask7
6525.7998046875	0	10	T0-D6	Flask7
5647.39990234375	0	10	T0-D6	Flask7
3793.80004882812	0	10	T0-D6	Flask7
3180.69995117188	0	10	T0-D6	Flask7
4232	0	10	T0-D6	Flask7
4611.5	0	10	T0-D6	Flask7
9169.2001953125	0	10	T0-D6	Flask7
18154.19921875	0	10	T0-D6	Flask7
15874.599609375	0	10	T0-D6	Flask7
5073.2998046875	0	10	T0-D6	Flask7
8146.2998046875	0	10	T0-D6	Flask7
6245.10009765625	0	10	T0-D6	Flask7
5276.5	0	10	T0-D6	Flask7
12685.2998046875	0	10	T0-D6	Flask7
20684.80078125	0	10	T0-D6	Flask7
11303.900390625	0	10	T0-D6	Flask7
3677	0	10	T0-D6	Flask7
4316.39990234375	0	10	T0-D6	Flask7
1598.5	0	10	T0-D6	Flask7
3561.89990234375	0	10	T0-D6	Flask7
14726.2998046875	0	10	T0-D6	Flask7
15351.2001953125	0	10	T0-D6	Flask7
15339.900390625	0	10	T0-D6	Flask7
27350	0	10	T0-D6	Flask7
12893.099609375	0	10	T0-D6	Flask7
3291.69995117188	0	10	T0-D6	Flask7
9260.7998046875	0	10	T0-D6	Flask7
4015	0	10	T0-D6	Flask7
27866	0	10	T0-D6	Flask7
9163.400390625	0	10	T0-D6	Flask7
151189.296875	0	10	T0-D6	Flask7
9648.099609375	0	10	T0-D6	Flask7
6805	0	10	T0-D6	Flask7
4144.7001953125	0	10	T0-D6	Flask7
11274.599609375	0	10	T0-D6	Flask7
46761.6015625	0	10	T0-D6	Flask7
9208.099609375	0	10	T0-D6	Flask7
38229.69921875	0	10	T0-D6	Flask7
7744.2001953125	0	10	T0-D6	Flask7
6193.7001953125	0	10	T0-D6	Flask7
15025.599609375	0	10	T0-D6	Flask7
3016.39990234375	0	10	T0-D6	Flask7
3397	0	10	T0-D6	Flask7
602.799987792969	0	10	T0-D6	Flask7
690.700012207031	0	10	T0-D6	Flask7
71689.796875	0	10	T0-D6	Flask7
2245.19995117188	0	10	T0-D6	Flask7
6250	0	10	T0-D6	Flask7
21160.599609375	0	10	T0-D6	Flask7
34754	0	10	T0-D6	Flask7
122796.703125	0	10	T0-D6	Flask7
1710	0	10	T0-D6	Flask7
3359.10009765625	0	10	T0-D6	Flask7
7024.2998046875	0	10	T0-D6	Flask7
27256.19921875	0	10	T0-D6	Flask7
23329.099609375	0	10	T0-D6	Flask7
5297.7001953125	0	10	T0-D6	Flask7
1022205.6875	0	10	T0-D6	Flask7
12288.2998046875	0	10	T0-D6	Flask7
2560.30004882812	0	10	T0-D6	Flask7
9607.599609375	0	10	T0-D6	Flask7
4166.10009765625	0	10	T0-D6	Flask7
4411.2998046875	0	10	T0-D6	Flask7
11051.900390625	0	10	T0-D6	Flask7
13260.7998046875	0	10	T0-D6	Flask7
3070.60009765625	0	10	T0-D6	Flask7
29229.099609375	0	10	T0-D6	Flask7
7186.10009765625	0	10	T0-D6	Flask7
3626.30004882812	0	10	T0-D6	Flask7
15026.099609375	0	10	T0-D6	Flask7
261.799987792969	0	10	T0-D6	Flask7
16444.900390625	0	10	T0-D6	Flask7
7285	0	10	T0-D6	Flask7
61690.6015625	0	10	T0-D6	Flask7
5445.39990234375	0	10	T0-D6	Flask7
6491.2001953125	0	10	T0-D6	Flask7
13633.5	0	10	T0-D6	Flask7
4377.7998046875	0	10	T0-D6	Flask7
6556.39990234375	0	10	T0-D6	Flask7
5241.60009765625	0	10	T0-D6	Flask7
5655.2001953125	0	10	T0-D6	Flask7
4624.10009765625	0	10	T0-D6	Flask7
3470.69995117188	0	10	T0-D6	Flask7
2797.69995117188	0	10	T0-D6	Flask7
4936.89990234375	0	10	T0-D6	Flask7
6420.60009765625	0	10	T0-D6	Flask7
3668.69995117188	0	10	T0-D6	Flask7
13864.2001953125	0	10	T0-D6	Flask7
3260.89990234375	0	10	T0-D6	Flask7
20974.099609375	0	10	T0-D6	Flask7
2674.69995117188	0	10	T0-D6	Flask7
1750.09997558594	0	10	T0-D6	Flask7
6562.89990234375	0	10	T0-D6	Flask7
2793.30004882812	0	10	T0-D6	Flask7
11694.2001953125	0	10	T0-D6	Flask7
21819.19921875	0	10	T0-D6	Flask7
4596.7998046875	0	10	T0-D6	Flask7
2730.60009765625	0	10	T0-D6	Flask7
50728.1015625	0	10	T0-D6	Flask7
3112.39990234375	0	10	T0-D6	Flask7
12312	0	10	T0-D6	Flask7
1623.5	0	10	T0-D6	Flask7
13817.2001953125	0	10	T0-D6	Flask7
4082.80004882812	0	10	T0-D6	Flask7
7090.10009765625	0	10	T0-D6	Flask7
4684.60009765625	0	10	T0-D6	Flask7
7202.60009765625	0	10	T0-D6	Flask7
8663.400390625	0	10	T0-D6	Flask7
6117.39990234375	0	10	T0-D6	Flask7
14980	0	10	T0-D6	Flask7
9584.900390625	0	10	T0-D6	Flask7
90070.796875	0	10	T0-D6	Flask7
4398.2001953125	0	10	T0-D6	Flask7
8565.599609375	0	10	T0-D6	Flask7
8270.7001953125	0	10	T0-D6	Flask7
15010.099609375	0	10	T0-D6	Flask7
3448.89990234375	0	10	T0-D6	Flask7
92027.6015625	0	10	T0-D6	Flask7
37294.30078125	0	10	T0-D6	Flask7
20312.400390625	0	10	T0-D6	Flask7
3859.39990234375	0	10	T0-D6	Flask7
361.299987792969	0	10	T0-D6	Flask7
6802.60009765625	0	10	T0-D6	Flask7
2672.89990234375	0	10	T0-D6	Flask7
5681.2001953125	0	10	T0-D6	Flask7
3994	0	10	T0-D6	Flask7
5769.89990234375	0	10	T0-D6	Flask7
13672.900390625	0	10	T0-D6	Flask7
8790.7998046875	0	10	T0-D6	Flask7
10295.7998046875	0	10	T0-D6	Flask7
1901.80004882812	0	10	T0-D6	Flask7
21731.19921875	0	10	T0-D6	Flask7
13163.7001953125	0	10	T0-D6	Flask7
11590.099609375	0	10	T0-D6	Flask7
2054	0	10	T0-D6	Flask7
5550.39990234375	0	10	T0-D6	Flask7
10667.400390625	0	10	T0-D6	Flask7
3062.80004882812	0	10	T0-D6	Flask7
546154.5	0	10	T0-D6	Flask7
3799.89990234375	0	10	T0-D6	Flask7
10704.7998046875	0	10	T0-D6	Flask7
5611	0	10	T0-D6	Flask7
16362	0	10	T0-D6	Flask7
18661.5	0	10	T0-D6	Flask7
2344.60009765625	0	10	T0-D6	Flask7
69908.796875	0	10	T0-D6	Flask7
2320.60009765625	0	10	T0-D6	Flask7
12135.7998046875	0	10	T0-D6	Flask7
13496.099609375	0	10	T0-D6	Flask7
5588.2998046875	0	10	T0-D6	Flask7
19977.400390625	0	10	T0-D6	Flask7
10004.400390625	0	10	T0-D6	Flask7
3001.10009765625	0	10	T0-D6	Flask7
44398.5	0	10	T0-D6	Flask7
350674.8125	0	10	T0-D6	Flask7
5479.60009765625	0	10	T0-D6	Flask7
1917.09997558594	0	10	T0-D6	Flask7
13384.900390625	0	10	T0-D6	Flask7
9405.400390625	0	10	T0-D6	Flask7
3138	0	10	T0-D6	Flask7
14021.2998046875	0	10	T0-D6	Flask7
3831.10009765625	0	10	T0-D6	Flask7
9486.900390625	0	10	T0-D6	Flask7
35236.19921875	0	10	T0-D6	Flask7
6926.5	0	10	T0-D6	Flask7
270208.09375	0	10	T0-D6	Flask7
1355.90002441406	0	10	T0-D6	Flask7
3564.69995117188	0	10	T0-D6	Flask7
7186.89990234375	0	10	T0-D6	Flask7
21572.80078125	0	10	T0-D6	Flask7
7592.39990234375	0	10	T0-D6	Flask7
5708.5	0	10	T0-D6	Flask7
3025	0	10	T0-D6	Flask7
9584.599609375	0	10	T0-D6	Flask7
2654.69995117188	0	10	T0-D6	Flask7
2652.10009765625	0	10	T0-D6	Flask7
18593.19921875	0	10	T0-D6	Flask7
9315.900390625	0	10	T0-D6	Flask7
4100	0	10	T0-D6	Flask7
20217.5	0	10	T0-D6	Flask7
10668.099609375	0	10	T0-D6	Flask7
20794.400390625	0	10	T0-D6	Flask7
39232.30078125	0	10	T0-D6	Flask7
3784.5	0	10	T0-D6	Flask7
10560.2998046875	0	10	T0-D6	Flask7
3763.30004882812	0	10	T0-D6	Flask7
6486.2001953125	0	10	T0-D6	Flask7
1124.19995117188	0	10	T0-D6	Flask7
9771.7998046875	0	10	T0-D6	Flask7
6067	0	10	T0-D6	Flask7
1740	0	10	T0-D6	Flask7
12670.400390625	0	10	T0-D6	Flask7
3669.80004882812	0	10	T0-D6	Flask7
35335.30078125	0	10	T0-D6	Flask7
10349.099609375	0	10	T0-D6	Flask7
46048.80078125	0	10	T0-D6	Flask7
14741.599609375	0	10	T0-D6	Flask7
18895.400390625	0	10	T0-D6	Flask7
8062.39990234375	0	10	T0-D6	Flask7
19606.5	0	10	T0-D6	Flask7
6468.39990234375	0	10	T0-D6	Flask7
14868.7001953125	0	10	T0-D6	Flask7
5334	0	10	T0-D6	Flask7
12356.900390625	0	10	T0-D6	Flask7
7997.10009765625	0	10	T0-D6	Flask7
36252	0	10	T0-D6	Flask7
27689.900390625	0	10	T0-D6	Flask7
8491.2001953125	0	10	T0-D6	Flask7
16648.400390625	0	10	T0-D6	Flask7
16085.099609375	0	10	T0-D6	Flask7
5725.5	0	10	T0-D6	Flask7
1969.59997558594	0	10	T0-D6	Flask7
4868.2998046875	0	10	T0-D6	Flask7
10994.7998046875	0	10	T0-D6	Flask7
17738.19921875	0	10	T0-D6	Flask7
9452	0	10	T0-D6	Flask7
3385.60009765625	0	10	T0-D6	Flask7
3787.19995117188	0	10	T0-D6	Flask7
12124.900390625	0	10	T0-D6	Flask7
2319.39990234375	0	10	T0-D6	Flask7
28438.19921875	0	10	T0-D6	Flask7
2213.89990234375	0	10	T0-D6	Flask7
1725.19995117188	0	10	T0-D6	Flask7
5221.7001953125	0	10	T0-D6	Flask7
4634.89990234375	0	10	T0-D6	Flask7
8965.599609375	0	10	T0-D6	Flask7
74197	0	10	T0-D6	Flask7
8559.2001953125	0	10	T0-D6	Flask7
4551.10009765625	0	10	T0-D6	Flask7
5889.2998046875	0	10	T0-D6	Flask7
30986.30078125	0	10	T0-D6	Flask7
1880.59997558594	0	10	T0-D6	Flask7
27082.900390625	0	10	T0-D6	Flask7
13710.7998046875	0	10	T0-D6	Flask7
2217.80004882812	0	10	T0-D6	Flask7
6740.7998046875	0	10	T0-D6	Flask7
3756.10009765625	0	10	T0-D6	Flask7
9396	0	10	T0-D6	Flask7
40157.3984375	0	10	T0-D6	Flask7
5206.7001953125	0	10	T0-D6	Flask7
42086.3984375	0	10	T0-D6	Flask7
7994.2001953125	0	10	T0-D6	Flask7
7466.7001953125	0	10	T0-D6	Flask7
11897.900390625	0	10	T0-D6	Flask7
24351.099609375	0	10	T0-D6	Flask7
11089.400390625	0	10	T0-D6	Flask7
4736.2001953125	0	10	T0-D6	Flask7
10381.5	0	10	T0-D6	Flask7
14453.7001953125	0	10	T0-D6	Flask7
35129.5	0	10	T0-D6	Flask7
79448.703125	0	10	T0-D6	Flask7
18437.900390625	0	10	T0-D6	Flask7
2613.5	0	10	T0-D6	Flask7
17718.900390625	0	10	T0-D6	Flask7
2594.39990234375	0	10	T0-D6	Flask7
4137	0	10	T0-D6	Flask7
1498.19995117188	0	10	T0-D6	Flask7
5270.10009765625	0	10	T0-D6	Flask7
7558.10009765625	0	10	T0-D6	Flask7
4504	0	10	T0-D6	Flask7
12976.599609375	0	10	T0-D6	Flask7
7265.39990234375	0	10	T0-D6	Flask7
4503.39990234375	0	10	T0-D6	Flask7
2784.5	0	10	T0-D6	Flask7
5005.2998046875	0	10	T0-D6	Flask7
21146.69921875	0	10	T0-D6	Flask7
1532	0	10	T0-D6	Flask7
8597	0	10	T0-D6	Flask7
2990.19995117188	0	10	T0-D6	Flask7
3350.5	0	10	T0-D6	Flask7
6883.7001953125	0	10	T0-D6	Flask7
7574.2998046875	0	10	T0-D6	Flask7
14774.099609375	0	10	T0-D6	Flask7
155172.796875	0	10	T0-D6	Flask7
7636	0	10	T0-D6	Flask7
3702.5	0	10	T0-D6	Flask7
477628.09375	0	10	T0-D6	Flask7
2404.60009765625	0	10	T0-D6	Flask7
5520.2001953125	0	10	T0-D6	Flask7
18939.599609375	0	10	T0-D6	Flask7
5066.60009765625	0	10	T0-D6	Flask7
16161.7998046875	0	10	T0-D6	Flask7
26066.599609375	0	10	T0-D6	Flask7
10611.599609375	0	10	T0-D6	Flask7
81144.5	0	10	T0-D6	Flask7
4230.5	0	10	T0-D6	Flask7
1385.90002441406	0	10	T0-D6	Flask7
6694.10009765625	0	10	T0-D6	Flask7
12957	0	10	T0-D6	Flask7
33731.3984375	0	10	T0-D6	Flask7
15814.900390625	0	10	T0-D6	Flask7
6884.7998046875	0	10	T0-D6	Flask7
40608.8984375	0	10	T0-D6	Flask7
7323.10009765625	0	10	T0-D6	Flask7
2740	0	10	T0-D6	Flask7
5421.2998046875	0	10	T0-D6	Flask7
83139.8984375	0	10	T0-D6	Flask7
43898.69921875	0	10	T0-D6	Flask7
2814.10009765625	0	10	T0-D6	Flask7
39848.1015625	0	10	T0-D6	Flask7
3952.80004882812	0	10	T0-D6	Flask7
15610.2001953125	0	10	T0-D6	Flask7
11033.400390625	0	10	T0-D6	Flask7
26846.5	0	10	T0-D6	Flask7
4756.39990234375	0	10	T0-D6	Flask7
9840.2998046875	0	10	T0-D6	Flask7
15876.2001953125	0	10	T0-D6	Flask7
6020.10009765625	0	10	T0-D6	Flask7
2789.10009765625	0	10	T0-D6	Flask7
4468.10009765625	0	10	T0-D6	Flask7
29328.400390625	0	10	T0-D6	Flask7
2512.19995117188	0	10	T0-D6	Flask7
21948.599609375	0	10	T0-D6	Flask7
3160.69995117188	0	10	T0-D6	Flask7
4936.89990234375	0	10	T0-D6	Flask7
5097.2001953125	0	10	T0-D6	Flask7
7317	0	10	T0-D6	Flask7
15716.400390625	0	10	T0-D6	Flask7
18183	0	10	T0-D6	Flask7
1092.40002441406	0	10	T0-D6	Flask7
10776	0	10	T0-D6	Flask7
9286.099609375	0	10	T0-D6	Flask7
4413	0	10	T0-D6	Flask7
4744.39990234375	0	10	T0-D6	Flask7
12064.599609375	0	10	T0-D6	Flask7
12034.400390625	0	10	T0-D6	Flask7
10399.900390625	0	10	T0-D6	Flask7
43560.6015625	0	10	T0-D6	Flask7
8331	0	10	T0-D6	Flask7
4290.2001953125	0	10	T0-D6	Flask7
11461.2998046875	0	10	T0-D6	Flask7
6996.7998046875	0	10	T0-D6	Flask7
21330.900390625	0	10	T0-D6	Flask7
23425.19921875	0	10	T0-D6	Flask7
18965	0	10	T0-D6	Flask7
3048.19995117188	0	10	T0-D6	Flask7
9348.900390625	0	10	T0-D6	Flask7
3748.39990234375	0	10	T0-D6	Flask7
7736.10009765625	0	10	T0-D6	Flask7
7385.7998046875	0	10	T0-D6	Flask7
35947.1015625	0	10	T0-D6	Flask7
9734	0	10	T0-D6	Flask7
3787.30004882812	0	10	T0-D6	Flask7
10045.2001953125	0	10	T0-D6	Flask7
3979.5	0	10	T0-D6	Flask7
10138	0	10	T0-D6	Flask7
2964.19995117188	0	10	T0-D6	Flask7
45159.69921875	0	10	T0-D6	Flask7
9083.2998046875	0	10	T0-D6	Flask7
39290.1015625	0	10	T0-D6	Flask7
22845.5	0	10	T0-D6	Flask7
83474.796875	0	10	T0-D6	Flask7
3556.89990234375	0	10	T0-D6	Flask7
10966.7998046875	0	10	T0-D6	Flask7
12886.7998046875	0	10	T0-D6	Flask7
46275	0	10	T0-D6	Flask7
83306.3984375	0	10	T0-D6	Flask7
37133.5	0	10	T0-D6	Flask7
10777.7001953125	0	10	T0-D6	Flask7
5148.7001953125	0	10	T0-D6	Flask7
8976.599609375	0	10	T0-D6	Flask7
7030.2998046875	0	10	T0-D6	Flask7
13047.7998046875	0	10	T0-D6	Flask7
12774.599609375	0	10	T0-D6	Flask7
11218.599609375	0	10	T0-D6	Flask7
6538.7001953125	0	10	T0-D6	Flask7
6956	0	10	T0-D6	Flask7
8505.2001953125	0	10	T0-D6	Flask7
9479.7998046875	0	10	T0-D6	Flask7
31227	0	10	T0-D6	Flask7
12210.099609375	0	10	T0-D6	Flask7
15017.5	0	10	T0-D6	Flask7
4622.2998046875	0	10	T0-D6	Flask7
2117.30004882812	0	10	T0-D6	Flask7
3314.89990234375	0	10	T0-D6	Flask7
5180.39990234375	0	10	T0-D6	Flask7
32609.099609375	0	10	T0-D6	Flask7
26611.19921875	0	10	T0-D6	Flask7
7150.89990234375	0	10	T0-D6	Flask7
27668.599609375	0	10	T0-D6	Flask7
1566	0	10	T0-D6	Flask7
9758.2998046875	0	10	T0-D6	Flask7
560.799987792969	0	10	T0-D6	Flask7
4696.2998046875	0	10	T0-D6	Flask7
6656.2001953125	0	10	T0-D6	Flask7
4300.7001953125	0	10	T0-D6	Flask7
22593.900390625	0	10	T0-D6	Flask7
1586	0	10	T0-D6	Flask7
5493.89990234375	0	10	T0-D6	Flask7
21976.099609375	0	10	T0-D6	Flask7
6334.10009765625	0	10	T0-D6	Flask7
5142.10009765625	0	10	T0-D6	Flask7
6609.5	0	10	T0-D6	Flask7
5193.2001953125	0	10	T0-D6	Flask7
26344.400390625	0	10	T0-D6	Flask7
8654.7998046875	0	10	T0-D6	Flask7
15469.400390625	0	10	T0-D6	Flask7
17097.5	0	10	T0-D6	Flask7
5306.7001953125	0	10	T0-D6	Flask7
4292.10009765625	0	10	T0-D6	Flask7
2502.89990234375	0	10	T0-D6	Flask7
7822.60009765625	0	10	T0-D6	Flask7
38795.30078125	0	10	T0-D6	Flask7
14457.400390625	0	10	T0-D6	Flask7
7519.60009765625	0	10	T0-D6	Flask7
6024.7998046875	0	10	T0-D6	Flask7
11633.2998046875	0	10	T0-D6	Flask7
227	0	10	T0-D6	Flask7
48699.8984375	0	10	T0-D6	Flask7
10566.5	0	10	T0-D6	Flask7
2675.89990234375	0	10	T0-D6	Flask7
132515.40625	0	10	T0-D6	Flask7
21413.30078125	0	10	T0-D6	Flask7
4633.60009765625	0	10	T0-D6	Flask7
12288.599609375	0	10	T0-D6	Flask7
4059	0	10	T0-D6	Flask7
4921.2001953125	0	10	T0-D6	Flask7
22238.599609375	0	10	T0-D6	Flask7
2870.69995117188	0	10	T0-D6	Flask7
6335.39990234375	0	10	T0-D6	Flask7
5412.39990234375	0	10	T0-D6	Flask7
28578.900390625	0	10	T0-D6	Flask7
4737.39990234375	0	10	T0-D6	Flask7
45613.80078125	0	10	T0-D6	Flask7
1589.5	0	10	T0-D6	Flask7
3283.10009765625	0	10	T0-D6	Flask7
3829.19995117188	0	10	T0-D6	Flask7
6062.10009765625	0	10	T0-D6	Flask7
8018.2001953125	0	10	T0-D6	Flask7
7240.10009765625	0	10	T0-D6	Flask7
6953.7001953125	0	10	T0-D6	Flask7
6001.7998046875	0	10	T0-D6	Flask7
10264.900390625	0	10	T0-D6	Flask7
7016.39990234375	0	10	T0-D6	Flask7
5931.5	0	10	T0-D6	Flask7
7269.10009765625	0	10	T0-D6	Flask7
3841.5	0	10	T0-D6	Flask7
6045.7998046875	0	10	T0-D6	Flask7
7063.89990234375	0	10	T0-D6	Flask7
21199.19921875	0	10	T0-D6	Flask7
23162.099609375	0	10	T0-D6	Flask7
49259.30078125	0	10	T0-D6	Flask7
2676.39990234375	0	10	T0-D6	Flask7
50976.3984375	0	10	T0-D6	Flask7
10863.2001953125	0	10	T0-D6	Flask7
4522.39990234375	0	10	T0-D6	Flask7
8306.7001953125	0	10	T0-D6	Flask7
20635.80078125	0	10	T0-D6	Flask7
4180	0	10	T0-D6	Flask7
8304.599609375	0	10	T0-D6	Flask7
18786.69921875	0	10	T0-D6	Flask7
4643.7998046875	0	10	T0-D6	Flask7
217818.09375	0	10	T0-D6	Flask7
61902.5	0	10	T0-D6	Flask7
8792.400390625	0	10	T0-D6	Flask7
13812.599609375	0	10	T0-D6	Flask7
8483.400390625	0	10	T0-D6	Flask7
14632.7998046875	0	10	T0-D6	Flask7
11654.400390625	0	10	T0-D6	Flask7
12372.400390625	0	10	T0-D6	Flask7
36704.19921875	0	10	T0-D6	Flask7
13069.7001953125	0	10	T0-D6	Flask7
2727.5	0	10	T0-D6	Flask7
47285	0	10	T0-D6	Flask7
10891.7001953125	0	10	T0-D6	Flask7
-119.900001525879	0	10	T0-D6	Flask7
466.899993896484	0	10	T0-D6	Flask7
9463.7998046875	0	10	T0-D6	Flask7
5141.5	0	10	T0-D6	Flask7
2074	0	10	T0-D6	Flask7
11314.400390625	0	10	T0-D6	Flask7
15875.099609375	0	10	T0-D6	Flask7
5518.10009765625	0	10	T0-D6	Flask7
88624.296875	0	10	T0-D6	Flask7
8915.400390625	0	10	T0-D6	Flask7
6021.2998046875	0	10	T0-D6	Flask7
3042.10009765625	0	10	T0-D6	Flask7
2945.39990234375	0	10	T0-D6	Flask7
26836.19921875	0	10	T0-D6	Flask7
20966.19921875	0	10	T0-D6	Flask7
9090	0	10	T0-D6	Flask7
126697.203125	0	10	T0-D6	Flask7
6332.7998046875	0	10	T0-D6	Flask7
56889.19921875	0	10	T0-D6	Flask7
13093.7998046875	0	10	T0-D6	Flask7
74048.796875	0	10	T0-D6	Flask7
4742.2001953125	0	10	T0-D6	Flask7
15134.400390625	0	10	T0-D6	Flask7
35272	0	10	T0-D6	Flask7
1861.19995117188	0	10	T0-D6	Flask7
21364.5	0	10	T0-D6	Flask7
81682.703125	0	10	T0-D6	Flask7
38591.8984375	0	10	T0-D6	Flask7
15321.2001953125	0	10	T0-D6	Flask7
20960.5	0	10	T0-D6	Flask7
79897	0	10	T0-D6	Flask7
2119.19995117188	0	10	T0-D6	Flask7
9165	0	10	T0-D6	Flask7
12236.2998046875	0	10	T0-D6	Flask7
4005.69995117188	0	10	T0-D6	Flask7
4062.39990234375	0	10	T0-D6	Flask7
66730.5	0	10	T0-D6	Flask7
32670.5	0	10	T0-D6	Flask7
2658.5	0	10	T0-D6	Flask7
6861.10009765625	0	10	T0-D6	Flask7
2890.69995117188	0	10	T0-D6	Flask7
2303.19995117188	0	10	T0-D6	Flask7
1350	0	10	T0-D6	Flask7
5504.60009765625	0	10	T0-D6	Flask7
7515.2998046875	0	10	T0-D6	Flask7
3356	0	10	T0-D6	Flask7
7209.10009765625	0	10	T0-D6	Flask7
9429.5	0	10	T0-D6	Flask7
33836.8984375	0	10	T0-D6	Flask7
4865.60009765625	0	10	T0-D6	Flask7
4553.2998046875	0	10	T0-D6	Flask7
669.299987792969	0	10	T0-D6	Flask7
4358.39990234375	0	10	T0-D6	Flask7
3746.69995117188	0	10	T0-D6	Flask7
5659.7001953125	0	10	T0-D6	Flask7
16709.599609375	0	10	T0-D6	Flask7
5647.2998046875	0	10	T0-D6	Flask7
23618	0	10	T0-D6	Flask7
5724	0	10	T0-D6	Flask7
9265.900390625	0	10	T0-D6	Flask7
33632.30078125	0	10	T0-D6	Flask7
2520.60009765625	0	10	T0-D6	Flask7
5419.39990234375	0	10	T0-D6	Flask7
6206.7001953125	0	10	T0-D6	Flask7
30251.69921875	0	10	T0-D6	Flask7
6880.2001953125	0	10	T0-D6	Flask7
1670.80004882812	0	10	T0-D6	Flask7
18289.099609375	0	10	T0-D6	Flask7
3302.60009765625	0	10	T0-D6	Flask7
9238.2998046875	0	10	T0-D6	Flask7
10444.2998046875	0	10	T0-D6	Flask7
38843.1015625	0	10	T0-D6	Flask7
5908.2998046875	0	10	T0-D6	Flask7
67289.3984375	0	10	T0-D6	Flask7
7654.2998046875	0	10	T0-D6	Flask7
4212.60009765625	0	10	T0-D6	Flask7
5281.7001953125	0	10	T0-D6	Flask7
6088.89990234375	0	10	T0-D6	Flask7
7790.39990234375	0	10	T0-D6	Flask7
12534.7001953125	0	10	T0-D6	Flask7
606.700012207031	0	10	T0-D6	Flask7
16369.900390625	0	10	T0-D6	Flask7
1036.90002441406	0	10	T0-D6	Flask7
10851.2998046875	0	10	T0-D6	Flask7
9081	0	10	T0-D6	Flask7
2942	0	10	T0-D6	Flask7
19363	0	10	T0-D6	Flask7
15372.099609375	0	10	T0-D6	Flask7
1546.59997558594	0	10	T0-D6	Flask7
4801.89990234375	0	10	T0-D6	Flask7
13278.5	0	10	T0-D6	Flask7
7449.2998046875	0	10	T0-D6	Flask7
14222.400390625	0	10	T0-D6	Flask7
28908.30078125	0	10	T0-D6	Flask7
2640.19995117188	0	10	T0-D6	Flask7
74562.296875	0	10	T0-D6	Flask7
20721.69921875	0	10	T0-D6	Flask7
2677.5	0	10	T0-D6	Flask7
18882.69921875	0	10	T0-D6	Flask7
4446.7001953125	0	10	T0-D6	Flask7
17600.400390625	0	10	T0-D6	Flask7
10936.2998046875	0	10	T0-D6	Flask7
8886.5	0	10	T0-D6	Flask7
120394.1015625	0	10	T0-D6	Flask7
3908.39990234375	0	10	T0-D6	Flask7
4864.60009765625	0	10	T0-D6	Flask7
10504.2998046875	0	10	T0-D6	Flask7
1661	0	10	T0-D6	Flask7
5891.7001953125	0	10	T0-D6	Flask7
30011.400390625	0	10	T0-D6	Flask7
12549.2001953125	0	10	T0-D6	Flask7
3364.60009765625	0	10	T0-D6	Flask7
2683.60009765625	0	10	T0-D6	Flask7
5209.7001953125	0	10	T0-D6	Flask7
20492.5	0	10	T0-D6	Flask7
8525.599609375	0	10	T0-D6	Flask7
797.700012207031	0	10	T0-D6	Flask7
17459.30078125	0	10	T0-D6	Flask7
7918.5	0	10	T0-D6	Flask7
4797.60009765625	0	10	T0-D6	Flask7
18202.400390625	0	10	T0-D6	Flask7
23550.80078125	0	10	T0-D6	Flask7
26193.900390625	0	10	T0-D6	Flask7
6683.10009765625	0	10	T0-D6	Flask7
13282.2001953125	0	10	T0-D6	Flask7
12641.2998046875	0	10	T0-D6	Flask7
2219	0	10	T0-D6	Flask7
31490	0	10	T0-D6	Flask7
14178.7998046875	0	10	T0-D6	Flask7
8651.099609375	0	10	T0-D6	Flask7
5183.60009765625	0	10	T0-D6	Flask7
1584.19995117188	0	10	T0-D6	Flask7
11078.2001953125	0	10	T0-D6	Flask7
7170.2998046875	0	10	T0-D6	Flask7
4486.60009765625	0	10	T0-D6	Flask7
44726	0	10	T0-D6	Flask7
69920.796875	0	10	T0-D6	Flask7
8654.2001953125	0	10	T0-D6	Flask7
23575.900390625	0	10	T0-D6	Flask7
25979.19921875	0	10	T0-D6	Flask7
4483.10009765625	0	10	T0-D6	Flask7
14228.400390625	0	10	T0-D6	Flask7
45685	0	10	T0-D6	Flask7
14800.400390625	0	10	T0-D6	Flask7
4421.7001953125	0	10	T0-D6	Flask7
28562.80078125	0	10	T0-D6	Flask7
5075.2001953125	0	10	T0-D6	Flask7
3016.39990234375	0	10	T0-D6	Flask7
22003.19921875	0	10	T0-D6	Flask7
4942.5	0	10	T0-D6	Flask7
5034.2998046875	0	10	T0-D6	Flask7
4371.39990234375	0	10	T0-D6	Flask7
30510.19921875	0	10	T0-D6	Flask7
9090.599609375	0	10	T0-D6	Flask7
28509.900390625	0	10	T0-D6	Flask7
6744.7001953125	0	10	T0-D6	Flask7
1407520	0	10	T0-D6	Flask7
22133.5	0	10	T0-D6	Flask7
32134.599609375	0	10	T0-D6	Flask7
4170.2998046875	0	10	T0-D6	Flask7
50315	0	10	T0-D6	Flask7
13012.400390625	0	10	T0-D6	Flask7
5261.2001953125	0	10	T0-D6	Flask7
4008.69995117188	0	10	T0-D6	Flask7
9962.099609375	0	10	T0-D6	Flask7
18746.400390625	0	10	T0-D6	Flask7
5696.2001953125	0	10	T0-D6	Flask7
13452.2001953125	0	10	T0-D6	Flask7
4727.60009765625	0	10	T0-D6	Flask7
855.400024414062	0	10	T0-D6	Flask7
9517.900390625	0	10	T0-D6	Flask7
9636.099609375	0	10	T0-D6	Flask7
1571.5	0	10	T0-D6	Flask7
13742.7001953125	0	10	T0-D6	Flask7
23243.19921875	0	10	T0-D6	Flask7
24605.5	0	10	T0-D6	Flask7
5270.10009765625	0	10	T0-D6	Flask7
8265.099609375	0	10	T0-D6	Flask7
5196.39990234375	0	10	T0-D6	Flask7
36805.5	0	10	T0-D6	Flask7
1678.30004882812	0	10	T0-D6	Flask7
14828.2001953125	0	10	T0-D6	Flask7
220557.09375	0	10	T0-D6	Flask7
4422.39990234375	0	10	T0-D6	Flask7
3412.30004882812	0	10	T0-D6	Flask7
2874.89990234375	0	10	T0-D6	Flask7
5212.2998046875	0	10	T0-D6	Flask7
31673	0	10	T0-D6	Flask7
11662.599609375	0	10	T0-D6	Flask7
10371.7001953125	0	10	T0-D6	Flask7
2496.5	0	10	T0-D6	Flask7
17569.80078125	0	10	T0-D6	Flask7
4781.10009765625	0	10	T0-D6	Flask7
12724.900390625	0	10	T0-D6	Flask7
18054	0	10	T0-D6	Flask7
4521.2001953125	0	10	T0-D6	Flask7
1034.5	0	10	T0-D6	Flask7
4267.7998046875	0	10	T0-D6	Flask7
2574.69995117188	0	10	T0-D6	Flask7
19277.099609375	0	10	T0-D6	Flask7
11112.400390625	0	10	T0-D6	Flask7
10112.599609375	0	10	T0-D6	Flask7
6961.2998046875	0	10	T0-D6	Flask7
2650.39990234375	0	10	T0-D6	Flask7
2511.60009765625	0	10	T0-D6	Flask7
3192.69995117188	0	10	T0-D6	Flask7
137709.703125	0	10	T0-D6	Flask7
2317.89990234375	0	10	T0-D6	Flask7
3370	0	10	T0-D6	Flask7
29186.900390625	0	10	T0-D6	Flask7
2461.80004882812	0	10	T0-D6	Flask7
12552.5	0	10	T0-D6	Flask7
13006.599609375	0	10	T0-D6	Flask7
4392.2001953125	0	10	T0-D6	Flask7
39758.6015625	0	10	T0-D6	Flask7
553.799987792969	0	10	T0-D6	Flask7
18164.5	0	10	T0-D6	Flask7
5619.2001953125	0	10	T0-D6	Flask7
4450.89990234375	0	10	T0-D6	Flask7
17322.69921875	0	10	T0-D6	Flask7
344493.59375	0	10	T0-D6	Flask7
2885.89990234375	0	10	T0-D6	Flask7
34310.8984375	0	10	T0-D6	Flask7
27536	0	10	T0-D6	Flask7
29930.900390625	0	10	T0-D6	Flask7
7009.39990234375	0	10	T0-D6	Flask7
20676.30078125	0	10	T0-D6	Flask7
13584.7001953125	0	10	T0-D6	Flask7
11635.099609375	0	10	T0-D6	Flask7
23504.099609375	0	10	T0-D6	Flask7
86508.796875	0	10	T0-D6	Flask7
8460.900390625	0	10	T0-D6	Flask7
8345.099609375	0	10	T0-D6	Flask7
44122.69921875	0	10	T0-D6	Flask7
11235.400390625	0	10	T0-D6	Flask7
16094.400390625	0	10	T0-D6	Flask7
25774.19921875	0	10	T0-D6	Flask7
7208.7998046875	0	10	T0-D6	Flask7
6881.60009765625	0	10	T0-D6	Flask7
405.299987792969	0	10	T0-D6	Flask7
3666.89990234375	0	10	T0-D6	Flask7
3955.89990234375	0	10	T0-D6	Flask7
9319.7998046875	0	10	T0-D6	Flask7
9556.599609375	0	10	T0-D6	Flask7
6896.7998046875	0	10	T0-D6	Flask7
2584.69995117188	0	10	T0-D6	Flask7
27643.69921875	0	10	T0-D6	Flask7
11593.900390625	0	10	T0-D6	Flask7
2886.39990234375	0	10	T0-D6	Flask7
27904.099609375	0	10	T0-D6	Flask7
1976.69995117188	0	10	T0-D6	Flask7
12676.7001953125	0	10	T0-D6	Flask7
5243.2998046875	0	10	T0-D6	Flask7
6661.89990234375	0	10	T0-D6	Flask7
9157.900390625	0	10	T0-D6	Flask7
12096.2998046875	0	10	T0-D6	Flask7
60101.30078125	0	10	T0-D6	Flask7
15991.900390625	0	10	T0-D6	Flask7
1612.19995117188	0	10	T0-D6	Flask7
6718.10009765625	0	10	T0-D6	Flask7
8325.400390625	0	10	T0-D6	Flask7
3818.30004882812	0	10	T0-D6	Flask7
2723.60009765625	0	10	T0-D6	Flask7
22433.80078125	0	10	T0-D6	Flask7
1344	0	10	T0-D6	Flask7
7687.5	0	10	T0-D6	Flask7
2961.80004882812	0	10	T0-D6	Flask7
4444.60009765625	0	10	T0-D6	Flask7
3513.5	0	10	T0-D6	Flask7
37807.69921875	0	10	T0-D6	Flask7
19478.400390625	0	10	T0-D6	Flask7
12037.5	0	10	T0-D6	Flask7
6336.2998046875	0	10	T0-D6	Flask7
3296.39990234375	0	10	T0-D6	Flask7
2889.39990234375	0	10	T0-D6	Flask7
3365.80004882812	0	10	T0-D6	Flask7
10555.599609375	0	10	T0-D6	Flask7
18223.30078125	0	10	T0-D6	Flask7
13638.7001953125	0	10	T0-D6	Flask7
45666.80078125	0	10	T0-D6	Flask7
89168.796875	0	10	T0-D6	Flask7
368852.6875	0	10	T0-D6	Flask7
8610.2001953125	0	10	T0-D6	Flask7
942.5	0	10	T0-D6	Flask7
19963.900390625	0	10	T0-D6	Flask7
17175.69921875	0	10	T0-D6	Flask7
26531.30078125	0	10	T0-D6	Flask7
9655.7001953125	0	10	T0-D6	Flask7
4364.7998046875	0	10	T0-D6	Flask7
65192.19921875	0	10	T0-D6	Flask7
5029.10009765625	0	10	T0-D6	Flask7
7253.5	0	10	T0-D6	Flask7
7354.7998046875	0	10	T0-D6	Flask7
5730	0	10	T0-D6	Flask7
5178.2001953125	0	10	T0-D6	Flask7
4190.5	0	10	T0-D6	Flask7
28860.099609375	0	10	T0-D6	Flask7
13628.400390625	0	10	T0-D6	Flask7
2637.89990234375	0	10	T0-D6	Flask7
10903.7998046875	0	10	T0-D6	Flask7
17970.80078125	0	10	T0-D6	Flask7
14809.2998046875	0	10	T0-D6	Flask7
6654.60009765625	0	10	T0-D6	Flask7
31614.80078125	0	10	T0-D6	Flask7
2799.69995117188	0	10	T0-D6	Flask7
15163.2998046875	0	10	T0-D6	Flask7
6172.10009765625	0	10	T0-D6	Flask7
10378.7001953125	0	10	T0-D6	Flask7
8718	0	10	T0-D6	Flask7
3671.10009765625	0	10	T0-D6	Flask7
4116.2001953125	0	10	T0-D6	Flask7
4056.60009765625	0	10	T0-D6	Flask7
19163.400390625	0	10	T0-D6	Flask7
34284.80078125	0	10	T0-D6	Flask7
45910.8984375	0	10	T0-D6	Flask7
5228.60009765625	0	10	T0-D6	Flask7
25002.400390625	0	10	T0-D6	Flask7
15640.7001953125	0	10	T0-D6	Flask7
4523.60009765625	0	10	T0-D6	Flask7
9056.5	0	10	T0-D6	Flask7
28790.599609375	0	10	T0-D6	Flask7
3354.60009765625	0	10	T0-D6	Flask7
22663.099609375	0	10	T0-D6	Flask7
3645.30004882812	0	10	T0-D6	Flask7
5456.7001953125	0	10	T0-D6	Flask7
[truncated: 55,273 more rows]
