# Supplementary material for: Microbial phenotypic heterogeneity in response to a metabolic toxin: Continuous, dynamically shifting distribution of formaldehyde tolerance in Methylobacterium extorquens populations
Source: PLoS Genet. 2019 Nov 11;15(11):e1008458. doi: 10.1371/journal.pgen.1008458 (PMC6858071; doi:10.1371/journal.pgen.1008458)
Supplement: S4 Data — (ZIP) [file pgen.1008458.s019.zip › Fig3_data_1mM.csv]

PKH76	timepoint	dilution	samplename	groupname
2941.30004882812	0	1	T0_undil-E4	Flask2
11988	0	1	T0_undil-E4	Flask2
7204.5	0	1	T0_undil-E4	Flask2
3484	0	1	T0_undil-E4	Flask2
52533	0	1	T0_undil-E4	Flask2
17213.099609375	0	1	T0_undil-E4	Flask2
17144.30078125	0	1	T0_undil-E4	Flask2
47742.69921875	0	1	T0_undil-E4	Flask2
2763.69995117188	0	1	T0_undil-E4	Flask2
14900.2998046875	0	1	T0_undil-E4	Flask2
3076	0	1	T0_undil-E4	Flask2
12149.099609375	0	1	T0_undil-E4	Flask2
26672.900390625	0	1	T0_undil-E4	Flask2
2315	0	1	T0_undil-E4	Flask2
6466.5	0	1	T0_undil-E4	Flask2
24481.19921875	0	1	T0_undil-E4	Flask2
26568.69921875	0	1	T0_undil-E4	Flask2
20930.400390625	0	1	T0_undil-E4	Flask2
8134.2001953125	0	1	T0_undil-E4	Flask2
5074	0	1	T0_undil-E4	Flask2
19290	0	1	T0_undil-E4	Flask2
8532.099609375	0	1	T0_undil-E4	Flask2
14222.7998046875	0	1	T0_undil-E4	Flask2
8473.900390625	0	1	T0_undil-E4	Flask2
36649.5	0	1	T0_undil-E4	Flask2
8957.099609375	0	1	T0_undil-E4	Flask2
19249.599609375	0	1	T0_undil-E4	Flask2
2912.89990234375	0	1	T0_undil-E4	Flask2
18888.900390625	0	1	T0_undil-E4	Flask2
3485.80004882812	0	1	T0_undil-E4	Flask2
21240	0	1	T0_undil-E4	Flask2
11726.7998046875	0	1	T0_undil-E4	Flask2
4560.89990234375	0	1	T0_undil-E4	Flask2
6471.2001953125	0	1	T0_undil-E4	Flask2
12209.2001953125	0	1	T0_undil-E4	Flask2
5621.7001953125	0	1	T0_undil-E4	Flask2
10893.099609375	0	1	T0_undil-E4	Flask2
14450.7998046875	0	1	T0_undil-E4	Flask2
8397.5	0	1	T0_undil-E4	Flask2
11314.5	0	1	T0_undil-E4	Flask2
5486.60009765625	0	1	T0_undil-E4	Flask2
3461.60009765625	0	1	T0_undil-E4	Flask2
9045.400390625	0	1	T0_undil-E4	Flask2
3701.39990234375	0	1	T0_undil-E4	Flask2
11604.2998046875	0	1	T0_undil-E4	Flask2
8371.400390625	0	1	T0_undil-E4	Flask2
4569.89990234375	0	1	T0_undil-E4	Flask2
127906.8984375	0	1	T0_undil-E4	Flask2
8192	0	1	T0_undil-E4	Flask2
4684.10009765625	0	1	T0_undil-E4	Flask2
82.6999969482422	0	1	T0_undil-E4	Flask2
20858.599609375	0	1	T0_undil-E4	Flask2
21571.400390625	0	1	T0_undil-E4	Flask2
6988.89990234375	0	1	T0_undil-E4	Flask2
77543.3984375	0	1	T0_undil-E4	Flask2
23793.400390625	0	1	T0_undil-E4	Flask2
49231.30078125	0	1	T0_undil-E4	Flask2
22011.900390625	0	1	T0_undil-E4	Flask2
5584.89990234375	0	1	T0_undil-E4	Flask2
15484.099609375	0	1	T0_undil-E4	Flask2
20930.19921875	0	1	T0_undil-E4	Flask2
32470.099609375	0	1	T0_undil-E4	Flask2
10579.7001953125	0	1	T0_undil-E4	Flask2
17847	0	1	T0_undil-E4	Flask2
1767.30004882812	0	1	T0_undil-E4	Flask2
2873	0	1	T0_undil-E4	Flask2
5319.2998046875	0	1	T0_undil-E4	Flask2
7023.10009765625	0	1	T0_undil-E4	Flask2
15037.7001953125	0	1	T0_undil-E4	Flask2
6049.7998046875	0	1	T0_undil-E4	Flask2
15961.2001953125	0	1	T0_undil-E4	Flask2
4151.60009765625	0	1	T0_undil-E4	Flask2
4811.2001953125	0	1	T0_undil-E4	Flask2
204070	0	1	T0_undil-E4	Flask2
28921.5	0	1	T0_undil-E4	Flask2
3796.39990234375	0	1	T0_undil-E4	Flask2
5301.5	0	1	T0_undil-E4	Flask2
7350.60009765625	0	1	T0_undil-E4	Flask2
30697.900390625	0	1	T0_undil-E4	Flask2
100456.203125	0	1	T0_undil-E4	Flask2
108136.703125	0	1	T0_undil-E4	Flask2
3547.30004882812	0	1	T0_undil-E4	Flask2
25540.30078125	0	1	T0_undil-E4	Flask2
2906.60009765625	0	1	T0_undil-E4	Flask2
53559.1015625	0	1	T0_undil-E4	Flask2
20037	0	1	T0_undil-E4	Flask2
8039.5	0	1	T0_undil-E4	Flask2
24927.5	0	1	T0_undil-E4	Flask2
30000.80078125	0	1	T0_undil-E4	Flask2
15145.2998046875	0	1	T0_undil-E4	Flask2
5762.89990234375	0	1	T0_undil-E4	Flask2
19014.19921875	0	1	T0_undil-E4	Flask2
19324.400390625	0	1	T0_undil-E4	Flask2
8246.2998046875	0	1	T0_undil-E4	Flask2
10555.7998046875	0	1	T0_undil-E4	Flask2
8699.900390625	0	1	T0_undil-E4	Flask2
10391	0	1	T0_undil-E4	Flask2
14807.7001953125	0	1	T0_undil-E4	Flask2
95262.296875	0	1	T0_undil-E4	Flask2
25781.30078125	0	1	T0_undil-E4	Flask2
52182.80078125	0	1	T0_undil-E4	Flask2
7853.10009765625	0	1	T0_undil-E4	Flask2
11425.099609375	0	1	T0_undil-E4	Flask2
2638.19995117188	0	1	T0_undil-E4	Flask2
9155	0	1	T0_undil-E4	Flask2
17206.19921875	0	1	T0_undil-E4	Flask2
51341.80078125	0	1	T0_undil-E4	Flask2
10088.2001953125	0	1	T0_undil-E4	Flask2
9534.900390625	0	1	T0_undil-E4	Flask2
3763.30004882812	0	1	T0_undil-E4	Flask2
14563.2001953125	0	1	T0_undil-E4	Flask2
4781.2001953125	0	1	T0_undil-E4	Flask2
4148.39990234375	0	1	T0_undil-E4	Flask2
9474.7001953125	0	1	T0_undil-E4	Flask2
2356.60009765625	0	1	T0_undil-E4	Flask2
6594.7998046875	0	1	T0_undil-E4	Flask2
8348.2001953125	0	1	T0_undil-E4	Flask2
111777.796875	0	1	T0_undil-E4	Flask2
5814.39990234375	0	1	T0_undil-E4	Flask2
10631.2998046875	0	1	T0_undil-E4	Flask2
6886	0	1	T0_undil-E4	Flask2
19308.099609375	0	1	T0_undil-E4	Flask2
32463.599609375	0	1	T0_undil-E4	Flask2
2141	0	1	T0_undil-E4	Flask2
5595.7998046875	0	1	T0_undil-E4	Flask2
7132.2001953125	0	1	T0_undil-E4	Flask2
5001.7001953125	0	1	T0_undil-E4	Flask2
12072.2001953125	0	1	T0_undil-E4	Flask2
1564.40002441406	0	1	T0_undil-E4	Flask2
5308	0	1	T0_undil-E4	Flask2
4711.7001953125	0	1	T0_undil-E4	Flask2
9376	0	1	T0_undil-E4	Flask2
7327.7998046875	0	1	T0_undil-E4	Flask2
28702	0	1	T0_undil-E4	Flask2
13362.900390625	0	1	T0_undil-E4	Flask2
22440	0	1	T0_undil-E4	Flask2
69083.1015625	0	1	T0_undil-E4	Flask2
10463.900390625	0	1	T0_undil-E4	Flask2
40297.5	0	1	T0_undil-E4	Flask2
29798.80078125	0	1	T0_undil-E4	Flask2
56130.5	0	1	T0_undil-E4	Flask2
3234.80004882812	0	1	T0_undil-E4	Flask2
3176.10009765625	0	1	T0_undil-E4	Flask2
7396.89990234375	0	1	T0_undil-E4	Flask2
23645.19921875	0	1	T0_undil-E4	Flask2
10586.2998046875	0	1	T0_undil-E4	Flask2
6947.39990234375	0	1	T0_undil-E4	Flask2
5110.2001953125	0	1	T0_undil-E4	Flask2
30569.599609375	0	1	T0_undil-E4	Flask2
6954.2001953125	0	1	T0_undil-E4	Flask2
4219.89990234375	0	1	T0_undil-E4	Flask2
2026.90002441406	0	1	T0_undil-E4	Flask2
30355.19921875	0	1	T0_undil-E4	Flask2
26414	0	1	T0_undil-E4	Flask2
3991	0	1	T0_undil-E4	Flask2
1242.09997558594	0	1	T0_undil-E4	Flask2
1633.19995117188	0	1	T0_undil-E4	Flask2
2261.39990234375	0	1	T0_undil-E4	Flask2
6028.60009765625	0	1	T0_undil-E4	Flask2
42372.5	0	1	T0_undil-E4	Flask2
5872.7001953125	0	1	T0_undil-E4	Flask2
8307.2001953125	0	1	T0_undil-E4	Flask2
23989.19921875	0	1	T0_undil-E4	Flask2
35299.30078125	0	1	T0_undil-E4	Flask2
8309.599609375	0	1	T0_undil-E4	Flask2
19061.099609375	0	1	T0_undil-E4	Flask2
13068.7001953125	0	1	T0_undil-E4	Flask2
9002.7998046875	0	1	T0_undil-E4	Flask2
5150.2998046875	0	1	T0_undil-E4	Flask2
8398.2998046875	0	1	T0_undil-E4	Flask2
6392.39990234375	0	1	T0_undil-E4	Flask2
18083.19921875	0	1	T0_undil-E4	Flask2
39565	0	1	T0_undil-E4	Flask2
4390	0	1	T0_undil-E4	Flask2
6778.89990234375	0	1	T0_undil-E4	Flask2
6286.5	0	1	T0_undil-E4	Flask2
2648.5	0	1	T0_undil-E4	Flask2
19083.30078125	0	1	T0_undil-E4	Flask2
29020.599609375	0	1	T0_undil-E4	Flask2
46094.8984375	0	1	T0_undil-E4	Flask2
6540.2001953125	0	1	T0_undil-E4	Flask2
11973	0	1	T0_undil-E4	Flask2
29926	0	1	T0_undil-E4	Flask2
8127.5	0	1	T0_undil-E4	Flask2
13846.2998046875	0	1	T0_undil-E4	Flask2
24445.5	0	1	T0_undil-E4	Flask2
40844.6015625	0	1	T0_undil-E4	Flask2
20139.30078125	0	1	T0_undil-E4	Flask2
16080.7001953125	0	1	T0_undil-E4	Flask2
7813.5	0	1	T0_undil-E4	Flask2
777689.375	0	1	T0_undil-E4	Flask2
36255.3984375	0	1	T0_undil-E4	Flask2
20773.80078125	0	1	T0_undil-E4	Flask2
41485.3984375	0	1	T0_undil-E4	Flask2
11038.400390625	0	1	T0_undil-E4	Flask2
5280.2001953125	0	1	T0_undil-E4	Flask2
2811	0	1	T0_undil-E4	Flask2
4926.89990234375	0	1	T0_undil-E4	Flask2
12947.7001953125	0	1	T0_undil-E4	Flask2
3469.30004882812	0	1	T0_undil-E4	Flask2
17153.5	0	1	T0_undil-E4	Flask2
32849.30078125	0	1	T0_undil-E4	Flask2
3710.60009765625	0	1	T0_undil-E4	Flask2
5435.39990234375	0	1	T0_undil-E4	Flask2
8438.099609375	0	1	T0_undil-E4	Flask2
30702.5	0	1	T0_undil-E4	Flask2
13360.7998046875	0	1	T0_undil-E4	Flask2
12747.599609375	0	1	T0_undil-E4	Flask2
7220.5	0	1	T0_undil-E4	Flask2
6292.39990234375	0	1	T0_undil-E4	Flask2
25009.900390625	0	1	T0_undil-E4	Flask2
21838.900390625	0	1	T0_undil-E4	Flask2
9318.5	0	1	T0_undil-E4	Flask2
774.700012207031	0	1	T0_undil-E4	Flask2
5493.2001953125	0	1	T0_undil-E4	Flask2
45038.19921875	0	1	T0_undil-E4	Flask2
18292.69921875	0	1	T0_undil-E4	Flask2
18836.69921875	0	1	T0_undil-E4	Flask2
3052.5	0	1	T0_undil-E4	Flask2
29983.099609375	0	1	T0_undil-E4	Flask2
6947.7001953125	0	1	T0_undil-E4	Flask2
5962.2001953125	0	1	T0_undil-E4	Flask2
18204.30078125	0	1	T0_undil-E4	Flask2
11575.900390625	0	1	T0_undil-E4	Flask2
41058.8984375	0	1	T0_undil-E4	Flask2
8200.5	0	1	T0_undil-E4	Flask2
67857.5	0	1	T0_undil-E4	Flask2
12524.2001953125	0	1	T0_undil-E4	Flask2
1410.30004882812	0	1	T0_undil-E4	Flask2
7597.7001953125	0	1	T0_undil-E4	Flask2
1297.59997558594	0	1	T0_undil-E4	Flask2
5899.7998046875	0	1	T0_undil-E4	Flask2
12241.099609375	0	1	T0_undil-E4	Flask2
20581.30078125	0	1	T0_undil-E4	Flask2
21096.599609375	0	1	T0_undil-E4	Flask2
10238.7998046875	0	1	T0_undil-E4	Flask2
7336.7998046875	0	1	T0_undil-E4	Flask2
17152.69921875	0	1	T0_undil-E4	Flask2
4596.7001953125	0	1	T0_undil-E4	Flask2
5331.60009765625	0	1	T0_undil-E4	Flask2
1779.09997558594	0	1	T0_undil-E4	Flask2
431807.90625	0	1	T0_undil-E4	Flask2
20831.5	0	1	T0_undil-E4	Flask2
9578.400390625	0	1	T0_undil-E4	Flask2
16040.900390625	0	1	T0_undil-E4	Flask2
21222.099609375	0	1	T0_undil-E4	Flask2
3908.5	0	1	T0_undil-E4	Flask2
40167	0	1	T0_undil-E4	Flask2
8927	0	1	T0_undil-E4	Flask2
4466.2001953125	0	1	T0_undil-E4	Flask2
7580.39990234375	0	1	T0_undil-E4	Flask2
25922.5	0	1	T0_undil-E4	Flask2
11335.7998046875	0	1	T0_undil-E4	Flask2
5296	0	1	T0_undil-E4	Flask2
20786.5	0	1	T0_undil-E4	Flask2
10511.099609375	0	1	T0_undil-E4	Flask2
13594.2998046875	0	1	T0_undil-E4	Flask2
51298.1015625	0	1	T0_undil-E4	Flask2
10684.7998046875	0	1	T0_undil-E4	Flask2
1983.09997558594	0	1	T0_undil-E4	Flask2
8866.2001953125	0	1	T0_undil-E4	Flask2
14374.400390625	0	1	T0_undil-E4	Flask2
13498.599609375	0	1	T0_undil-E4	Flask2
13629.5	0	1	T0_undil-E4	Flask2
5635.39990234375	0	1	T0_undil-E4	Flask2
6409	0	1	T0_undil-E4	Flask2
15206.5	0	1	T0_undil-E4	Flask2
19853.30078125	0	1	T0_undil-E4	Flask2
16088.900390625	0	1	T0_undil-E4	Flask2
9614.7001953125	0	1	T0_undil-E4	Flask2
7812.2998046875	0	1	T0_undil-E4	Flask2
10612.5	0	1	T0_undil-E4	Flask2
14119.099609375	0	1	T0_undil-E4	Flask2
6040.60009765625	0	1	T0_undil-E4	Flask2
8110.89990234375	0	1	T0_undil-E4	Flask2
129660.296875	0	1	T0_undil-E4	Flask2
67406.296875	0	1	T0_undil-E4	Flask2
39956.6015625	0	1	T0_undil-E4	Flask2
33698.69921875	0	1	T0_undil-E4	Flask2
47884.5	0	1	T0_undil-E4	Flask2
1269.19995117188	0	1	T0_undil-E4	Flask2
29311.5	0	1	T0_undil-E4	Flask2
7552.89990234375	0	1	T0_undil-E4	Flask2
9338.099609375	0	1	T0_undil-E4	Flask2
5554.2998046875	0	1	T0_undil-E4	Flask2
3808.60009765625	0	1	T0_undil-E4	Flask2
4055.39990234375	0	1	T0_undil-E4	Flask2
10424.900390625	0	1	T0_undil-E4	Flask2
6271.2001953125	0	1	T0_undil-E4	Flask2
56004.30078125	0	1	T0_undil-E4	Flask2
6407.89990234375	0	1	T0_undil-E4	Flask2
33496.69921875	0	1	T0_undil-E4	Flask2
32451.69921875	0	1	T0_undil-E4	Flask2
13636.900390625	0	1	T0_undil-E4	Flask2
16229.7998046875	0	1	T0_undil-E4	Flask2
5647.7001953125	0	1	T0_undil-E4	Flask2
5366.89990234375	0	1	T0_undil-E4	Flask2
5814.89990234375	0	1	T0_undil-E4	Flask2
9331.5	0	1	T0_undil-E4	Flask2
3051.80004882812	0	1	T0_undil-E4	Flask2
26454.900390625	0	1	T0_undil-E4	Flask2
23346.19921875	0	1	T0_undil-E4	Flask2
81721.703125	0	1	T0_undil-E4	Flask2
6723.89990234375	0	1	T0_undil-E4	Flask2
19528.099609375	0	1	T0_undil-E4	Flask2
7221.2001953125	0	1	T0_undil-E4	Flask2
8033.7998046875	0	1	T0_undil-E4	Flask2
37904.1015625	0	1	T0_undil-E4	Flask2
19093.5	0	1	T0_undil-E4	Flask2
6818.60009765625	0	1	T0_undil-E4	Flask2
4239.7998046875	0	1	T0_undil-E4	Flask2
5657.7001953125	0	1	T0_undil-E4	Flask2
10283.7001953125	0	1	T0_undil-E4	Flask2
7113.7001953125	0	1	T0_undil-E4	Flask2
11119.2001953125	0	1	T0_undil-E4	Flask2
13086.2998046875	0	1	T0_undil-E4	Flask2
3769.30004882812	0	1	T0_undil-E4	Flask2
50054.30078125	0	1	T0_undil-E4	Flask2
16026.099609375	0	1	T0_undil-E4	Flask2
13637.7001953125	0	1	T0_undil-E4	Flask2
13675.099609375	0	1	T0_undil-E4	Flask2
16284	0	1	T0_undil-E4	Flask2
11301.7998046875	0	1	T0_undil-E4	Flask2
947131.125	0	1	T0_undil-E4	Flask2
15045.099609375	0	1	T0_undil-E4	Flask2
22528.400390625	0	1	T0_undil-E4	Flask2
65795.296875	0	1	T0_undil-E4	Flask2
10432.400390625	0	1	T0_undil-E4	Flask2
12392	0	1	T0_undil-E4	Flask2
11287.400390625	0	1	T0_undil-E4	Flask2
60904.30078125	0	1	T0_undil-E4	Flask2
18928.69921875	0	1	T0_undil-E4	Flask2
7237	0	1	T0_undil-E4	Flask2
2809.89990234375	0	1	T0_undil-E4	Flask2
12995.5	0	1	T0_undil-E4	Flask2
7127.60009765625	0	1	T0_undil-E4	Flask2
3761.60009765625	0	1	T0_undil-E4	Flask2
3943	0	1	T0_undil-E4	Flask2
38467.8984375	0	1	T0_undil-E4	Flask2
5375.39990234375	0	1	T0_undil-E4	Flask2
14627	0	1	T0_undil-E4	Flask2
29541.099609375	0	1	T0_undil-E4	Flask2
38254.19921875	0	1	T0_undil-E4	Flask2
31196.599609375	0	1	T0_undil-E4	Flask2
4189.2998046875	0	1	T0_undil-E4	Flask2
7310.89990234375	0	1	T0_undil-E4	Flask2
36368.8984375	0	1	T0_undil-E4	Flask2
6445.5	0	1	T0_undil-E4	Flask2
15026.099609375	0	1	T0_undil-E4	Flask2
42447.69921875	0	1	T0_undil-E4	Flask2
9173.7001953125	0	1	T0_undil-E4	Flask2
13961.2001953125	0	1	T0_undil-E4	Flask2
30822.30078125	0	1	T0_undil-E4	Flask2
33713	0	1	T0_undil-E4	Flask2
26069.099609375	0	1	T0_undil-E4	Flask2
3656.30004882812	0	1	T0_undil-E4	Flask2
17489	0	1	T0_undil-E4	Flask2
36632.69921875	0	1	T0_undil-E4	Flask2
25897.599609375	0	1	T0_undil-E4	Flask2
20888.400390625	0	1	T0_undil-E4	Flask2
7914.60009765625	0	1	T0_undil-E4	Flask2
6273.60009765625	0	1	T0_undil-E4	Flask2
11289.2998046875	0	1	T0_undil-E4	Flask2
11238.400390625	0	1	T0_undil-E4	Flask2
12440.5	0	1	T0_undil-E4	Flask2
9316.5	0	1	T0_undil-E4	Flask2
33088.6015625	0	1	T0_undil-E4	Flask2
26109	0	1	T0_undil-E4	Flask2
26534.900390625	0	1	T0_undil-E4	Flask2
7173.2001953125	0	1	T0_undil-E4	Flask2
13568.5	0	1	T0_undil-E4	Flask2
9663.2998046875	0	1	T0_undil-E4	Flask2
10930.900390625	0	1	T0_undil-E4	Flask2
18127.900390625	0	1	T0_undil-E4	Flask2
4362.60009765625	0	1	T0_undil-E4	Flask2
3220.80004882812	0	1	T0_undil-E4	Flask2
156366.203125	0	1	T0_undil-E4	Flask2
16929.099609375	0	1	T0_undil-E4	Flask2
2538.30004882812	0	1	T0_undil-E4	Flask2
6397.60009765625	0	1	T0_undil-E4	Flask2
7806.39990234375	0	1	T0_undil-E4	Flask2
6803.7998046875	0	1	T0_undil-E4	Flask2
2715.5	0	1	T0_undil-E4	Flask2
11737.099609375	0	1	T0_undil-E4	Flask2
53030.1015625	0	1	T0_undil-E4	Flask2
8058.5	0	1	T0_undil-E4	Flask2
5031.10009765625	0	1	T0_undil-E4	Flask2
7120	0	1	T0_undil-E4	Flask2
619096.625	0	1	T0_undil-E4	Flask2
38308.69921875	0	1	T0_undil-E4	Flask2
10993.7998046875	0	1	T0_undil-E4	Flask2
13750.5	0	1	T0_undil-E4	Flask2
24257.400390625	0	1	T0_undil-E4	Flask2
13489.400390625	0	1	T0_undil-E4	Flask2
6979.10009765625	0	1	T0_undil-E4	Flask2
8055	0	1	T0_undil-E4	Flask2
4020.5	0	1	T0_undil-E4	Flask2
31592.5	0	1	T0_undil-E4	Flask2
10101.7998046875	0	1	T0_undil-E4	Flask2
16439.400390625	0	1	T0_undil-E4	Flask2
3636.39990234375	0	1	T0_undil-E4	Flask2
12228.2001953125	0	1	T0_undil-E4	Flask2
5867.7001953125	0	1	T0_undil-E4	Flask2
12711.7998046875	0	1	T0_undil-E4	Flask2
47746.8984375	0	1	T0_undil-E4	Flask2
1823.30004882812	0	1	T0_undil-E4	Flask2
14209.7998046875	0	1	T0_undil-E4	Flask2
33125.30078125	0	1	T0_undil-E4	Flask2
13923.900390625	0	1	T0_undil-E4	Flask2
6482.7998046875	0	1	T0_undil-E4	Flask2
3406.19995117188	0	1	T0_undil-E4	Flask2
8673.7001953125	0	1	T0_undil-E4	Flask2
11394.099609375	0	1	T0_undil-E4	Flask2
3788.89990234375	0	1	T0_undil-E4	Flask2
2795.80004882812	0	1	T0_undil-E4	Flask2
14427.2998046875	0	1	T0_undil-E4	Flask2
28406.69921875	0	1	T0_undil-E4	Flask2
11550.900390625	0	1	T0_undil-E4	Flask2
4685.7998046875	0	1	T0_undil-E4	Flask2
4565.2998046875	0	1	T0_undil-E4	Flask2
1838.5	0	1	T0_undil-E4	Flask2
273015.09375	0	1	T0_undil-E4	Flask2
9730.5	0	1	T0_undil-E4	Flask2
24465.099609375	0	1	T0_undil-E4	Flask2
23645.099609375	0	1	T0_undil-E4	Flask2
6238.2998046875	0	1	T0_undil-E4	Flask2
28027.400390625	0	1	T0_undil-E4	Flask2
10873.5	0	1	T0_undil-E4	Flask2
6454.7001953125	0	1	T0_undil-E4	Flask2
3053.69995117188	0	1	T0_undil-E4	Flask2
23232.599609375	0	1	T0_undil-E4	Flask2
5360.10009765625	0	1	T0_undil-E4	Flask2
12725.7001953125	0	1	T0_undil-E4	Flask2
60120.3984375	0	1	T0_undil-E4	Flask2
10251.7998046875	0	1	T0_undil-E4	Flask2
1646.19995117188	0	1	T0_undil-E4	Flask2
7758	0	1	T0_undil-E4	Flask2
2447.39990234375	0	1	T0_undil-E4	Flask2
4041.19995117188	0	1	T0_undil-E4	Flask2
5338.10009765625	0	1	T0_undil-E4	Flask2
8104.39990234375	0	1	T0_undil-E4	Flask2
6069	0	1	T0_undil-E4	Flask2
9685.099609375	0	1	T0_undil-E4	Flask2
13832.2001953125	0	1	T0_undil-E4	Flask2
26432	0	1	T0_undil-E4	Flask2
26194.599609375	0	1	T0_undil-E4	Flask2
3958.5	0	1	T0_undil-E4	Flask2
8053.5	0	1	T0_undil-E4	Flask2
1542.30004882812	0	1	T0_undil-E4	Flask2
6367.89990234375	0	1	T0_undil-E4	Flask2
31330.5	0	1	T0_undil-E4	Flask2
1575.90002441406	0	1	T0_undil-E4	Flask2
13387.5	0	1	T0_undil-E4	Flask2
14013.5	0	1	T0_undil-E4	Flask2
32458.19921875	0	1	T0_undil-E4	Flask2
15766.2998046875	0	1	T0_undil-E4	Flask2
114800.8984375	0	1	T0_undil-E4	Flask2
16528.30078125	0	1	T0_undil-E4	Flask2
154513.90625	0	1	T0_undil-E4	Flask2
5920.7998046875	0	1	T0_undil-E4	Flask2
86540.6015625	0	1	T0_undil-E4	Flask2
15773.5	0	1	T0_undil-E4	Flask2
9438.7001953125	0	1	T0_undil-E4	Flask2
11130.099609375	0	1	T0_undil-E4	Flask2
4331.89990234375	0	1	T0_undil-E4	Flask2
7509.10009765625	0	1	T0_undil-E4	Flask2
6215.7001953125	0	1	T0_undil-E4	Flask2
14399.2001953125	0	1	T0_undil-E4	Flask2
31240	0	1	T0_undil-E4	Flask2
6930.7998046875	0	1	T0_undil-E4	Flask2
8340.099609375	0	1	T0_undil-E4	Flask2
1558.09997558594	0	1	T0_undil-E4	Flask2
14410.7001953125	0	1	T0_undil-E4	Flask2
14237.7001953125	0	1	T0_undil-E4	Flask2
460540.5	0	1	T0_undil-E4	Flask2
11073.7998046875	0	1	T0_undil-E4	Flask2
4895.7001953125	0	1	T0_undil-E4	Flask2
17400.099609375	0	1	T0_undil-E4	Flask2
28727.599609375	0	1	T0_undil-E4	Flask2
6703.2001953125	0	1	T0_undil-E4	Flask2
13521	0	1	T0_undil-E4	Flask2
14950.900390625	0	1	T0_undil-E4	Flask2
16550.19921875	0	1	T0_undil-E4	Flask2
4652.7998046875	0	1	T0_undil-E4	Flask2
11048.7998046875	0	1	T0_undil-E4	Flask2
5357.39990234375	0	1	T0_undil-E4	Flask2
35354	0	1	T0_undil-E4	Flask2
491947.3125	0	1	T0_undil-E4	Flask2
9359.7998046875	0	1	T0_undil-E4	Flask2
1941.90002441406	0	1	T0_undil-E4	Flask2
2800.89990234375	0	1	T0_undil-E4	Flask2
16243.2998046875	0	1	T0_undil-E4	Flask2
11161	0	1	T0_undil-E4	Flask2
51407.30078125	0	1	T0_undil-E4	Flask2
8912.7001953125	0	1	T0_undil-E4	Flask2
2501	0	1	T0_undil-E4	Flask2
5758.7998046875	0	1	T0_undil-E4	Flask2
2466.39990234375	0	1	T0_undil-E4	Flask2
45075.19921875	0	1	T0_undil-E4	Flask2
8175.2998046875	0	1	T0_undil-E4	Flask2
21496.5	0	1	T0_undil-E4	Flask2
37968.1015625	0	1	T0_undil-E4	Flask2
18479.19921875	0	1	T0_undil-E4	Flask2
72756.3984375	0	1	T0_undil-E4	Flask2
52096.3984375	0	1	T0_undil-E4	Flask2
187279.90625	0	1	T0_undil-E4	Flask2
35046	0	1	T0_undil-E4	Flask2
19023.599609375	0	1	T0_undil-E4	Flask2
6136.39990234375	0	1	T0_undil-E4	Flask2
7266.39990234375	0	1	T0_undil-E4	Flask2
2283.10009765625	0	1	T0_undil-E4	Flask2
48838	0	1	T0_undil-E4	Flask2
4693.39990234375	0	1	T0_undil-E4	Flask2
36835.8984375	0	1	T0_undil-E4	Flask2
97090.203125	0	1	T0_undil-E4	Flask2
25309.900390625	0	1	T0_undil-E4	Flask2
4757.5	0	1	T0_undil-E4	Flask2
12660.099609375	0	1	T0_undil-E4	Flask2
18129	0	1	T0_undil-E4	Flask2
15243.599609375	0	1	T0_undil-E4	Flask2
21211.19921875	0	1	T0_undil-E4	Flask2
5668.2001953125	0	1	T0_undil-E4	Flask2
9953.5	0	1	T0_undil-E4	Flask2
11041	0	1	T0_undil-E4	Flask2
32963.80078125	0	1	T0_undil-E4	Flask2
10709.2998046875	0	1	T0_undil-E4	Flask2
20226.5	0	1	T0_undil-E4	Flask2
39755.1015625	0	1	T0_undil-E4	Flask2
68809.796875	0	1	T0_undil-E4	Flask2
26641.80078125	0	1	T0_undil-E4	Flask2
15306.7998046875	0	1	T0_undil-E4	Flask2
9375.2998046875	0	1	T0_undil-E4	Flask2
3593	0	1	T0_undil-E4	Flask2
5860.39990234375	0	1	T0_undil-E4	Flask2
2600.10009765625	0	1	T0_undil-E4	Flask2
5497.7998046875	0	1	T0_undil-E4	Flask2
14666	0	1	T0_undil-E4	Flask2
2221.69995117188	0	1	T0_undil-E4	Flask2
50132.30078125	0	1	T0_undil-E4	Flask2
6542.5	0	1	T0_undil-E4	Flask2
24485.30078125	0	1	T0_undil-E4	Flask2
5601.60009765625	0	1	T0_undil-E4	Flask2
27942.69921875	0	1	T0_undil-E4	Flask2
14474.599609375	0	1	T0_undil-E4	Flask2
121364.5	0	1	T0_undil-E4	Flask2
4214.5	0	1	T0_undil-E4	Flask2
8824.599609375	0	1	T0_undil-E4	Flask2
2604	0	1	T0_undil-E4	Flask2
3051.10009765625	0	1	T0_undil-E4	Flask2
6810.39990234375	0	1	T0_undil-E4	Flask2
7351.10009765625	0	1	T0_undil-E4	Flask2
9173	0	1	T0_undil-E4	Flask2
11115.400390625	0	1	T0_undil-E4	Flask2
4804.7998046875	0	1	T0_undil-E4	Flask2
11162.400390625	0	1	T0_undil-E4	Flask2
61386.69921875	0	1	T0_undil-E4	Flask2
49633.3984375	0	1	T0_undil-E4	Flask2
3655.39990234375	0	1	T0_undil-E4	Flask2
72830.203125	0	1	T0_undil-E4	Flask2
7253.7998046875	0	1	T0_undil-E4	Flask2
11877.2998046875	0	1	T0_undil-E4	Flask2
71635.8984375	0	1	T0_undil-E4	Flask2
27215.30078125	0	1	T0_undil-E4	Flask2
10682.2001953125	0	1	T0_undil-E4	Flask2
9550.900390625	0	1	T0_undil-E4	Flask2
2852	0	1	T0_undil-E4	Flask2
11064.099609375	0	1	T0_undil-E4	Flask2
2463.19995117188	0	1	T0_undil-E4	Flask2
2028.69995117188	0	1	T0_undil-E4	Flask2
3210.5	0	1	T0_undil-E4	Flask2
5931.5	0	1	T0_undil-E4	Flask2
33824.80078125	0	1	T0_undil-E4	Flask2
3203.5	0	1	T0_undil-E4	Flask2
96795.5	0	1	T0_undil-E4	Flask2
48027.1015625	0	1	T0_undil-E4	Flask2
6854.89990234375	0	1	T0_undil-E4	Flask2
15252.5	0	1	T0_undil-E4	Flask2
23800.30078125	0	1	T0_undil-E4	Flask2
13469.2998046875	0	1	T0_undil-E4	Flask2
47980.3984375	0	1	T0_undil-E4	Flask2
4923.7998046875	0	1	T0_undil-E4	Flask2
284362.09375	0	1	T0_undil-E4	Flask2
8642.099609375	0	1	T0_undil-E4	Flask2
9676.2001953125	0	1	T0_undil-E4	Flask2
7974.7001953125	0	1	T0_undil-E4	Flask2
8864.400390625	0	1	T0_undil-E4	Flask2
19094.5	0	1	T0_undil-E4	Flask2
22415.30078125	0	1	T0_undil-E4	Flask2
4871.7001953125	0	1	T0_undil-E4	Flask2
453889.6875	0	1	T0_undil-E4	Flask2
9554.7998046875	0	1	T0_undil-E4	Flask2
1699.90002441406	0	1	T0_undil-E4	Flask2
22641.30078125	0	1	T0_undil-E4	Flask2
58882.3984375	0	1	T0_undil-E4	Flask2
4582.7998046875	0	1	T0_undil-E4	Flask2
12961.400390625	0	1	T0_undil-E4	Flask2
3408.5	0	1	T0_undil-E4	Flask2
2628.39990234375	0	1	T0_undil-E4	Flask2
8776.7001953125	0	1	T0_undil-E4	Flask2
14937.900390625	0	1	T0_undil-E4	Flask2
5167.7001953125	0	1	T0_undil-E4	Flask2
37911.8984375	0	1	T0_undil-E4	Flask2
5152.39990234375	0	1	T0_undil-E4	Flask2
6933.10009765625	0	1	T0_undil-E4	Flask2
5075.39990234375	0	1	T0_undil-E4	Flask2
11887.2001953125	0	1	T0_undil-E4	Flask2
1688.30004882812	0	1	T0_undil-E4	Flask2
4248.5	0	1	T0_undil-E4	Flask2
5157.10009765625	0	1	T0_undil-E4	Flask2
33720.19921875	0	1	T0_undil-E4	Flask2
12972.900390625	0	1	T0_undil-E4	Flask2
10514.2001953125	0	1	T0_undil-E4	Flask2
43822.80078125	0	1	T0_undil-E4	Flask2
9115.900390625	0	1	T0_undil-E4	Flask2
42852.19921875	0	1	T0_undil-E4	Flask2
8274.5	0	1	T0_undil-E4	Flask2
5502.39990234375	0	1	T0_undil-E4	Flask2
8885.400390625	0	1	T0_undil-E4	Flask2
63997.69921875	0	1	T0_undil-E4	Flask2
40203.8984375	0	1	T0_undil-E4	Flask2
6782.10009765625	0	1	T0_undil-E4	Flask2
2032.59997558594	0	1	T0_undil-E4	Flask2
2722.19995117188	0	1	T0_undil-E4	Flask2
129404.1015625	0	1	T0_undil-E4	Flask2
199168.203125	0	1	T0_undil-E4	Flask2
6025	0	1	T0_undil-E4	Flask2
9159.2001953125	0	1	T0_undil-E4	Flask2
4376.39990234375	0	1	T0_undil-E4	Flask2
22369.19921875	0	1	T0_undil-E4	Flask2
4139	0	1	T0_undil-E4	Flask2
35809.19921875	0	1	T0_undil-E4	Flask2
2197.19995117188	0	1	T0_undil-E4	Flask2
1853.59997558594	0	1	T0_undil-E4	Flask2
4649.39990234375	0	1	T0_undil-E4	Flask2
49398.80078125	0	1	T0_undil-E4	Flask2
72503.1015625	0	1	T0_undil-E4	Flask2
4744.7001953125	0	1	T0_undil-E4	Flask2
26341.69921875	0	1	T0_undil-E4	Flask2
88242	0	1	T0_undil-E4	Flask2
3251	0	1	T0_undil-E4	Flask2
4645.7998046875	0	1	T0_undil-E4	Flask2
2113.80004882812	0	1	T0_undil-E4	Flask2
21921.5	0	1	T0_undil-E4	Flask2
8902.099609375	0	1	T0_undil-E4	Flask2
8710.099609375	0	1	T0_undil-E4	Flask2
4532	0	1	T0_undil-E4	Flask2
3410.5	0	1	T0_undil-E4	Flask2
3680.89990234375	0	1	T0_undil-E4	Flask2
13814.7001953125	0	1	T0_undil-E4	Flask2
13956.900390625	0	1	T0_undil-E4	Flask2
32885.1015625	0	1	T0_undil-E4	Flask2
3241.39990234375	0	1	T0_undil-E4	Flask2
29410.099609375	0	1	T0_undil-E4	Flask2
8735.900390625	0	1	T0_undil-E4	Flask2
5629.7998046875	0	1	T0_undil-E4	Flask2
41438.5	0	1	T0_undil-E4	Flask2
8999.2998046875	0	1	T0_undil-E4	Flask2
4525.7998046875	0	1	T0_undil-E4	Flask2
27277.69921875	0	1	T0_undil-E4	Flask2
11709.2998046875	0	1	T0_undil-E4	Flask2
2131.5	0	1	T0_undil-E4	Flask2
3302.80004882812	0	1	T0_undil-E4	Flask2
3219.5	0	1	T0_undil-E4	Flask2
4006.60009765625	0	1	T0_undil-E4	Flask2
3205.80004882812	0	1	T0_undil-E4	Flask2
12208.099609375	0	1	T0_undil-E4	Flask2
5097.10009765625	0	1	T0_undil-E4	Flask2
9845.900390625	0	1	T0_undil-E4	Flask2
27100	0	1	T0_undil-E4	Flask2
16352.2001953125	0	1	T0_undil-E4	Flask2
6711.5	0	1	T0_undil-E4	Flask2
4745.7001953125	0	1	T0_undil-E4	Flask2
15634.7998046875	0	1	T0_undil-E4	Flask2
7526.39990234375	0	1	T0_undil-E4	Flask2
11895.099609375	0	1	T0_undil-E4	Flask2
1501.69995117188	0	1	T0_undil-E4	Flask2
8649.900390625	0	1	T0_undil-E4	Flask2
14452.2001953125	0	1	T0_undil-E4	Flask2
5797	0	1	T0_undil-E4	Flask2
9099.599609375	0	1	T0_undil-E4	Flask2
11550.2001953125	0	1	T0_undil-E4	Flask2
11048.7998046875	0	1	T0_undil-E4	Flask2
5740.7001953125	0	1	T0_undil-E4	Flask2
14748.400390625	0	1	T0_undil-E4	Flask2
1626.90002441406	0	1	T0_undil-E4	Flask2
7048.2998046875	0	1	T0_undil-E4	Flask2
14476.7001953125	0	1	T0_undil-E4	Flask2
11651.599609375	0	1	T0_undil-E4	Flask2
8956	0	1	T0_undil-E4	Flask2
33251.80078125	0	1	T0_undil-E4	Flask2
3245.39990234375	0	1	T0_undil-E4	Flask2
22943.400390625	0	1	T0_undil-E4	Flask2
4104.7998046875	0	1	T0_undil-E4	Flask2
2932.89990234375	0	1	T0_undil-E4	Flask2
18010.80078125	0	1	T0_undil-E4	Flask2
4744.60009765625	0	1	T0_undil-E4	Flask2
16869.599609375	0	1	T0_undil-E4	Flask2
6997.7001953125	0	1	T0_undil-E4	Flask2
5392.89990234375	0	1	T0_undil-E4	Flask2
17716.5	0	1	T0_undil-E4	Flask2
2513.10009765625	0	1	T0_undil-E4	Flask2
6328	0	1	T0_undil-E4	Flask2
3603.30004882812	0	1	T0_undil-E4	Flask2
4670.7001953125	0	1	T0_undil-E4	Flask2
6083.2998046875	0	1	T0_undil-E4	Flask2
35805.3984375	0	1	T0_undil-E4	Flask2
9423.2998046875	0	1	T0_undil-E4	Flask2
27871.099609375	0	1	T0_undil-E4	Flask2
20223.5	0	1	T0_undil-E4	Flask2
8095.39990234375	0	1	T0_undil-E4	Flask2
8470.099609375	0	1	T0_undil-E4	Flask2
2222.5	0	1	T0_undil-E4	Flask2
10060.2001953125	0	1	T0_undil-E4	Flask2
742477.375	0	1	T0_undil-E4	Flask2
3890.30004882812	0	1	T0_undil-E4	Flask2
18902.099609375	0	1	T0_undil-E4	Flask2
9115.7998046875	0	1	T0_undil-E4	Flask2
8382.900390625	0	1	T0_undil-E4	Flask2
7801.39990234375	0	1	T0_undil-E4	Flask2
5707.2998046875	0	1	T0_undil-E4	Flask2
8065.2001953125	0	1	T0_undil-E4	Flask2
31622.400390625	0	1	T0_undil-E4	Flask2
9423.599609375	0	1	T0_undil-E4	Flask2
40323	0	1	T0_undil-E4	Flask2
6571.39990234375	0	1	T0_undil-E4	Flask2
3564.39990234375	0	1	T0_undil-E4	Flask2
16534.900390625	0	1	T0_undil-E4	Flask2
19230.099609375	0	1	T0_undil-E4	Flask2
6730.2001953125	0	1	T0_undil-E4	Flask2
30903.80078125	0	1	T0_undil-E4	Flask2
38365.8984375	0	1	T0_undil-E4	Flask2
4707.2998046875	0	1	T0_undil-E4	Flask2
13108.900390625	0	1	T0_undil-E4	Flask2
2976.10009765625	0	1	T0_undil-E4	Flask2
30330	0	1	T0_undil-E4	Flask2
12613.900390625	0	1	T0_undil-E4	Flask2
264657.5	0	1	T0_undil-E4	Flask2
6884.39990234375	0	1	T0_undil-E4	Flask2
10970.5	0	1	T0_undil-E4	Flask2
6149.7001953125	0	1	T0_undil-E4	Flask2
5397	0	1	T0_undil-E4	Flask2
19368.5	0	1	T0_undil-E4	Flask2
6495.10009765625	0	1	T0_undil-E4	Flask2
74136.5	0	1	T0_undil-E4	Flask2
7965.7998046875	0	1	T0_undil-E4	Flask2
2005.69995117188	0	1	T0_undil-E4	Flask2
18561.80078125	0	1	T0_undil-E4	Flask2
7770.39990234375	0	1	T0_undil-E4	Flask2
6006.39990234375	0	1	T0_undil-E4	Flask2
6281.2001953125	0	1	T0_undil-E4	Flask2
7709	0	1	T0_undil-E4	Flask2
11486.5	0	1	T0_undil-E4	Flask2
18696.19921875	0	1	T0_undil-E4	Flask2
7811.10009765625	0	1	T0_undil-E4	Flask2
36223.30078125	0	1	T0_undil-E4	Flask2
66417.5	0	1	T0_undil-E4	Flask2
3231.19995117188	0	1	T0_undil-E4	Flask2
22385.599609375	0	1	T0_undil-E4	Flask2
14233.2001953125	0	1	T0_undil-E4	Flask2
2261.5	0	1	T0_undil-E4	Flask2
15983.599609375	0	1	T0_undil-E4	Flask2
3426.69995117188	0	1	T0_undil-E4	Flask2
25212	0	1	T0_undil-E4	Flask2
4903.2001953125	0	1	T0_undil-E4	Flask2
14212.2998046875	0	1	T0_undil-E4	Flask2
14108.900390625	0	1	T0_undil-E4	Flask2
12532.7001953125	0	1	T0_undil-E4	Flask2
16732.80078125	0	1	T0_undil-E4	Flask2
28317.30078125	0	1	T0_undil-E4	Flask2
3254.10009765625	0	1	T0_undil-E4	Flask2
4528.10009765625	0	1	T0_undil-E4	Flask2
6354.2998046875	0	1	T0_undil-E4	Flask2
5406.89990234375	0	1	T0_undil-E4	Flask2
17281.5	0	1	T0_undil-E4	Flask2
26308.400390625	0	1	T0_undil-E4	Flask2
2872.19995117188	0	1	T0_undil-E4	Flask2
5153	0	1	T0_undil-E4	Flask2
4361.2998046875	0	1	T0_undil-E4	Flask2
4968.7001953125	0	1	T0_undil-E4	Flask2
13095.2998046875	0	1	T0_undil-E4	Flask2
4098.7001953125	0	1	T0_undil-E4	Flask2
7245.7001953125	0	1	T0_undil-E4	Flask2
5558.7998046875	0	1	T0_undil-E4	Flask2
13372.900390625	0	1	T0_undil-E4	Flask2
5620.7001953125	0	1	T0_undil-E4	Flask2
9173.7001953125	0	1	T0_undil-E4	Flask2
6671.39990234375	0	1	T0_undil-E4	Flask2
814646.5	0	1	T0_undil-E4	Flask2
5028.10009765625	0	1	T0_undil-E4	Flask2
5762.7001953125	0	1	T0_undil-E4	Flask2
7297.89990234375	0	1	T0_undil-E4	Flask2
3504.30004882812	0	1	T0_undil-E4	Flask2
7469.10009765625	0	1	T0_undil-E4	Flask2
50758.8984375	0	1	T0_undil-E4	Flask2
73858.8984375	0	1	T0_undil-E4	Flask2
9846.400390625	0	1	T0_undil-E4	Flask2
2292.30004882812	0	1	T0_undil-E4	Flask2
15234.400390625	0	1	T0_undil-E4	Flask2
8620	0	1	T0_undil-E4	Flask2
16622.69921875	0	1	T0_undil-E4	Flask2
15387.2998046875	0	1	T0_undil-E4	Flask2
3929	0	1	T0_undil-E4	Flask2
3879.39990234375	0	1	T0_undil-E4	Flask2
6669.2998046875	0	1	T0_undil-E4	Flask2
13951.599609375	0	1	T0_undil-E4	Flask2
5531.2998046875	0	1	T0_undil-E4	Flask2
65420.3984375	0	1	T0_undil-E4	Flask2
4924.7001953125	0	1	T0_undil-E4	Flask2
2931.89990234375	0	1	T0_undil-E4	Flask2
4802.2001953125	0	1	T0_undil-E4	Flask2
121481.6015625	0	1	T0_undil-E4	Flask2
20424.80078125	0	1	T0_undil-E4	Flask2
11795.2001953125	0	1	T0_undil-E4	Flask2
7590.5	0	1	T0_undil-E4	Flask2
7999.10009765625	0	1	T0_undil-E4	Flask2
2607.10009765625	0	1	T0_undil-E4	Flask2
6862.39990234375	0	1	T0_undil-E4	Flask2
32006.5	0	1	T0_undil-E4	Flask2
5958.89990234375	0	1	T0_undil-E4	Flask2
83940.5	0	1	T0_undil-E4	Flask2
1357	0	1	T0_undil-E4	Flask2
3529.60009765625	0	1	T0_undil-E4	Flask2
4319.5	0	1	T0_undil-E4	Flask2
2375.89990234375	0	1	T0_undil-E4	Flask2
12126.900390625	0	1	T0_undil-E4	Flask2
6968.2998046875	0	1	T0_undil-E4	Flask2
9988.5	0	1	T0_undil-E4	Flask2
12623.900390625	0	1	T0_undil-E4	Flask2
26347.19921875	0	1	T0_undil-E4	Flask2
466667.3125	0	1	T0_undil-E4	Flask2
1996.80004882812	0	1	T0_undil-E4	Flask2
9485.599609375	0	1	T0_undil-E4	Flask2
15212.599609375	0	1	T0_undil-E4	Flask2
3085.5	0	1	T0_undil-E4	Flask2
9571.2001953125	0	1	T0_undil-E4	Flask2
35699.8984375	0	1	T0_undil-E4	Flask2
194702.59375	0	1	T0_undil-E4	Flask2
9066.099609375	0	1	T0_undil-E4	Flask2
17320.599609375	0	1	T0_undil-E4	Flask2
166377	0	1	T0_undil-E4	Flask2
5919	0	1	T0_undil-E4	Flask2
13134	0	1	T0_undil-E4	Flask2
7122.7001953125	0	1	T0_undil-E4	Flask2
4585.2998046875	0	1	T0_undil-E4	Flask2
10276.7998046875	0	1	T0_undil-E4	Flask2
50450.1015625	0	1	T0_undil-E4	Flask2
11760.7001953125	0	1	T0_undil-E4	Flask2
7688.2998046875	0	1	T0_undil-E4	Flask2
6188	0	1	T0_undil-E4	Flask2
12129.7998046875	0	1	T0_undil-E4	Flask2
13162.2001953125	0	1	T0_undil-E4	Flask2
10353.900390625	0	1	T0_undil-E4	Flask2
7281.60009765625	0	1	T0_undil-E4	Flask2
15163.400390625	0	1	T0_undil-E4	Flask2
4262.2998046875	0	1	T0_undil-E4	Flask2
9258.2001953125	0	1	T0_undil-E4	Flask2
4552.5	0	1	T0_undil-E4	Flask2
3383.5	0	1	T0_undil-E4	Flask2
8847	0	1	T0_undil-E4	Flask2
21345.69921875	0	1	T0_undil-E4	Flask2
11754.099609375	0	1	T0_undil-E4	Flask2
1988	0	1	T0_undil-E4	Flask2
2772.5	0	1	T0_undil-E4	Flask2
4656.60009765625	0	1	T0_undil-E4	Flask2
5140.2998046875	0	1	T0_undil-E4	Flask2
16143.599609375	0	1	T0_undil-E4	Flask2
29446.099609375	0	1	T0_undil-E4	Flask2
9771.2001953125	0	1	T0_undil-E4	Flask2
11167	0	1	T0_undil-E4	Flask2
4739.10009765625	0	1	T0_undil-E4	Flask2
6690.60009765625	0	1	T0_undil-E4	Flask2
24535.400390625	0	1	T0_undil-E4	Flask2
7548.89990234375	0	1	T0_undil-E4	Flask2
15030	0	1	T0_undil-E4	Flask2
18224.80078125	0	1	T0_undil-E4	Flask2
23496.69921875	0	1	T0_undil-E4	Flask2
12856.599609375	0	1	T0_undil-E4	Flask2
3169.60009765625	0	1	T0_undil-E4	Flask2
9306.2001953125	0	1	T0_undil-E4	Flask2
25048.599609375	0	1	T0_undil-E4	Flask2
107612.6015625	0	1	T0_undil-E4	Flask2
238061.203125	0	1	T0_undil-E4	Flask2
15913.2998046875	0	1	T0_undil-E4	Flask2
5119.5	0	1	T0_undil-E4	Flask2
57467.6015625	0	1	T0_undil-E4	Flask2
15888.7001953125	0	1	T0_undil-E4	Flask2
2244.30004882812	0	1	T0_undil-E4	Flask2
11265.099609375	0	1	T0_undil-E4	Flask2
6958.2001953125	0	1	T0_undil-E4	Flask2
19719.900390625	0	1	T0_undil-E4	Flask2
22307.599609375	0	1	T0_undil-E4	Flask2
21197.19921875	0	1	T0_undil-E4	Flask2
2998	0	1	T0_undil-E4	Flask2
23494.30078125	0	1	T0_undil-E4	Flask2
17124.30078125	0	1	T0_undil-E4	Flask2
2662.30004882812	0	1	T0_undil-E4	Flask2
14646.7998046875	0	1	T0_undil-E4	Flask2
8912.400390625	0	1	T0_undil-E4	Flask2
5192.89990234375	0	1	T0_undil-E4	Flask2
2429	0	1	T0_undil-E4	Flask2
6272.89990234375	0	1	T0_undil-E4	Flask2
19783.30078125	0	1	T0_undil-E4	Flask2
2469.39990234375	0	1	T0_undil-E4	Flask2
10212.2998046875	0	1	T0_undil-E4	Flask2
6932.7998046875	0	1	T0_undil-E4	Flask2
17712.19921875	0	1	T0_undil-E4	Flask2
12535.900390625	0	1	T0_undil-E4	Flask2
13299.400390625	0	1	T0_undil-E4	Flask2
7156.89990234375	0	1	T0_undil-E4	Flask2
5133.2998046875	0	1	T0_undil-E4	Flask2
16782	0	1	T0_undil-E4	Flask2
11147.7001953125	0	1	T0_undil-E4	Flask2
19272	0	1	T0_undil-E4	Flask2
23660.599609375	0	1	T0_undil-E4	Flask2
8578.7001953125	0	1	T0_undil-E4	Flask2
26941.5	0	1	T0_undil-E4	Flask2
3507.60009765625	0	1	T0_undil-E4	Flask2
1568.90002441406	0	1	T0_undil-E4	Flask2
19256.30078125	0	1	T0_undil-E4	Flask2
43415.80078125	0	1	T0_undil-E4	Flask2
4364.89990234375	0	1	T0_undil-E4	Flask2
8570.099609375	0	1	T0_undil-E4	Flask2
31744.30078125	0	1	T0_undil-E4	Flask2
218717.703125	0	1	T0_undil-E4	Flask2
7259.2001953125	0	1	T0_undil-E4	Flask2
9142.7998046875	0	1	T0_undil-E4	Flask2
17378.80078125	0	1	T0_undil-E4	Flask2
59850.69921875	0	1	T0_undil-E4	Flask2
7448.7998046875	0	1	T0_undil-E4	Flask2
45600.80078125	0	1	T0_undil-E4	Flask2
20267.599609375	0	1	T0_undil-E4	Flask2
17405.5	0	1	T0_undil-E4	Flask2
5836.2998046875	0	1	T0_undil-E4	Flask2
19674	0	1	T0_undil-E4	Flask2
3896.60009765625	0	1	T0_undil-E4	Flask2
6051	0	1	T0_undil-E4	Flask2
27498.30078125	0	1	T0_undil-E4	Flask2
9065.900390625	0	1	T0_undil-E4	Flask2
70926.6015625	0	1	T0_undil-E4	Flask2
6642.5	0	1	T0_undil-E4	Flask2
5353.39990234375	0	1	T0_undil-E4	Flask2
8245.7001953125	0	1	T0_undil-E4	Flask2
5694.39990234375	0	1	T0_undil-E4	Flask2
14681.599609375	0	1	T0_undil-E4	Flask2
9049.2001953125	0	1	T0_undil-E4	Flask2
16266.900390625	0	1	T0_undil-E4	Flask2
116340.1015625	0	1	T0_undil-E4	Flask2
12925.400390625	0	1	T0_undil-E4	Flask2
12596	0	1	T0_undil-E4	Flask2
6096	0	1	T0_undil-E4	Flask2
1732.90002441406	0	1	T0_undil-E4	Flask2
79009.296875	0	1	T0_undil-E4	Flask2
3369.5	0	1	T0_undil-E4	Flask2
23014.30078125	0	1	T0_undil-E4	Flask2
23034.400390625	0	1	T0_undil-E4	Flask2
3897.60009765625	0	1	T0_undil-E4	Flask2
6679.2998046875	0	1	T0_undil-E4	Flask2
6971.5	0	1	T0_undil-E4	Flask2
11305.7998046875	0	1	T0_undil-E4	Flask2
2758.60009765625	0	1	T0_undil-E4	Flask2
6416.7001953125	0	1	T0_undil-E4	Flask2
5223.10009765625	0	1	T0_undil-E4	Flask2
10571.099609375	0	1	T0_undil-E4	Flask2
1776.5	0	1	T0_undil-E4	Flask2
11147.099609375	0	1	T0_undil-E4	Flask2
37252.8984375	0	1	T0_undil-E4	Flask2
12996.5	0	1	T0_undil-E4	Flask2
54121.1015625	0	1	T0_undil-E4	Flask2
46602.8984375	0	1	T0_undil-E4	Flask2
2200.69995117188	0	1	T0_undil-E4	Flask2
15312	0	1	T0_undil-E4	Flask2
7879.2001953125	0	1	T0_undil-E4	Flask2
39841.3984375	0	1	T0_undil-E4	Flask2
6273.2998046875	0	1	T0_undil-E4	Flask2
467697.59375	0	1	T0_undil-E4	Flask2
15387.099609375	0	1	T0_undil-E4	Flask2
45378.1015625	0	1	T0_undil-E4	Flask2
15048.2001953125	0	1	T0_undil-E4	Flask2
4592.10009765625	0	1	T0_undil-E4	Flask2
2557.19995117188	0	1	T0_undil-E4	Flask2
14637.099609375	0	1	T0_undil-E4	Flask2
5878.60009765625	0	1	T0_undil-E4	Flask2
10840.2001953125	0	1	T0_undil-E4	Flask2
898.400024414062	0	1	T0_undil-E4	Flask2
2521.39990234375	0	1	T0_undil-E4	Flask2
3214.80004882812	0	1	T0_undil-E4	Flask2
63469.3984375	0	1	T0_undil-E4	Flask2
4229.10009765625	0	1	T0_undil-E4	Flask2
66098.5	0	1	T0_undil-E4	Flask2
26405	0	1	T0_undil-E4	Flask2
2710.80004882812	0	1	T0_undil-E4	Flask2
9201.2001953125	0	1	T0_undil-E4	Flask2
15002.2001953125	0	1	T0_undil-E4	Flask2
3183.10009765625	0	1	T0_undil-E4	Flask2
4788.39990234375	0	1	T0_undil-E4	Flask2
9295.900390625	0	1	T0_undil-E4	Flask2
61761.80078125	0	1	T0_undil-E4	Flask2
15304.5	0	1	T0_undil-E4	Flask2
5419.10009765625	0	1	T0_undil-E4	Flask2
64344.80078125	0	1	T0_undil-E4	Flask2
23167.400390625	0	1	T0_undil-E4	Flask2
38865.69921875	0	1	T0_undil-E4	Flask2
6067.2998046875	0	1	T0_undil-E4	Flask2
3903.30004882812	0	1	T0_undil-E4	Flask2
45541.5	0	1	T0_undil-E4	Flask2
13235.2998046875	0	1	T0_undil-E4	Flask2
15990.900390625	0	1	T0_undil-E4	Flask2
22098	0	1	T0_undil-E4	Flask2
43262.3984375	0	1	T0_undil-E4	Flask2
6217.7998046875	0	1	T0_undil-E4	Flask2
4388.89990234375	0	1	T0_undil-E4	Flask2
11392.7998046875	0	1	T0_undil-E4	Flask2
14084.7998046875	0	1	T0_undil-E4	Flask2
12647.7001953125	0	1	T0_undil-E4	Flask2
9630.2001953125	0	1	T0_undil-E4	Flask2
4221	0	1	T0_undil-E4	Flask2
10419.099609375	0	1	T0_undil-E4	Flask2
2488.89990234375	0	1	T0_undil-E4	Flask2
20060.599609375	0	1	T0_undil-E4	Flask2
15512.2998046875	0	1	T0_undil-E4	Flask2
1608.80004882812	0	1	T0_undil-E4	Flask2
2328.19995117188	0	1	T0_undil-E4	Flask2
6089.2001953125	0	1	T0_undil-E4	Flask2
17843.69921875	0	1	T0_undil-E4	Flask2
1601.80004882812	0	1	T0_undil-E4	Flask2
19626.400390625	0	1	T0_undil-E4	Flask2
8013.60009765625	0	1	T0_undil-E4	Flask2
19369.69921875	0	1	T0_undil-E4	Flask2
6211.7998046875	0	1	T0_undil-E4	Flask2
3204.5	0	1	T0_undil-E4	Flask2
3324.39990234375	0	1	T0_undil-E4	Flask2
3420.89990234375	0	1	T0_undil-E4	Flask2
19024.900390625	0	1	T0_undil-E4	Flask2
19951.5	0	1	T0_undil-E4	Flask2
5337.2001953125	0	1	T0_undil-E4	Flask2
24412.400390625	0	1	T0_undil-E4	Flask2
19233.19921875	0	1	T0_undil-E4	Flask2
21471.19921875	0	1	T0_undil-E4	Flask2
15014.900390625	0	1	T0_undil-E4	Flask2
13512.400390625	0	1	T0_undil-E4	Flask2
28522.30078125	0	1	T0_undil-E4	Flask2
24289.30078125	0	1	T0_undil-E4	Flask2
15410.5	0	1	T0_undil-E4	Flask2
5449.7998046875	0	1	T0_undil-E4	Flask2
2326.80004882812	0	1	T0_undil-E4	Flask2
13043.400390625	0	1	T0_undil-E4	Flask2
7819.7001953125	0	1	T0_undil-E4	Flask2
19683.19921875	0	1	T0_undil-E4	Flask2
71869	0	1	T0_undil-E4	Flask2
2562.60009765625	0	1	T0_undil-E4	Flask2
13816.2001953125	0	1	T0_undil-E4	Flask2
26345.099609375	0	1	T0_undil-E4	Flask2
6256.7998046875	0	1	T0_undil-E4	Flask2
7301.60009765625	0	1	T0_undil-E4	Flask2
5502	0	1	T0_undil-E4	Flask2
4723.39990234375	0	1	T0_undil-E4	Flask2
5022	0	1	T0_undil-E4	Flask2
13317.5	0	1	T0_undil-E4	Flask2
67782.3984375	0	1	T0_undil-E4	Flask2
9027.7998046875	0	1	T0_undil-E4	Flask2
5373.89990234375	0	1	T0_undil-E4	Flask2
6203.39990234375	0	1	T0_undil-E4	Flask2
13984.7001953125	0	1	T0_undil-E4	Flask2
25692.5	0	1	T0_undil-E4	Flask2
16243.599609375	0	1	T0_undil-E4	Flask2
17044.80078125	0	1	T0_undil-E4	Flask2
28862.30078125	0	1	T0_undil-E4	Flask2
4141	0	1	T0_undil-E4	Flask2
21587.400390625	0	1	T0_undil-E4	Flask2
5299.2998046875	0	1	T0_undil-E4	Flask2
5797.60009765625	0	1	T0_undil-E4	Flask2
3497.89990234375	0	1	T0_undil-E4	Flask2
5679.2998046875	0	1	T0_undil-E4	Flask2
18276	0	1	T0_undil-E4	Flask2
2819.89990234375	0	1	T0_undil-E4	Flask2
12007.2998046875	0	1	T0_undil-E4	Flask2
10897.5	0	1	T0_undil-E4	Flask2
16708.80078125	0	1	T0_undil-E4	Flask2
39645.1015625	0	1	T0_undil-E4	Flask2
3198.39990234375	0	1	T0_undil-E4	Flask2
10052.2998046875	0	1	T0_undil-E4	Flask2
10073.5	0	1	T0_undil-E4	Flask2
21452.599609375	0	1	T0_undil-E4	Flask2
2430.89990234375	0	1	T0_undil-E4	Flask2
13070.2001953125	0	1	T0_undil-E4	Flask2
23449.30078125	0	1	T0_undil-E4	Flask2
8206.2998046875	0	1	T0_undil-E4	Flask2
6766.5	0	1	T0_undil-E4	Flask2
36710.30078125	0	1	T0_undil-E4	Flask2
2955.39990234375	0	1	T0_undil-E4	Flask2
8255.900390625	0	1	T0_undil-E4	Flask2
6869.2998046875	0	1	T0_undil-E4	Flask2
8812.5	0	1	T0_undil-E4	Flask2
2897.89990234375	0	1	T0_undil-E4	Flask2
11625	0	1	T0_undil-E4	Flask2
9429.400390625	0	1	T0_undil-E4	Flask2
11559.2998046875	0	1	T0_undil-E4	Flask2
11171.099609375	0	1	T0_undil-E4	Flask2
2561.69995117188	0	1	T0_undil-E4	Flask2
3666.19995117188	0	1	T0_undil-E4	Flask2
37631.80078125	0	1	T0_undil-E4	Flask2
18132	0	1	T0_undil-E4	Flask2
6247.39990234375	0	1	T0_undil-E4	Flask2
5310.5	0	1	T0_undil-E4	Flask2
540857.125	0	1	T0_undil-E4	Flask2
38579.69921875	0	1	T0_undil-E4	Flask2
2243.60009765625	0	1	T0_undil-E4	Flask2
19476.900390625	0	1	T0_undil-E4	Flask2
17330.900390625	0	1	T0_undil-E4	Flask2
9473.2998046875	0	1	T0_undil-E4	Flask2
6853.5	0	1	T0_undil-E4	Flask2
15125.5	0	1	T0_undil-E4	Flask2
34035.1015625	0	1	T0_undil-E4	Flask2
39740.30078125	0	1	T0_undil-E4	Flask2
13005.599609375	0	1	T0_undil-E4	Flask2
12201.7001953125	0	1	T0_undil-E4	Flask2
19019.80078125	0	1	T0_undil-E4	Flask2
12222.5	0	1	T0_undil-E4	Flask2
6643	0	1	T0_undil-E4	Flask2
3931.39990234375	0	1	T0_undil-E4	Flask2
7297.60009765625	0	1	T0_undil-E4	Flask2
8261.900390625	0	1	T0_undil-E4	Flask2
9711	0	1	T0_undil-E4	Flask2
4134.7998046875	0	1	T0_undil-E4	Flask2
104271.796875	0	1	T0_undil-E4	Flask2
16898.69921875	0	1	T0_undil-E4	Flask2
7306.7001953125	0	1	T0_undil-E4	Flask2
3647	0	1	T0_undil-E4	Flask2
5206.60009765625	0	1	T0_undil-E4	Flask2
21728.400390625	0	1	T0_undil-E4	Flask2
43926.69921875	0	1	T0_undil-E4	Flask2
6641.7001953125	0	1	T0_undil-E4	Flask2
8375.900390625	0	1	T0_undil-E4	Flask2
2564.39990234375	0	1	T0_undil-E4	Flask2
15220.599609375	0	1	T0_undil-E4	Flask2
4930.7998046875	0	1	T0_undil-E4	Flask2
2322.5	0	1	T0_undil-E4	Flask2
4598.7998046875	0	1	T0_undil-E4	Flask2
1452.09997558594	0	1	T0_undil-E4	Flask2
6684.39990234375	0	1	T0_undil-E4	Flask2
6317.2001953125	0	1	T0_undil-E4	Flask2
6087.2998046875	0	1	T0_undil-E4	Flask2
6475.2998046875	0	1	T0_undil-E4	Flask2
8196.2998046875	0	1	T0_undil-E4	Flask2
7099.39990234375	0	1	T0_undil-E4	Flask2
4653.7001953125	0	1	T0_undil-E4	Flask2
6891	0	1	T0_undil-E4	Flask2
57468.30078125	0	1	T0_undil-E4	Flask2
11068.900390625	0	1	T0_undil-E4	Flask2
9903.099609375	0	1	T0_undil-E4	Flask2
14256.7998046875	0	1	T0_undil-E4	Flask2
6691.2998046875	0	1	T0_undil-E4	Flask2
3614.10009765625	0	1	T0_undil-E4	Flask2
16230.7998046875	0	1	T0_undil-E4	Flask2
42395.6015625	0	1	T0_undil-E4	Flask2
16641.5	0	1	T0_undil-E4	Flask2
8817.400390625	0	1	T0_undil-E4	Flask2
17183.599609375	0	1	T0_undil-E4	Flask2
3292.89990234375	0	1	T0_undil-E4	Flask2
180478.59375	0	1	T0_undil-E4	Flask2
9246.099609375	0	1	T0_undil-E4	Flask2
27884.69921875	0	1	T0_undil-E4	Flask2
6757.2001953125	0	1	T0_undil-E4	Flask2
437885.8125	0	1	T0_undil-E4	Flask2
14778	0	1	T0_undil-E4	Flask2
10341.7998046875	0	1	T0_undil-E4	Flask2
370923.5	0	1	T0_undil-E4	Flask2
6485.2998046875	0	1	T0_undil-E4	Flask2
4601.5	0	1	T0_undil-E4	Flask2
6956.89990234375	0	1	T0_undil-E4	Flask2
2015	0	1	T0_undil-E4	Flask2
4190.2001953125	0	1	T0_undil-E4	Flask2
11114.599609375	0	1	T0_undil-E4	Flask2
9154.400390625	0	1	T0_undil-E4	Flask2
4779.2998046875	0	1	T0_undil-E4	Flask2
5112.39990234375	0	1	T0_undil-E4	Flask2
4438.7001953125	0	1	T0_undil-E4	Flask2
10553.599609375	0	1	T0_undil-E4	Flask2
16230.400390625	0	1	T0_undil-E4	Flask2
10387.900390625	0	1	T0_undil-E4	Flask2
23433.900390625	0	1	T0_undil-E4	Flask2
18320.599609375	0	1	T0_undil-E4	Flask2
70208.796875	0	1	T0_undil-E4	Flask2
9666.900390625	0	1	T0_undil-E4	Flask2
33111.5	0	1	T0_undil-E4	Flask2
24684.5	0	1	T0_undil-E4	Flask2
10906.400390625	0	1	T0_undil-E4	Flask2
3931.69995117188	0	1	T0_undil-E4	Flask2
8783.2998046875	0	1	T0_undil-E4	Flask2
3895.89990234375	0	1	T0_undil-E4	Flask2
25410.400390625	0	1	T0_undil-E4	Flask2
3221.69995117188	0	1	T0_undil-E4	Flask2
21417.30078125	0	1	T0_undil-E4	Flask2
6204.7998046875	0	1	T0_undil-E4	Flask2
9875.2998046875	0	1	T0_undil-E4	Flask2
10491.7998046875	0	1	T0_undil-E4	Flask2
20839.5	0	1	T0_undil-E4	Flask2
22399.19921875	0	1	T0_undil-E4	Flask2
2833.19995117188	0	1	T0_undil-E4	Flask2
55598.80078125	0	1	T0_undil-E4	Flask2
3504.69995117188	0	1	T0_undil-E4	Flask2
14671.2998046875	0	1	T0_undil-E4	Flask2
53365.5	0	1	T0_undil-E4	Flask2
25697.5	0	1	T0_undil-E4	Flask2
104652.1015625	0	1	T0_undil-E4	Flask2
24231.80078125	0	1	T0_undil-E4	Flask2
5639.7001953125	0	1	T0_undil-E4	Flask2
11347.099609375	0	1	T0_undil-E4	Flask2
14694.400390625	0	1	T0_undil-E4	Flask2
4004.80004882812	0	1	T0_undil-E4	Flask2
109778.703125	0	1	T0_undil-E4	Flask2
79348.6015625	0	1	T0_undil-E4	Flask2
7355.5	0	1	T0_undil-E4	Flask2
69851.296875	0	1	T0_undil-E4	Flask2
15321.7001953125	0	1	T0_undil-E4	Flask2
42115	0	1	T0_undil-E4	Flask2
20032.5	0	1	T0_undil-E4	Flask2
4942.60009765625	0	1	T0_undil-E4	Flask2
45554.80078125	0	1	T0_undil-E4	Flask2
5657.10009765625	0	1	T0_undil-E4	Flask2
10268.2001953125	0	1	T0_undil-E4	Flask2
29511.80078125	0	1	T0_undil-E4	Flask2
19366.69921875	0	1	T0_undil-E4	Flask2
5377.7001953125	0	1	T0_undil-E4	Flask2
43198.3984375	0	1	T0_undil-E4	Flask2
8032.10009765625	0	1	T0_undil-E4	Flask2
5668.10009765625	0	1	T0_undil-E4	Flask2
70132.5	0	1	T0_undil-E4	Flask2
7035.39990234375	0	1	T0_undil-E4	Flask2
59511.6015625	0	1	T0_undil-E4	Flask2
20248.30078125	0	1	T0_undil-E4	Flask2
12615.5	0	1	T0_undil-E4	Flask2
230179.59375	0	1	T0_undil-E4	Flask2
7724.7998046875	0	1	T0_undil-E4	Flask2
11752.2001953125	0	1	T0_undil-E4	Flask2
7482	0	1	T0_undil-E4	Flask2
3853.39990234375	0	1	T0_undil-E4	Flask2
14065.7001953125	0	1	T0_undil-E4	Flask2
21946.80078125	0	1	T0_undil-E4	Flask2
2056.5	0	1	T0_undil-E4	Flask2
5802.2998046875	0	1	T0_undil-E4	Flask2
7168.5	0	1	T0_undil-E4	Flask2
8659.099609375	0	1	T0_undil-E4	Flask2
11617.099609375	0	1	T0_undil-E4	Flask2
14142.7998046875	0	1	T0_undil-E4	Flask2
42934	0	1	T0_undil-E4	Flask2
5214.7998046875	0	1	T0_undil-E4	Flask2
7682.7001953125	0	1	T0_undil-E4	Flask2
7093.2998046875	0	1	T0_undil-E4	Flask2
2167	0	1	T0_undil-E4	Flask2
10510.5	0	1	T0_undil-E4	Flask2
3719.80004882812	0	1	T0_undil-E4	Flask2
16654.400390625	0	1	T0_undil-E4	Flask2
86946.3984375	0	1	T0_undil-E4	Flask2
7862.5	0	1	T0_undil-E4	Flask2
5108.2998046875	0	1	T0_undil-E4	Flask2
155813.09375	0	1	T0_undil-E4	Flask2
4762.89990234375	0	1	T0_undil-E4	Flask2
3224.80004882812	0	1	T0_undil-E4	Flask2
2261.19995117188	0	1	T0_undil-E4	Flask2
11870.599609375	0	1	T0_undil-E4	Flask2
12090	0	1	T0_undil-E4	Flask2
5733.2998046875	0	1	T0_undil-E4	Flask2
8894.2998046875	0	1	T0_undil-E4	Flask2
37545.30078125	0	1	T0_undil-E4	Flask2
17896.5	0	1	T0_undil-E4	Flask2
5807.7998046875	0	1	T0_undil-E4	Flask2
4114.2001953125	0	1	T0_undil-E4	Flask2
33674.30078125	0	1	T0_undil-E4	Flask2
5590.7001953125	0	1	T0_undil-E4	Flask2
39454.8984375	0	1	T0_undil-E4	Flask2
8494.7998046875	0	1	T0_undil-E4	Flask2
43454	0	1	T0_undil-E4	Flask2
9030.5	0	1	T0_undil-E4	Flask2
2640.5	0	1	T0_undil-E4	Flask2
9541.599609375	0	1	T0_undil-E4	Flask2
6967.5	0	1	T0_undil-E4	Flask2
10698.099609375	0	1	T0_undil-E4	Flask2
20957.80078125	0	1	T0_undil-E4	Flask2
40413.6015625	0	1	T0_undil-E4	Flask2
10134.400390625	0	1	T0_undil-E4	Flask2
4646.89990234375	0	1	T0_undil-E4	Flask2
23718.69921875	0	1	T0_undil-E4	Flask2
12392.400390625	0	1	T0_undil-E4	Flask2
6348.60009765625	0	1	T0_undil-E4	Flask2
5767.7001953125	0	1	T0_undil-E4	Flask2
31327.099609375	0	1	T0_undil-E4	Flask2
6353.39990234375	0	1	T0_undil-E4	Flask2
36994.5	0	1	T0_undil-E4	Flask2
12107.2998046875	0	1	T0_undil-E4	Flask2
94728	0	1	T0_undil-E4	Flask2
12200.400390625	0	1	T0_undil-E4	Flask2
6311	0	1	T0_undil-E4	Flask2
4393.7001953125	0	1	T0_undil-E4	Flask2
4102.39990234375	0	1	T0_undil-E4	Flask2
3402.39990234375	0	1	T0_undil-E4	Flask2
64369.5	0	1	T0_undil-E4	Flask2
3083.30004882812	0	1	T0_undil-E4	Flask2
53002.80078125	0	1	T0_undil-E4	Flask2
23993.099609375	0	1	T0_undil-E4	Flask2
50592.6015625	0	1	T0_undil-E4	Flask2
16545.900390625	0	1	T0_undil-E4	Flask2
12574.599609375	0	1	T0_undil-E4	Flask2
3406.80004882812	0	1	T0_undil-E4	Flask2
1904.19995117188	0	1	T0_undil-E4	Flask2
9337.2001953125	0	1	T0_undil-E4	Flask2
29216.5	0	1	T0_undil-E4	Flask2
31875.69921875	0	1	T0_undil-E4	Flask2
6087.2001953125	0	1	T0_undil-E4	Flask2
7043.7998046875	0	1	T0_undil-E4	Flask2
5514	0	1	T0_undil-E4	Flask2
6060.10009765625	0	1	T0_undil-E4	Flask2
12960.900390625	0	1	T0_undil-E4	Flask2
18184.5	0	1	T0_undil-E4	Flask2
6036.2998046875	0	1	T0_undil-E4	Flask2
35259.3984375	0	1	T0_undil-E4	Flask2
20116.900390625	0	1	T0_undil-E4	Flask2
16015.7001953125	0	1	T0_undil-E4	Flask2
5400.60009765625	0	1	T0_undil-E4	Flask2
8779.599609375	0	1	T0_undil-E4	Flask2
7424.7001953125	0	1	T0_undil-E4	Flask2
2073.39990234375	0	1	T0_undil-E4	Flask2
25918.900390625	0	1	T0_undil-E4	Flask2
15298.5	0	1	T0_undil-E4	Flask2
24703.599609375	0	1	T0_undil-E4	Flask2
12970.7998046875	0	1	T0_undil-E4	Flask2
28849.400390625	0	1	T0_undil-E4	Flask2
7693.2998046875	0	1	T0_undil-E4	Flask2
31218.69921875	0	1	T0_undil-E4	Flask2
2681.5	0	1	T0_undil-E4	Flask2
1899.40002441406	0	1	T0_undil-E4	Flask2
68327.3984375	0	1	T0_undil-E4	Flask2
1859	0	1	T0_undil-E4	Flask2
11949.7001953125	0	1	T0_undil-E4	Flask2
6994.7998046875	0	1	T0_undil-E4	Flask2
5803.5	0	1	T0_undil-E4	Flask2
3184.10009765625	0	1	T0_undil-E4	Flask2
6271.2001953125	0	1	T0_undil-E4	Flask2
5903.89990234375	0	1	T0_undil-E4	Flask2
9059.7001953125	0	1	T0_undil-E4	Flask2
1905.19995117188	0	1	T0_undil-E4	Flask2
3135.30004882812	0	1	T0_undil-E4	Flask2
33034.8984375	0	1	T0_undil-E4	Flask2
987750.875	0	1	T0_undil-E4	Flask2
6328.10009765625	0	1	T0_undil-E4	Flask2
9326.400390625	0	1	T0_undil-E4	Flask2
3131.80004882812	0	1	T0_undil-E4	Flask2
19764.69921875	0	1	T0_undil-E4	Flask2
7923.89990234375	0	1	T0_undil-E4	Flask2
5445.60009765625	0	1	T0_undil-E4	Flask2
67450.203125	0	1	T0_undil-E4	Flask2
60996.5	0	1	T0_undil-E4	Flask2
6107.7001953125	0	1	T0_undil-E4	Flask2
6432.7001953125	0	1	T0_undil-E4	Flask2
69060	0	1	T0_undil-E4	Flask2
8045.2001953125	0	1	T0_undil-E4	Flask2
3764.80004882812	0	1	T0_undil-E4	Flask2
65884.296875	0	1	T0_undil-E4	Flask2
10547.5	0	1	T0_undil-E4	Flask2
10543.400390625	0	1	T0_undil-E4	Flask2
6742.60009765625	0	1	T0_undil-E4	Flask2
5076.89990234375	0	1	T0_undil-E4	Flask2
4393.39990234375	0	1	T0_undil-E4	Flask2
30700	0	1	T0_undil-E4	Flask2
7981.2998046875	0	1	T0_undil-E4	Flask2
34109.5	0	1	T0_undil-E4	Flask2
8257.900390625	0	1	T0_undil-E4	Flask2
16447.099609375	0	1	T0_undil-E4	Flask2
5172	0	1	T0_undil-E4	Flask2
21812.69921875	0	1	T0_undil-E4	Flask2
74144.6015625	0	1	T0_undil-E4	Flask2
11293.400390625	0	1	T0_undil-E4	Flask2
22412.5	0	1	T0_undil-E4	Flask2
22378	0	1	T0_undil-E4	Flask2
2852.30004882812	0	1	T0_undil-E4	Flask2
22573.599609375	0	1	T0_undil-E4	Flask2
7386	0	1	T0_undil-E4	Flask2
11483.7998046875	0	1	T0_undil-E4	Flask2
7498.7998046875	0	1	T0_undil-E4	Flask2
2132.10009765625	0	1	T0_undil-E4	Flask2
24843	0	1	T0_undil-E4	Flask2
10030.5	0	1	T0_undil-E4	Flask2
3039	0	1	T0_undil-E4	Flask2
10305.900390625	0	1	T0_undil-E4	Flask2
6514	0	1	T0_undil-E4	Flask2
6743.7998046875	0	1	T0_undil-E4	Flask2
5411	0	1	T0_undil-E4	Flask2
39548	0	1	T0_undil-E4	Flask2
10771.5	0	1	T0_undil-E4	Flask2
4402.7998046875	0	1	T0_undil-E4	Flask2
11793.900390625	0	1	T0_undil-E4	Flask2
3169.30004882812	0	1	T0_undil-E4	Flask2
8236.5	0	1	T0_undil-E4	Flask2
8424	0	1	T0_undil-E4	Flask2
2922.60009765625	0	1	T0_undil-E4	Flask2
10598.7998046875	0	1	T0_undil-E4	Flask2
5596.2001953125	0	1	T0_undil-E4	Flask2
17478.19921875	0	1	T0_undil-E4	Flask2
2367.69995117188	0	1	T0_undil-E4	Flask2
9962	0	1	T0_undil-E4	Flask2
20897.5	0	1	T0_undil-E4	Flask2
7755.2998046875	0	1	T0_undil-E4	Flask2
3718.80004882812	0	1	T0_undil-E4	Flask2
3279.10009765625	0	1	T0_undil-E4	Flask2
74080.8984375	0	1	T0_undil-E4	Flask2
18197.19921875	0	1	T0_undil-E4	Flask2
21654.19921875	0	1	T0_undil-E4	Flask2
12164.7001953125	0	1	T0_undil-E4	Flask2
12482.099609375	0	1	T0_undil-E4	Flask2
42636.6015625	0	1	T0_undil-E4	Flask2
7606.7998046875	0	1	T0_undil-E4	Flask2
10338.599609375	0	1	T0_undil-E4	Flask2
3494.80004882812	0	1	T0_undil-E4	Flask2
17740.099609375	0	1	T0_undil-E4	Flask2
68866.296875	0	1	T0_undil-E4	Flask2
17627.400390625	0	1	T0_undil-E4	Flask2
2212.80004882812	0	1	T0_undil-E4	Flask2
34219.80078125	0	1	T0_undil-E4	Flask2
3960.19995117188	0	1	T0_undil-E4	Flask2
3754	0	1	T0_undil-E4	Flask2
15500.7001953125	0	1	T0_undil-E4	Flask2
3237.30004882812	0	1	T0_undil-E4	Flask2
7664.5	0	1	T0_undil-E4	Flask2
27014.400390625	0	1	T0_undil-E4	Flask2
4802.7001953125	0	1	T0_undil-E4	Flask2
6529.2998046875	0	1	T0_undil-E4	Flask2
9441.400390625	0	1	T0_undil-E4	Flask2
8677.400390625	0	1	T0_undil-E4	Flask2
15021	0	1	T0_undil-E4	Flask2
32788.80078125	0	1	T0_undil-E4	Flask2
8308.7998046875	0	1	T0_undil-E4	Flask2
5631.2001953125	0	1	T0_undil-E4	Flask2
1696.30004882812	0	1	T0_undil-E4	Flask2
7438.7001953125	0	1	T0_undil-E4	Flask2
6879	0	1	T0_undil-E4	Flask2
5908.5	0	1	T0_undil-E4	Flask2
1860.90002441406	0	1	T0_undil-E4	Flask2
6711.60009765625	0	1	T0_undil-E4	Flask2
8788.7001953125	0	1	T0_undil-E4	Flask2
3938.69995117188	0	1	T0_undil-E4	Flask2
39853.5	0	1	T0_undil-E4	Flask2
6187.60009765625	0	1	T0_undil-E4	Flask2
593.700012207031	0	1	T0_undil-E4	Flask2
6821.39990234375	0	1	T0_undil-E4	Flask2
11039.2998046875	0	1	T0_undil-E4	Flask2
9898.400390625	0	1	T0_undil-E4	Flask2
119211.1015625	0	1	T0_undil-E4	Flask2
37324.1015625	0	1	T0_undil-E4	Flask2
38828.8984375	0	1	T0_undil-E4	Flask2
3257.89990234375	0	1	T0_undil-E4	Flask2
8293.400390625	0	1	T0_undil-E4	Flask2
25143.599609375	0	1	T0_undil-E4	Flask2
2031	0	1	T0_undil-E4	Flask2
3412.89990234375	0	1	T0_undil-E4	Flask2
7201.7001953125	0	1	T0_undil-E4	Flask2
63494.69921875	0	1	T0_undil-E4	Flask2
8306.7998046875	0	1	T0_undil-E4	Flask2
38744.8984375	0	1	T0_undil-E4	Flask2
9986.599609375	0	1	T0_undil-E4	Flask2
3596.30004882812	0	1	T0_undil-E4	Flask2
4847.5	0	1	T0_undil-E4	Flask2
23646.400390625	0	1	T0_undil-E4	Flask2
6071.7001953125	0	1	T0_undil-E4	Flask2
10758.2001953125	0	1	T0_undil-E4	Flask2
15785.900390625	0	1	T0_undil-E4	Flask2
3949.89990234375	0	1	T0_undil-E4	Flask2
10981.400390625	0	1	T0_undil-E4	Flask2
4284.7001953125	0	1	T0_undil-E4	Flask2
15372.2998046875	0	1	T0_undil-E4	Flask2
18876.69921875	0	1	T0_undil-E4	Flask2
4915.7998046875	0	1	T0_undil-E4	Flask2
5330.60009765625	0	1	T0_undil-E4	Flask2
2498.19995117188	0	1	T0_undil-E4	Flask2
21490.19921875	0	1	T0_undil-E4	Flask2
4518.39990234375	0	1	T0_undil-E4	Flask2
7468.60009765625	0	1	T0_undil-E4	Flask2
86027.5	0	1	T0_undil-E4	Flask2
3739.19995117188	0	1	T0_undil-E4	Flask2
4892.7001953125	0	1	T0_undil-E4	Flask2
4461.7001953125	0	1	T0_undil-E4	Flask2
9344.7998046875	0	1	T0_undil-E4	Flask2
11661.2001953125	0	1	T0_undil-E4	Flask2
32813.6015625	0	1	T0_undil-E4	Flask2
4629.10009765625	0	1	T0_undil-E4	Flask2
10487.7998046875	0	1	T0_undil-E4	Flask2
11228.400390625	0	1	T0_undil-E4	Flask2
10171.2998046875	0	1	T0_undil-E4	Flask2
66390.5	0	1	T0_undil-E4	Flask2
40691.8984375	0	1	T0_undil-E4	Flask2
3622.10009765625	0	1	T0_undil-E4	Flask2
12362.5	0	1	T0_undil-E4	Flask2
2833.39990234375	0	1	T0_undil-E4	Flask2
9401.7001953125	0	1	T0_undil-E4	Flask2
48761.5	0	1	T0_undil-E4	Flask2
3882.30004882812	0	1	T0_undil-E4	Flask2
18934.80078125	0	1	T0_undil-E4	Flask2
142931.5	0	1	T0_undil-E4	Flask2
46152	0	1	T0_undil-E4	Flask2
18696	0	1	T0_undil-E4	Flask2
7040.7001953125	0	1	T0_undil-E4	Flask2
8064.5	0	1	T0_undil-E4	Flask2
4257.60009765625	0	1	T0_undil-E4	Flask2
10374.5	0	1	T0_undil-E4	Flask2
28652.69921875	0	1	T0_undil-E4	Flask2
4863.7001953125	0	1	T0_undil-E4	Flask2
15182.5	0	1	T0_undil-E4	Flask2
50016.1015625	0	1	T0_undil-E4	Flask2
7067.10009765625	0	1	T0_undil-E4	Flask2
10879.900390625	0	1	T0_undil-E4	Flask2
44813.69921875	0	1	T0_undil-E4	Flask2
4453.60009765625	0	1	T0_undil-E4	Flask2
11115.7998046875	0	1	T0_undil-E4	Flask2
20096.099609375	0	1	T0_undil-E4	Flask2
15235	0	1	T0_undil-E4	Flask2
13226.2001953125	0	1	T0_undil-E4	Flask2
3041.39990234375	0	1	T0_undil-E4	Flask2
11251.099609375	0	1	T0_undil-E4	Flask2
30831.30078125	0	1	T0_undil-E4	Flask2
5624.60009765625	0	1	T0_undil-E4	Flask2
5912.7001953125	0	1	T0_undil-E4	Flask2
128332.3984375	0	1	T0_undil-E4	Flask2
21063.400390625	0	1	T0_undil-E4	Flask2
28479.80078125	0	1	T0_undil-E4	Flask2
4705.7998046875	0	1	T0_undil-E4	Flask2
2337.10009765625	0	1	T0_undil-E4	Flask2
1340.59997558594	0	1	T0_undil-E4	Flask2
8558.400390625	0	1	T0_undil-E4	Flask2
12258.7001953125	0	1	T0_undil-E4	Flask2
71886.203125	0	1	T0_undil-E4	Flask2
8868.900390625	0	1	T0_undil-E4	Flask2
21563.80078125	0	1	T0_undil-E4	Flask2
2333.89990234375	0	1	T0_undil-E4	Flask2
7628.39990234375	0	1	T0_undil-E4	Flask2
4094.60009765625	0	1	T0_undil-E4	Flask2
4757	0	1	T0_undil-E4	Flask2
16465.400390625	0	1	T0_undil-E4	Flask2
7526	0	1	T0_undil-E4	Flask2
15192.7998046875	0	1	T0_undil-E4	Flask2
5920	0	1	T0_undil-E4	Flask2
6508	0	1	T0_undil-E4	Flask2
750839.625	0	1	T0_undil-E4	Flask2
51787.5	0	1	T0_undil-E4	Flask2
9725.900390625	0	1	T0_undil-E4	Flask2
72967.296875	0	1	T0_undil-E4	Flask2
10788.599609375	0	1	T0_undil-E4	Flask2
2440.5	0	1	T0_undil-E4	Flask2
2202.89990234375	0	1	T0_undil-E4	Flask2
9379	0	1	T0_undil-E4	Flask2
32993.80078125	0	1	T0_undil-E4	Flask2
1869.19995117188	0	1	T0_undil-E4	Flask2
60390.80078125	0	1	T0_undil-E4	Flask2
9089.900390625	0	1	T0_undil-E4	Flask2
30435.900390625	0	1	T0_undil-E4	Flask2
47644.80078125	0	1	T0_undil-E4	Flask2
7564.89990234375	0	1	T0_undil-E4	Flask2
11951	0	1	T0_undil-E4	Flask2
3895.80004882812	0	1	T0_undil-E4	Flask2
12615.400390625	0	1	T0_undil-E4	Flask2
15503.2001953125	0	1	T0_undil-E4	Flask2
7559.7001953125	0	1	T0_undil-E4	Flask2
8046	0	1	T0_undil-E4	Flask2
281946.09375	0	1	T0_undil-E4	Flask2
9682.099609375	0	1	T0_undil-E4	Flask2
31877.599609375	0	1	T0_undil-E4	Flask2
4134.10009765625	0	1	T0_undil-E4	Flask2
10634.099609375	0	1	T0_undil-E4	Flask2
16221.400390625	0	1	T0_undil-E4	Flask2
3165.69995117188	0	1	T0_undil-E4	Flask2
4474.7001953125	0	1	T0_undil-E4	Flask2
877538.8125	0	1	T0_undil-E4	Flask2
6564.5	0	1	T0_undil-E4	Flask2
2049.80004882812	0	1	T0_undil-E4	Flask2
2030.5	0	1	T0_undil-E4	Flask2
14006	0	1	T0_undil-E4	Flask2
40771.80078125	0	1	T0_undil-E4	Flask2
6165.10009765625	0	1	T0_undil-E4	Flask2
5550.10009765625	0	1	T0_undil-E4	Flask2
20016.5	0	1	T0_undil-E4	Flask2
7213.5	0	1	T0_undil-E4	Flask2
10719.7998046875	0	1	T0_undil-E4	Flask2
14418	0	1	T0_undil-E4	Flask2
7018	0	1	T0_undil-E4	Flask2
5119.5	0	1	T0_undil-E4	Flask2
18435.19921875	0	1	T0_undil-E4	Flask2
4911.7001953125	0	1	T0_undil-E4	Flask2
107356.796875	0	1	T0_undil-E4	Flask2
61553.6015625	0	1	T0_undil-E4	Flask2
7326.39990234375	0	1	T0_undil-E4	Flask2
5634.39990234375	0	1	T0_undil-E4	Flask2
6574.7001953125	0	1	T0_undil-E4	Flask2
38155.1015625	0	1	T0_undil-E4	Flask2
4633.2998046875	0	1	T0_undil-E4	Flask2
59533.30078125	0	1	T0_undil-E4	Flask2
3191.39990234375	0	1	T0_undil-E4	Flask2
8043.60009765625	0	1	T0_undil-E4	Flask2
23285.599609375	0	1	T0_undil-E4	Flask2
13399.7001953125	0	1	T0_undil-E4	Flask2
44809.80078125	0	1	T0_undil-E4	Flask2
15986	0	1	T0_undil-E4	Flask2
24879	0	1	T0_undil-E4	Flask2
5603.5	0	1	T0_undil-E4	Flask2
5470.60009765625	0	1	T0_undil-E4	Flask2
8740.7998046875	0	1	T0_undil-E4	Flask2
12773.2001953125	0	1	T0_undil-E4	Flask2
63895.6015625	0	1	T0_undil-E4	Flask2
17801.5	0	1	T0_undil-E4	Flask2
8347	0	1	T0_undil-E4	Flask2
10719.5	0	1	T0_undil-E4	Flask2
25525.80078125	0	1	T0_undil-E4	Flask2
7432.10009765625	0	1	T0_undil-E4	Flask2
5060.10009765625	0	1	T0_undil-E4	Flask2
17606.099609375	0	1	T0_undil-E4	Flask2
14424.5	0	1	T0_undil-E4	Flask2
11339.599609375	0	1	T0_undil-E4	Flask2
10666.599609375	0	1	T0_undil-E4	Flask2
12458	0	1	T0_undil-E4	Flask2
22233	0	1	T0_undil-E4	Flask2
8066.5	0	1	T0_undil-E4	Flask2
10831.400390625	0	1	T0_undil-E4	Flask2
6967.60009765625	0	1	T0_undil-E4	Flask2
8553.099609375	0	1	T0_undil-E4	Flask2
5352.7998046875	0	1	T0_undil-E4	Flask2
4328.89990234375	0	1	T0_undil-E4	Flask2
5178.2998046875	0	1	T0_undil-E4	Flask2
5242.2998046875	0	1	T0_undil-E4	Flask2
8532.099609375	0	1	T0_undil-E4	Flask2
5524.60009765625	0	1	T0_undil-E4	Flask2
20653.30078125	0	1	T0_undil-E4	Flask2
10727.599609375	0	1	T0_undil-E4	Flask2
43433.19921875	0	1	T0_undil-E4	Flask2
8935.400390625	0	1	T0_undil-E4	Flask2
23098.80078125	0	1	T0_undil-E4	Flask2
21041.30078125	0	1	T0_undil-E4	Flask2
62899.8984375	0	1	T0_undil-E4	Flask2
12474.2998046875	0	1	T0_undil-E4	Flask2
5658.10009765625	0	1	T0_undil-E4	Flask2
44412.3984375	0	1	T0_undil-E4	Flask2
78744	0	1	T0_undil-E4	Flask2
8013.7998046875	0	1	T0_undil-E4	Flask2
5828.2001953125	0	1	T0_undil-E4	Flask2
6828.10009765625	0	1	T0_undil-E4	Flask2
6967.2001953125	0	1	T0_undil-E4	Flask2
12195.5	0	1	T0_undil-E4	Flask2
4183.2001953125	0	1	T0_undil-E4	Flask2
21891.5	0	1	T0_undil-E4	Flask2
118608.703125	0	1	T0_undil-E4	Flask2
3265.80004882812	0	1	T0_undil-E4	Flask2
3647.80004882812	0	1	T0_undil-E4	Flask2
17730.5	0	1	T0_undil-E4	Flask2
106374.8984375	0	1	T0_undil-E4	Flask2
13531	0	1	T0_undil-E4	Flask2
4332.60009765625	0	1	T0_undil-E4	Flask2
10751.599609375	0	1	T0_undil-E4	Flask2
12409.400390625	0	1	T0_undil-E4	Flask2
16087.599609375	0	1	T0_undil-E4	Flask2
8075.10009765625	0	1	T0_undil-E4	Flask2
21612.30078125	0	1	T0_undil-E4	Flask2
10592	0	1	T0_undil-E4	Flask2
19587.900390625	0	1	T0_undil-E4	Flask2
20075.30078125	0	1	T0_undil-E4	Flask2
85575.796875	0	1	T0_undil-E4	Flask2
278121.5	0	1	T0_undil-E4	Flask2
5378.39990234375	0	1	T0_undil-E4	Flask2
7868.7998046875	0	1	T0_undil-E4	Flask2
32690.80078125	0	1	T0_undil-E4	Flask2
25557.30078125	0	1	T0_undil-E4	Flask2
20144	0	1	T0_undil-E4	Flask2
35209.30078125	0	1	T0_undil-E4	Flask2
11928.900390625	0	1	T0_undil-E4	Flask2
5330.39990234375	0	1	T0_undil-E4	Flask2
2659.30004882812	0	1	T0_undil-E4	Flask2
6605.10009765625	0	1	T0_undil-E4	Flask2
1739.59997558594	0	1	T0_undil-E4	Flask2
13499.7998046875	0	1	T0_undil-E4	Flask2
2751.89990234375	0	1	T0_undil-E4	Flask2
27416.099609375	0	1	T0_undil-E4	Flask2
11780.7001953125	0	1	T0_undil-E4	Flask2
2705.10009765625	0	1	T0_undil-E4	Flask2
40338.8984375	0	1	T0_undil-E4	Flask2
8048.2001953125	0	1	T0_undil-E4	Flask2
12972.2001953125	0	1	T0_undil-E4	Flask2
6798.7998046875	0	1	T0_undil-E4	Flask2
5632.2001953125	0	1	T0_undil-E4	Flask2
9934.2998046875	0	1	T0_undil-E4	Flask2
19538.69921875	0	1	T0_undil-E4	Flask2
33710	0	1	T0_undil-E4	Flask2
56676.3984375	0	1	T0_undil-E4	Flask2
11699.2998046875	0	1	T0_undil-E4	Flask2
10327.7998046875	0	1	T0_undil-E4	Flask2
3583.60009765625	0	1	T0_undil-E4	Flask2
9029.5	0	1	T0_undil-E4	Flask2
5203.7998046875	0	1	T0_undil-E4	Flask2
6330.10009765625	0	1	T0_undil-E4	Flask2
12626.2001953125	0	1	T0_undil-E4	Flask2
47582.1015625	0	1	T0_undil-E4	Flask2
6693.89990234375	0	1	T0_undil-E4	Flask2
3481.69995117188	0	1	T0_undil-E4	Flask2
6843.89990234375	0	1	T0_undil-E4	Flask2
6405.5	0	1	T0_undil-E4	Flask2
8224.599609375	0	1	T0_undil-E4	Flask2
77715.3984375	0	1	T0_undil-E4	Flask2
2116.30004882812	0	1	T0_undil-E4	Flask2
11050.5	0	1	T0_undil-E4	Flask2
25668.900390625	0	1	T0_undil-E4	Flask2
7218.39990234375	0	1	T0_undil-E4	Flask2
9981.900390625	0	1	T0_undil-E4	Flask2
14982.599609375	0	1	T0_undil-E4	Flask2
6688.7001953125	0	1	T0_undil-E4	Flask2
9953	0	1	T0_undil-E4	Flask2
946.5	0	1	T0_undil-E4	Flask2
2278	0	1	T0_undil-E4	Flask2
72730.1015625	0	1	T0_undil-E4	Flask2
5165.5	0	1	T0_undil-E4	Flask2
9771.7001953125	0	1	T0_undil-E4	Flask2
2789.30004882812	0	1	T0_undil-E4	Flask2
2631.89990234375	0	1	T0_undil-E4	Flask2
8426.099609375	0	1	T0_undil-E4	Flask2
17960.599609375	0	1	T0_undil-E4	Flask2
4960.89990234375	0	1	T0_undil-E4	Flask2
10555.099609375	0	1	T0_undil-E4	Flask2
14448.099609375	0	1	T0_undil-E4	Flask2
5311.39990234375	0	1	T0_undil-E4	Flask2
8571.900390625	0	1	T0_undil-E4	Flask2
3398.30004882812	0	1	T0_undil-E4	Flask2
1643.90002441406	0	1	T0_undil-E4	Flask2
2892.60009765625	0	1	T0_undil-E4	Flask2
30920.30078125	0	1	T0_undil-E4	Flask2
1353.69995117188	0	1	T0_undil-E4	Flask2
21746.900390625	0	1	T0_undil-E4	Flask2
6454	0	1	T0_undil-E4	Flask2
17154.400390625	0	1	T0_undil-E4	Flask2
15211.599609375	0	1	T0_undil-E4	Flask2
77363.5	0	1	T0_undil-E4	Flask2
51183	0	1	T0_undil-E4	Flask2
8872	0	1	T0_undil-E4	Flask2
1617291.25	0	1	T0_undil-E4	Flask2
46768.19921875	0	1	T0_undil-E4	Flask2
36782.80078125	0	1	T0_undil-E4	Flask2
29570.69921875	0	1	T0_undil-E4	Flask2
4945.10009765625	0	1	T0_undil-E4	Flask2
5538.39990234375	0	1	T0_undil-E4	Flask2
84958.5	0	1	T0_undil-E4	Flask2
14389	0	1	T0_undil-E4	Flask2
6928.89990234375	0	1	T0_undil-E4	Flask2
4379.7998046875	0	1	T0_undil-E4	Flask2
47179.80078125	0	1	T0_undil-E4	Flask2
7535.89990234375	0	1	T0_undil-E4	Flask2
19849	0	1	T0_undil-E4	Flask2
5593.89990234375	0	1	T0_undil-E4	Flask2
11234.900390625	0	1	T0_undil-E4	Flask2
22747.599609375	0	1	T0_undil-E4	Flask2
9649.5	0	1	T0_undil-E4	Flask2
9961.7998046875	0	1	T0_undil-E4	Flask2
47707.30078125	0	1	T0_undil-E4	Flask2
8256.900390625	0	1	T0_undil-E4	Flask2
219266.40625	0	1	T0_undil-E4	Flask2
16468.19921875	0	1	T0_undil-E4	Flask2
13390.099609375	0	1	T0_undil-E4	Flask2
20409	0	1	T0_undil-E4	Flask2
1998.80004882812	0	1	T0_undil-E4	Flask2
16251.5	0	1	T0_undil-E4	Flask2
10716.5	0	1	T0_undil-E4	Flask2
2452.19995117188	0	1	T0_undil-E4	Flask2
5376.2998046875	0	1	T0_undil-E4	Flask2
5721.5	0	1	T0_undil-E4	Flask2
133800.296875	0	1	T0_undil-E4	Flask2
28639.30078125	0	1	T0_undil-E4	Flask2
29926.599609375	0	1	T0_undil-E4	Flask2
21553.80078125	0	1	T0_undil-E4	Flask2
10954.400390625	0	1	T0_undil-E4	Flask2
7095.10009765625	0	1	T0_undil-E4	Flask2
6442.39990234375	0	1	T0_undil-E4	Flask2
4457.39990234375	0	1	T0_undil-E4	Flask2
69330.203125	0	1	T0_undil-E4	Flask2
6409.7998046875	0	1	T0_undil-E4	Flask2
54697.19921875	0	1	T0_undil-E4	Flask2
7271	0	1	T0_undil-E4	Flask2
2973.69995117188	0	1	T0_undil-E4	Flask2
7908	0	1	T0_undil-E4	Flask2
3244.19995117188	0	1	T0_undil-E4	Flask2
4978.39990234375	0	1	T0_undil-E4	Flask2
3465.80004882812	0	1	T0_undil-E4	Flask2
3315.30004882812	0	1	T0_undil-E4	Flask2
9946.900390625	0	1	T0_undil-E4	Flask2
37575.80078125	0	1	T0_undil-E4	Flask2
8333.599609375	0	1	T0_undil-E4	Flask2
1436	0	1	T0_undil-E4	Flask2
4153.2998046875	0	1	T0_undil-E4	Flask2
8828.7001953125	0	1	T0_undil-E4	Flask2
9666	0	1	T0_undil-E4	Flask2
26411.599609375	0	1	T0_undil-E4	Flask2
19516	0	1	T0_undil-E4	Flask2
531081.1875	0	1	T0_undil-E4	Flask2
16889.69921875	0	1	T0_undil-E4	Flask2
111486.5	0	1	T0_undil-E4	Flask2
16954.5	0	1	T0_undil-E4	Flask2
18458.30078125	0	1	T0_undil-E4	Flask2
4725.5	0	1	T0_undil-E4	Flask2
8192.400390625	0	1	T0_undil-E4	Flask2
42622.30078125	0	1	T0_undil-E4	Flask2
34972.8984375	0	1	T0_undil-E4	Flask2
7911.5	0	1	T0_undil-E4	Flask2
24439.69921875	0	1	T0_undil-E4	Flask2
8166.2001953125	0	1	T0_undil-E4	Flask2
8079.2998046875	0	1	T0_undil-E4	Flask2
31501.5	0	1	T0_undil-E4	Flask2
19396.19921875	0	1	T0_undil-E4	Flask2
28623.19921875	0	1	T0_undil-E4	Flask2
3062.19995117188	0	1	T0_undil-E4	Flask2
51167.69921875	0	1	T0_undil-E4	Flask2
9948.400390625	0	1	T0_undil-E4	Flask2
94559.1015625	0	1	T0_undil-E4	Flask2
9143.7998046875	0	1	T0_undil-E4	Flask2
4267.39990234375	0	1	T0_undil-E4	Flask2
3032.60009765625	0	1	T0_undil-E4	Flask2
9103.7001953125	0	1	T0_undil-E4	Flask2
3518.60009765625	0	1	T0_undil-E4	Flask2
9917.099609375	0	1	T0_undil-E4	Flask2
3409.89990234375	0	1	T0_undil-E4	Flask2
25938.900390625	0	1	T0_undil-E4	Flask2
4521.2001953125	0	1	T0_undil-E4	Flask2
4010.39990234375	0	1	T0_undil-E4	Flask2
6219.60009765625	0	1	T0_undil-E4	Flask2
11105.400390625	0	1	T0_undil-E4	Flask2
10090.2001953125	0	1	T0_undil-E4	Flask2
15023.7998046875	0	1	T0_undil-E4	Flask2
7687.10009765625	0	1	T0_undil-E4	Flask2
51445.69921875	0	1	T0_undil-E4	Flask2
40801.5	0	1	T0_undil-E4	Flask2
10715.599609375	0	1	T0_undil-E4	Flask2
20061	0	1	T0_undil-E4	Flask2
11154.400390625	0	1	T0_undil-E4	Flask2
14667.599609375	0	1	T0_undil-E4	Flask2
6140.60009765625	0	1	T0_undil-E4	Flask2
15622.599609375	0	1	T0_undil-E4	Flask2
14438.2001953125	0	1	T0_undil-E4	Flask2
2840.19995117188	0	1	T0_undil-E4	Flask2
8864.099609375	0	1	T0_undil-E4	Flask2
279090.59375	0	1	T0_undil-E4	Flask2
7407.89990234375	0	1	T0_undil-E4	Flask2
6754.7998046875	0	1	T0_undil-E4	Flask2
6362.89990234375	0	1	T0_undil-E4	Flask2
8772.5	0	1	T0_undil-E4	Flask2
11454.7001953125	0	1	T0_undil-E4	Flask2
2857.30004882812	0	1	T0_undil-E4	Flask2
10086.2001953125	0	1	T0_undil-E4	Flask2
12373.900390625	0	1	T0_undil-E4	Flask2
16327.2001953125	0	1	T0_undil-E4	Flask2
17878.599609375	0	1	T0_undil-E4	Flask2
5421.89990234375	0	1	T0_undil-E4	Flask2
149317.296875	0	1	T0_undil-E4	Flask2
32352.400390625	0	1	T0_undil-E4	Flask2
8446.099609375	0	1	T0_undil-E4	Flask2
6750	0	1	T0_undil-E4	Flask2
7060.89990234375	0	1	T0_undil-E4	Flask2
6139.89990234375	0	1	T0_undil-E4	Flask2
1761.80004882812	0	1	T0_undil-E4	Flask2
11070.900390625	0	1	T0_undil-E4	Flask2
2938.30004882812	0	1	T0_undil-E4	Flask2
4497	0	1	T0_undil-E4	Flask2
37390.8984375	0	1	T0_undil-E4	Flask2
11681.400390625	0	1	T0_undil-E4	Flask2
24973.5	0	1	T0_undil-E4	Flask2
5054.10009765625	0	1	T0_undil-E4	Flask2
15081.400390625	0	1	T0_undil-E4	Flask2
21444.400390625	0	1	T0_undil-E4	Flask2
13852.7001953125	0	1	T0_undil-E4	Flask2
6540.39990234375	0	1	T0_undil-E4	Flask2
8508.5	0	1	T0_undil-E4	Flask2
3837.5	0	1	T0_undil-E4	Flask2
6578.7001953125	0	1	T0_undil-E4	Flask2
89385.296875	0	1	T0_undil-E4	Flask2
165302.796875	0	1	T0_undil-E4	Flask2
32050	0	1	T0_undil-E4	Flask2
6643.10009765625	0	1	T0_undil-E4	Flask2
9825.099609375	0	1	T0_undil-E4	Flask2
17267	0	1	T0_undil-E4	Flask2
3298.80004882812	0	1	T0_undil-E4	Flask2
16815.599609375	0	1	T0_undil-E4	Flask2
16358	0	1	T0_undil-E4	Flask2
12449	0	1	T0_undil-E4	Flask2
3691.80004882812	0	1	T0_undil-E4	Flask2
7640.7001953125	0	1	T0_undil-E4	Flask2
4566.2998046875	0	1	T0_undil-E4	Flask2
3918.10009765625	0	1	T0_undil-E4	Flask2
1888.09997558594	0	1	T0_undil-E4	Flask2
9068.7001953125	0	1	T0_undil-E4	Flask2
38791.3984375	0	1	T0_undil-E4	Flask2
35117.69921875	0	1	T0_undil-E4	Flask2
2336.5	0	1	T0_undil-E4	Flask2
9835	0	1	T0_undil-E4	Flask2
1596.19995117188	0	1	T0_undil-E4	Flask2
5337.7998046875	0	1	T0_undil-E4	Flask2
8877.400390625	0	1	T0_undil-E4	Flask2
4829.2001953125	0	1	T0_undil-E4	Flask2
39023.69921875	0	1	T0_undil-E4	Flask2
4849.5	0	1	T0_undil-E4	Flask2
7495.7998046875	0	1	T0_undil-E4	Flask2
3002.69995117188	0	1	T0_undil-E4	Flask2
12110.2998046875	0	1	T0_undil-E4	Flask2
2345.10009765625	0	1	T0_undil-E4	Flask2
8874.5	0	1	T0_undil-E4	Flask2
5033.2998046875	0	1	T0_undil-E4	Flask2
20418.80078125	0	1	T0_undil-E4	Flask2
2157.39990234375	0	1	T0_undil-E4	Flask2
29192.19921875	0	1	T0_undil-E4	Flask2
12709.099609375	0	1	T0_undil-E4	Flask2
25304.69921875	0	1	T0_undil-E4	Flask2
12872.5	0	1	T0_undil-E4	Flask2
3468.60009765625	0	1	T0_undil-E4	Flask2
6467.10009765625	0	1	T0_undil-E4	Flask2
4168.7998046875	0	1	T0_undil-E4	Flask2
40063.8984375	0	1	T0_undil-E4	Flask2
6806.2998046875	0	1	T0_undil-E4	Flask2
4385.2001953125	0	1	T0_undil-E4	Flask2
7303.2001953125	0	1	T0_undil-E4	Flask2
3236.39990234375	0	1	T0_undil-E4	Flask2
12225.400390625	0	1	T0_undil-E4	Flask2
2907.60009765625	0	1	T0_undil-E4	Flask2
4480.7001953125	0	1	T0_undil-E4	Flask2
6440.89990234375	0	1	T0_undil-E4	Flask2
4136.7998046875	0	1	T0_undil-E4	Flask2
12164.400390625	0	1	T0_undil-E4	Flask2
20023.400390625	0	1	T0_undil-E4	Flask2
29554.599609375	0	1	T0_undil-E4	Flask2
4863.2998046875	0	1	T0_undil-E4	Flask2
17839.69921875	0	1	T0_undil-E4	Flask2
1730.40002441406	0	1	T0_undil-E4	Flask2
35958.19921875	0	1	T0_undil-E4	Flask2
20592.80078125	0	1	T0_undil-E4	Flask2
10798.7998046875	0	1	T0_undil-E4	Flask2
13730.099609375	0	1	T0_undil-E4	Flask2
2499.80004882812	0	1	T0_undil-E4	Flask2
5353	0	1	T0_undil-E4	Flask2
4040.89990234375	0	1	T0_undil-E4	Flask2
5582.60009765625	0	1	T0_undil-E4	Flask2
114501.6015625	0	1	T0_undil-E4	Flask2
7345.60009765625	0	1	T0_undil-E4	Flask2
10778.400390625	0	1	T0_undil-E4	Flask2
2377.80004882812	0	1	T0_undil-E4	Flask2
4150.2998046875	0	1	T0_undil-E4	Flask2
26336	0	1	T0_undil-E4	Flask2
49745.3984375	0	1	T0_undil-E4	Flask2
5753.2998046875	0	1	T0_undil-E4	Flask2
25948.5	0	1	T0_undil-E4	Flask2
5628	0	1	T0_undil-E4	Flask2
3255.80004882812	0	1	T0_undil-E4	Flask2
7262.89990234375	0	1	T0_undil-E4	Flask2
9457.7998046875	0	1	T0_undil-E4	Flask2
478386.5	0	1	T0_undil-E4	Flask2
7639.5	0	1	T0_undil-E4	Flask2
4796.7998046875	0	1	T0_undil-E4	Flask2
50292.5	0	1	T0_undil-E4	Flask2
3254.80004882812	0	1	T0_undil-E4	Flask2
8391.7998046875	0	1	T0_undil-E4	Flask2
22766.400390625	0	1	T0_undil-E4	Flask2
5076.39990234375	0	1	T0_undil-E4	Flask2
9169.400390625	0	1	T0_undil-E4	Flask2
72769.3984375	0	1	T0_undil-E4	Flask2
42242.19921875	0	1	T0_undil-E4	Flask2
6315.10009765625	0	1	T0_undil-E4	Flask2
13254.900390625	0	1	T0_undil-E4	Flask2
12880.5	0	1	T0_undil-E4	Flask2
11891.900390625	0	1	T0_undil-E4	Flask2
13606.2001953125	0	1	T0_undil-E4	Flask2
40185.5	0	1	T0_undil-E4	Flask2
53460.69921875	0	1	T0_undil-E4	Flask2
7055.7001953125	0	1	T0_undil-E4	Flask2
8584.400390625	0	1	T0_undil-E4	Flask2
7625.39990234375	0	1	T0_undil-E4	Flask2
2903	0	1	T0_undil-E4	Flask2
2140.30004882812	0	1	T0_undil-E4	Flask2
7162.89990234375	0	1	T0_undil-E4	Flask2
5760.2001953125	0	1	T0_undil-E4	Flask2
17239.599609375	0	1	T0_undil-E4	Flask2
54944.8984375	0	1	T0_undil-E4	Flask2
11692.900390625	0	1	T0_undil-E4	Flask2
9651.900390625	0	1	T0_undil-E4	Flask2
8974.2998046875	0	1	T0_undil-E4	Flask2
10393	0	1	T0_undil-E4	Flask2
44256.8984375	0	1	T0_undil-E4	Flask2
27824.69921875	0	1	T0_undil-E4	Flask2
20576.19921875	0	1	T0_undil-E4	Flask2
16971.900390625	0	1	T0_undil-E4	Flask2
64171.8984375	0	1	T0_undil-E4	Flask2
13393.2998046875	0	1	T0_undil-E4	Flask2
3190.60009765625	0	1	T0_undil-E4	Flask2
9285.2001953125	0	1	T0_undil-E4	Flask2
43062	0	1	T0_undil-E4	Flask2
4910.5	0	1	T0_undil-E4	Flask2
8725	0	1	T0_undil-E4	Flask2
40959	0	1	T0_undil-E4	Flask2
24039	0	1	T0_undil-E4	Flask2
9817.7001953125	0	1	T0_undil-E4	Flask2
4488.10009765625	0	1	T0_undil-E4	Flask2
3806	0	1	T0_undil-E4	Flask2
13992.7998046875	0	1	T0_undil-E4	Flask2
30309.5	0	1	T0_undil-E4	Flask2
8665.900390625	0	1	T0_undil-E4	Flask2
[truncated: 891,733 more rows]
