# Supplementary material for: Microbial phenotypic heterogeneity in response to a metabolic toxin: Continuous, dynamically shifting distribution of formaldehyde tolerance in Methylobacterium extorquens populations
Source: PLoS Genet. 2019 Nov 11;15(11):e1008458. doi: 10.1371/journal.pgen.1008458 (PMC6858071; doi:10.1371/journal.pgen.1008458)
Supplement: S4 Data — (ZIP) [file pgen.1008458.s019.zip › Fig3_data_2mM.csv]

PKH76	timepoint	dilution	samplename	groupname
601.5	0	10	T0-B5	Flask3
3228.69995117188	0	10	T0-B5	Flask3
7916.7998046875	0	10	T0-B5	Flask3
5217.7998046875	0	10	T0-B5	Flask3
425	0	10	T0-B5	Flask3
21019.80078125	0	10	T0-B5	Flask3
8759	0	10	T0-B5	Flask3
49666.30078125	0	10	T0-B5	Flask3
14809.599609375	0	10	T0-B5	Flask3
52210.6015625	0	10	T0-B5	Flask3
12950.900390625	0	10	T0-B5	Flask3
57002.8984375	0	10	T0-B5	Flask3
72061.3984375	0	10	T0-B5	Flask3
4394.60009765625	0	10	T0-B5	Flask3
4452230	0	10	T0-B5	Flask3
8878.400390625	0	10	T0-B5	Flask3
7010.7001953125	0	10	T0-B5	Flask3
12610.2001953125	0	10	T0-B5	Flask3
8179.89990234375	0	10	T0-B5	Flask3
8822.2001953125	0	10	T0-B5	Flask3
11742.2001953125	0	10	T0-B5	Flask3
52051	0	10	T0-B5	Flask3
22557.19921875	0	10	T0-B5	Flask3
11166	0	10	T0-B5	Flask3
4020.89990234375	0	10	T0-B5	Flask3
4520.39990234375	0	10	T0-B5	Flask3
12412.2001953125	0	10	T0-B5	Flask3
30126.69921875	0	10	T0-B5	Flask3
1018.70001220703	0	10	T0-B5	Flask3
41294.69921875	0	10	T0-B5	Flask3
6200.7001953125	0	10	T0-B5	Flask3
983	0	10	T0-B5	Flask3
13180.2998046875	0	10	T0-B5	Flask3
17929	0	10	T0-B5	Flask3
14697.5	0	10	T0-B5	Flask3
6440.2001953125	0	10	T0-B5	Flask3
5952.60009765625	0	10	T0-B5	Flask3
4862.89990234375	0	10	T0-B5	Flask3
17398.099609375	0	10	T0-B5	Flask3
10346.400390625	0	10	T0-B5	Flask3
2757.69995117188	0	10	T0-B5	Flask3
8993.099609375	0	10	T0-B5	Flask3
15128.400390625	0	10	T0-B5	Flask3
4314.10009765625	0	10	T0-B5	Flask3
13609.400390625	0	10	T0-B5	Flask3
43775.30078125	0	10	T0-B5	Flask3
11573	0	10	T0-B5	Flask3
13150.2001953125	0	10	T0-B5	Flask3
7436.89990234375	0	10	T0-B5	Flask3
11417.599609375	0	10	T0-B5	Flask3
6902	0	10	T0-B5	Flask3
31616.099609375	0	10	T0-B5	Flask3
1551.80004882812	0	10	T0-B5	Flask3
22892.30078125	0	10	T0-B5	Flask3
10634.400390625	0	10	T0-B5	Flask3
5729.10009765625	0	10	T0-B5	Flask3
18555.80078125	0	10	T0-B5	Flask3
23497.69921875	0	10	T0-B5	Flask3
19850.19921875	0	10	T0-B5	Flask3
5019.39990234375	0	10	T0-B5	Flask3
9326.900390625	0	10	T0-B5	Flask3
10395.5	0	10	T0-B5	Flask3
20761.69921875	0	10	T0-B5	Flask3
57992.6015625	0	10	T0-B5	Flask3
1676.90002441406	0	10	T0-B5	Flask3
32756.400390625	0	10	T0-B5	Flask3
14772.2998046875	0	10	T0-B5	Flask3
14593.2998046875	0	10	T0-B5	Flask3
7998.39990234375	0	10	T0-B5	Flask3
445	0	10	T0-B5	Flask3
6953.2001953125	0	10	T0-B5	Flask3
5115	0	10	T0-B5	Flask3
2016.40002441406	0	10	T0-B5	Flask3
2717	0	10	T0-B5	Flask3
9221.7998046875	0	10	T0-B5	Flask3
4752.7001953125	0	10	T0-B5	Flask3
13495.599609375	0	10	T0-B5	Flask3
7153.2998046875	0	10	T0-B5	Flask3
9135.7001953125	0	10	T0-B5	Flask3
998.799987792969	0	10	T0-B5	Flask3
11425	0	10	T0-B5	Flask3
4306.10009765625	0	10	T0-B5	Flask3
7743	0	10	T0-B5	Flask3
10779.400390625	0	10	T0-B5	Flask3
10162.5	0	10	T0-B5	Flask3
1520.40002441406	0	10	T0-B5	Flask3
4858.5	0	10	T0-B5	Flask3
26986.30078125	0	10	T0-B5	Flask3
11951.2001953125	0	10	T0-B5	Flask3
9730.900390625	0	10	T0-B5	Flask3
4917.5	0	10	T0-B5	Flask3
4723.89990234375	0	10	T0-B5	Flask3
11714.900390625	0	10	T0-B5	Flask3
12064.7998046875	0	10	T0-B5	Flask3
2464.5	0	10	T0-B5	Flask3
3268.39990234375	0	10	T0-B5	Flask3
6775.39990234375	0	10	T0-B5	Flask3
10283.7001953125	0	10	T0-B5	Flask3
120422.703125	0	10	T0-B5	Flask3
4612	0	10	T0-B5	Flask3
10914.900390625	0	10	T0-B5	Flask3
23331.099609375	0	10	T0-B5	Flask3
7648.2001953125	0	10	T0-B5	Flask3
1507.59997558594	0	10	T0-B5	Flask3
5963.60009765625	0	10	T0-B5	Flask3
7718	0	10	T0-B5	Flask3
4187.89990234375	0	10	T0-B5	Flask3
75342.3984375	0	10	T0-B5	Flask3
24067.30078125	0	10	T0-B5	Flask3
5900.60009765625	0	10	T0-B5	Flask3
3245	0	10	T0-B5	Flask3
5552.60009765625	0	10	T0-B5	Flask3
7707.39990234375	0	10	T0-B5	Flask3
706.299987792969	0	10	T0-B5	Flask3
3817.30004882812	0	10	T0-B5	Flask3
13000	0	10	T0-B5	Flask3
5248.10009765625	0	10	T0-B5	Flask3
462.899993896484	0	10	T0-B5	Flask3
4201.39990234375	0	10	T0-B5	Flask3
9281.900390625	0	10	T0-B5	Flask3
7990.7001953125	0	10	T0-B5	Flask3
6985.89990234375	0	10	T0-B5	Flask3
2835.60009765625	0	10	T0-B5	Flask3
191916.296875	0	10	T0-B5	Flask3
6459.7998046875	0	10	T0-B5	Flask3
21650.900390625	0	10	T0-B5	Flask3
3897.10009765625	0	10	T0-B5	Flask3
539.900024414062	0	10	T0-B5	Flask3
49694.80078125	0	10	T0-B5	Flask3
20160	0	10	T0-B5	Flask3
11842.5	0	10	T0-B5	Flask3
2886.80004882812	0	10	T0-B5	Flask3
6988.10009765625	0	10	T0-B5	Flask3
1815.5	0	10	T0-B5	Flask3
7074.5	0	10	T0-B5	Flask3
1553.30004882812	0	10	T0-B5	Flask3
15823.2998046875	0	10	T0-B5	Flask3
4343.2998046875	0	10	T0-B5	Flask3
6574.7998046875	0	10	T0-B5	Flask3
21383.599609375	0	10	T0-B5	Flask3
3089.19995117188	0	10	T0-B5	Flask3
5838.10009765625	0	10	T0-B5	Flask3
13478	0	10	T0-B5	Flask3
15122.7001953125	0	10	T0-B5	Flask3
37721.3984375	0	10	T0-B5	Flask3
20632.5	0	10	T0-B5	Flask3
4452.5	0	10	T0-B5	Flask3
20273.30078125	0	10	T0-B5	Flask3
11039.599609375	0	10	T0-B5	Flask3
8870.5	0	10	T0-B5	Flask3
32157.5	0	10	T0-B5	Flask3
3380.30004882812	0	10	T0-B5	Flask3
23696.69921875	0	10	T0-B5	Flask3
11609	0	10	T0-B5	Flask3
3622	0	10	T0-B5	Flask3
4696	0	10	T0-B5	Flask3
7245.7001953125	0	10	T0-B5	Flask3
2798.19995117188	0	10	T0-B5	Flask3
8366.599609375	0	10	T0-B5	Flask3
17054.400390625	0	10	T0-B5	Flask3
22775.400390625	0	10	T0-B5	Flask3
4468.60009765625	0	10	T0-B5	Flask3
7501.5	0	10	T0-B5	Flask3
5736.2998046875	0	10	T0-B5	Flask3
24008.19921875	0	10	T0-B5	Flask3
39864.30078125	0	10	T0-B5	Flask3
76515.796875	0	10	T0-B5	Flask3
27290.599609375	0	10	T0-B5	Flask3
861	0	10	T0-B5	Flask3
4674.2001953125	0	10	T0-B5	Flask3
8488.900390625	0	10	T0-B5	Flask3
18802.19921875	0	10	T0-B5	Flask3
2343.30004882812	0	10	T0-B5	Flask3
11086.7001953125	0	10	T0-B5	Flask3
12290.599609375	0	10	T0-B5	Flask3
23684.69921875	0	10	T0-B5	Flask3
2766.10009765625	0	10	T0-B5	Flask3
5324	0	10	T0-B5	Flask3
38260.69921875	0	10	T0-B5	Flask3
5638.5	0	10	T0-B5	Flask3
14866.7001953125	0	10	T0-B5	Flask3
11672.900390625	0	10	T0-B5	Flask3
8984.900390625	0	10	T0-B5	Flask3
4555.89990234375	0	10	T0-B5	Flask3
4368.7001953125	0	10	T0-B5	Flask3
5814.2998046875	0	10	T0-B5	Flask3
639823	0	10	T0-B5	Flask3
747.5	0	10	T0-B5	Flask3
5153.7998046875	0	10	T0-B5	Flask3
3521.19995117188	0	10	T0-B5	Flask3
10579.400390625	0	10	T0-B5	Flask3
8463.7001953125	0	10	T0-B5	Flask3
9893	0	10	T0-B5	Flask3
5461.7998046875	0	10	T0-B5	Flask3
12073.599609375	0	10	T0-B5	Flask3
5611.7001953125	0	10	T0-B5	Flask3
9646.5	0	10	T0-B5	Flask3
4379.39990234375	0	10	T0-B5	Flask3
57234.8984375	0	10	T0-B5	Flask3
2144.5	0	10	T0-B5	Flask3
49926.80078125	0	10	T0-B5	Flask3
4148.7998046875	0	10	T0-B5	Flask3
392.899993896484	0	10	T0-B5	Flask3
26990.099609375	0	10	T0-B5	Flask3
40671.3984375	0	10	T0-B5	Flask3
6120.2998046875	0	10	T0-B5	Flask3
4595.7001953125	0	10	T0-B5	Flask3
5545.89990234375	0	10	T0-B5	Flask3
40057.1015625	0	10	T0-B5	Flask3
10634.2001953125	0	10	T0-B5	Flask3
6003.2001953125	0	10	T0-B5	Flask3
58476.1015625	0	10	T0-B5	Flask3
68110.1015625	0	10	T0-B5	Flask3
6365.89990234375	0	10	T0-B5	Flask3
4700.2998046875	0	10	T0-B5	Flask3
34503.80078125	0	10	T0-B5	Flask3
12526.900390625	0	10	T0-B5	Flask3
23806.69921875	0	10	T0-B5	Flask3
4064	0	10	T0-B5	Flask3
20366.69921875	0	10	T0-B5	Flask3
41883.5	0	10	T0-B5	Flask3
13672.2998046875	0	10	T0-B5	Flask3
17663.30078125	0	10	T0-B5	Flask3
3971.60009765625	0	10	T0-B5	Flask3
11322.5	0	10	T0-B5	Flask3
7016.2998046875	0	10	T0-B5	Flask3
9021.7001953125	0	10	T0-B5	Flask3
680	0	10	T0-B5	Flask3
5866.5	0	10	T0-B5	Flask3
13070.2998046875	0	10	T0-B5	Flask3
15456.7001953125	0	10	T0-B5	Flask3
42282.80078125	0	10	T0-B5	Flask3
22194.69921875	0	10	T0-B5	Flask3
26576.900390625	0	10	T0-B5	Flask3
11448.400390625	0	10	T0-B5	Flask3
9357	0	10	T0-B5	Flask3
25972.400390625	0	10	T0-B5	Flask3
2434.69995117188	0	10	T0-B5	Flask3
42883.1015625	0	10	T0-B5	Flask3
8305.099609375	0	10	T0-B5	Flask3
2461.89990234375	0	10	T0-B5	Flask3
22395.599609375	0	10	T0-B5	Flask3
22906.900390625	0	10	T0-B5	Flask3
1338.90002441406	0	10	T0-B5	Flask3
1899.69995117188	0	10	T0-B5	Flask3
6710.2001953125	0	10	T0-B5	Flask3
8852.7998046875	0	10	T0-B5	Flask3
27884.099609375	0	10	T0-B5	Flask3
1995.59997558594	0	10	T0-B5	Flask3
13341.5	0	10	T0-B5	Flask3
6524.89990234375	0	10	T0-B5	Flask3
4018.39990234375	0	10	T0-B5	Flask3
4029	0	10	T0-B5	Flask3
1470.19995117188	0	10	T0-B5	Flask3
16829.5	0	10	T0-B5	Flask3
44484.1015625	0	10	T0-B5	Flask3
1784.5	0	10	T0-B5	Flask3
40419.3984375	0	10	T0-B5	Flask3
2365.5	0	10	T0-B5	Flask3
6003.7998046875	0	10	T0-B5	Flask3
14980.2001953125	0	10	T0-B5	Flask3
5384.39990234375	0	10	T0-B5	Flask3
7516.89990234375	0	10	T0-B5	Flask3
4929.2998046875	0	10	T0-B5	Flask3
17821.099609375	0	10	T0-B5	Flask3
9221.2998046875	0	10	T0-B5	Flask3
33926.1015625	0	10	T0-B5	Flask3
10082.900390625	0	10	T0-B5	Flask3
26677.80078125	0	10	T0-B5	Flask3
36309.8984375	0	10	T0-B5	Flask3
4166.2998046875	0	10	T0-B5	Flask3
7517.60009765625	0	10	T0-B5	Flask3
2646.10009765625	0	10	T0-B5	Flask3
4664.10009765625	0	10	T0-B5	Flask3
29492.80078125	0	10	T0-B5	Flask3
8284.400390625	0	10	T0-B5	Flask3
8609.099609375	0	10	T0-B5	Flask3
21962.80078125	0	10	T0-B5	Flask3
3797.10009765625	0	10	T0-B5	Flask3
2759.19995117188	0	10	T0-B5	Flask3
3375.60009765625	0	10	T0-B5	Flask3
5790.89990234375	0	10	T0-B5	Flask3
8701.400390625	0	10	T0-B5	Flask3
2857.89990234375	0	10	T0-B5	Flask3
26384.80078125	0	10	T0-B5	Flask3
25626.599609375	0	10	T0-B5	Flask3
4044.89990234375	0	10	T0-B5	Flask3
10556.099609375	0	10	T0-B5	Flask3
5179.7998046875	0	10	T0-B5	Flask3
15675.599609375	0	10	T0-B5	Flask3
31564.099609375	0	10	T0-B5	Flask3
6556.39990234375	0	10	T0-B5	Flask3
2840.89990234375	0	10	T0-B5	Flask3
14650.7001953125	0	10	T0-B5	Flask3
2676.89990234375	0	10	T0-B5	Flask3
25791.5	0	10	T0-B5	Flask3
24284.69921875	0	10	T0-B5	Flask3
40065.8984375	0	10	T0-B5	Flask3
2372.30004882812	0	10	T0-B5	Flask3
3311.39990234375	0	10	T0-B5	Flask3
7805.2001953125	0	10	T0-B5	Flask3
6214.2001953125	0	10	T0-B5	Flask3
16159.7998046875	0	10	T0-B5	Flask3
129940.1015625	0	10	T0-B5	Flask3
37763.69921875	0	10	T0-B5	Flask3
64998.5	0	10	T0-B5	Flask3
8750.599609375	0	10	T0-B5	Flask3
7654.39990234375	0	10	T0-B5	Flask3
18900.900390625	0	10	T0-B5	Flask3
4631.7998046875	0	10	T0-B5	Flask3
10480	0	10	T0-B5	Flask3
53064.80078125	0	10	T0-B5	Flask3
11782.5	0	10	T0-B5	Flask3
23030.5	0	10	T0-B5	Flask3
5362.2001953125	0	10	T0-B5	Flask3
9541.7001953125	0	10	T0-B5	Flask3
19486.5	0	10	T0-B5	Flask3
48588.30078125	0	10	T0-B5	Flask3
2170.39990234375	0	10	T0-B5	Flask3
7887.2998046875	0	10	T0-B5	Flask3
61344.30078125	0	10	T0-B5	Flask3
141651.296875	0	10	T0-B5	Flask3
6872.7001953125	0	10	T0-B5	Flask3
3796.39990234375	0	10	T0-B5	Flask3
20529	0	10	T0-B5	Flask3
9225	0	10	T0-B5	Flask3
11236.2998046875	0	10	T0-B5	Flask3
7248.2001953125	0	10	T0-B5	Flask3
17397.099609375	0	10	T0-B5	Flask3
8238.2998046875	0	10	T0-B5	Flask3
4551.2998046875	0	10	T0-B5	Flask3
4657.89990234375	0	10	T0-B5	Flask3
10381.099609375	0	10	T0-B5	Flask3
2906.30004882812	0	10	T0-B5	Flask3
3334	0	10	T0-B5	Flask3
1707.90002441406	0	10	T0-B5	Flask3
21651.099609375	0	10	T0-B5	Flask3
169812.796875	0	10	T0-B5	Flask3
7632	0	10	T0-B5	Flask3
40905.5	0	10	T0-B5	Flask3
15304.900390625	0	10	T0-B5	Flask3
6939.39990234375	0	10	T0-B5	Flask3
30257.900390625	0	10	T0-B5	Flask3
14209.599609375	0	10	T0-B5	Flask3
4539.10009765625	0	10	T0-B5	Flask3
38347.6015625	0	10	T0-B5	Flask3
22076.30078125	0	10	T0-B5	Flask3
14782	0	10	T0-B5	Flask3
301.899993896484	0	10	T0-B5	Flask3
43620.1015625	0	10	T0-B5	Flask3
60346	0	10	T0-B5	Flask3
841270.875	0	10	T0-B5	Flask3
8342.099609375	0	10	T0-B5	Flask3
16092	0	10	T0-B5	Flask3
3411.30004882812	0	10	T0-B5	Flask3
45911.6015625	0	10	T0-B5	Flask3
4804.5	0	10	T0-B5	Flask3
10575	0	10	T0-B5	Flask3
1721.59997558594	0	10	T0-B5	Flask3
16818.099609375	0	10	T0-B5	Flask3
31180.30078125	0	10	T0-B5	Flask3
9502.099609375	0	10	T0-B5	Flask3
24835.400390625	0	10	T0-B5	Flask3
23232.400390625	0	10	T0-B5	Flask3
3948.69995117188	0	10	T0-B5	Flask3
2846.30004882812	0	10	T0-B5	Flask3
8602	0	10	T0-B5	Flask3
26232.69921875	0	10	T0-B5	Flask3
9017.900390625	0	10	T0-B5	Flask3
11036.7001953125	0	10	T0-B5	Flask3
14521.2998046875	0	10	T0-B5	Flask3
4043.19995117188	0	10	T0-B5	Flask3
2387.69995117188	0	10	T0-B5	Flask3
10490.2998046875	0	10	T0-B5	Flask3
4426.7001953125	0	10	T0-B5	Flask3
8351.900390625	0	10	T0-B5	Flask3
4642.89990234375	0	10	T0-B5	Flask3
10524.599609375	0	10	T0-B5	Flask3
8327.2001953125	0	10	T0-B5	Flask3
5525.7001953125	0	10	T0-B5	Flask3
28006	0	10	T0-B5	Flask3
10448	0	10	T0-B5	Flask3
52362	0	10	T0-B5	Flask3
5576.2998046875	0	10	T0-B5	Flask3
6901.2998046875	0	10	T0-B5	Flask3
6718.5	0	10	T0-B5	Flask3
9526	0	10	T0-B5	Flask3
5740.5	0	10	T0-B5	Flask3
8142.7998046875	0	10	T0-B5	Flask3
281090.90625	0	10	T0-B5	Flask3
11771.5	0	10	T0-B5	Flask3
10126.2001953125	0	10	T0-B5	Flask3
7120	0	10	T0-B5	Flask3
9824.5	0	10	T0-B5	Flask3
4818	0	10	T0-B5	Flask3
16391.30078125	0	10	T0-B5	Flask3
18307	0	10	T0-B5	Flask3
14792.599609375	0	10	T0-B5	Flask3
19190.19921875	0	10	T0-B5	Flask3
828.099975585938	0	10	T0-B5	Flask3
9174.5	0	10	T0-B5	Flask3
15693.099609375	0	10	T0-B5	Flask3
5229.2998046875	0	10	T0-B5	Flask3
26098.5	0	10	T0-B5	Flask3
3460.89990234375	0	10	T0-B5	Flask3
1983.40002441406	0	10	T0-B5	Flask3
6779	0	10	T0-B5	Flask3
5247.2001953125	0	10	T0-B5	Flask3
29480.69921875	0	10	T0-B5	Flask3
880.799987792969	0	10	T0-B5	Flask3
21187.30078125	0	10	T0-B5	Flask3
32669.099609375	0	10	T0-B5	Flask3
31337.19921875	0	10	T0-B5	Flask3
8321.400390625	0	10	T0-B5	Flask3
19604.900390625	0	10	T0-B5	Flask3
7093.5	0	10	T0-B5	Flask3
4999.7998046875	0	10	T0-B5	Flask3
35213.1015625	0	10	T0-B5	Flask3
54185.3984375	0	10	T0-B5	Flask3
6333.2001953125	0	10	T0-B5	Flask3
7508.2998046875	0	10	T0-B5	Flask3
18422.599609375	0	10	T0-B5	Flask3
1083.69995117188	0	10	T0-B5	Flask3
10800.2998046875	0	10	T0-B5	Flask3
7221.89990234375	0	10	T0-B5	Flask3
1696.30004882812	0	10	T0-B5	Flask3
1037.19995117188	0	10	T0-B5	Flask3
13666.5	0	10	T0-B5	Flask3
5778.7998046875	0	10	T0-B5	Flask3
7156.39990234375	0	10	T0-B5	Flask3
17887.30078125	0	10	T0-B5	Flask3
39344.5	0	10	T0-B5	Flask3
24072.69921875	0	10	T0-B5	Flask3
5399.39990234375	0	10	T0-B5	Flask3
2372.19995117188	0	10	T0-B5	Flask3
7808.7998046875	0	10	T0-B5	Flask3
7328.2001953125	0	10	T0-B5	Flask3
2611.80004882812	0	10	T0-B5	Flask3
8478.5	0	10	T0-B5	Flask3
2672.89990234375	0	10	T0-B5	Flask3
32234.400390625	0	10	T0-B5	Flask3
25274	0	10	T0-B5	Flask3
4263.10009765625	0	10	T0-B5	Flask3
6069.39990234375	0	10	T0-B5	Flask3
7887.2001953125	0	10	T0-B5	Flask3
9701.2001953125	0	10	T0-B5	Flask3
8160.5	0	10	T0-B5	Flask3
9595.599609375	0	10	T0-B5	Flask3
7653.89990234375	0	10	T0-B5	Flask3
7464.10009765625	0	10	T0-B5	Flask3
2437.60009765625	0	10	T0-B5	Flask3
4487.89990234375	0	10	T0-B5	Flask3
10932.2998046875	0	10	T0-B5	Flask3
4017.69995117188	0	10	T0-B5	Flask3
6054.89990234375	0	10	T0-B5	Flask3
7536.5	0	10	T0-B5	Flask3
3201	0	10	T0-B5	Flask3
17286	0	10	T0-B5	Flask3
6762.39990234375	0	10	T0-B5	Flask3
6148.10009765625	0	10	T0-B5	Flask3
15350.400390625	0	10	T0-B5	Flask3
20835.099609375	0	10	T0-B5	Flask3
3283.89990234375	0	10	T0-B5	Flask3
28725.80078125	0	10	T0-B5	Flask3
5051.2001953125	0	10	T0-B5	Flask3
3898.5	0	10	T0-B5	Flask3
2683.5	0	10	T0-B5	Flask3
13222.900390625	0	10	T0-B5	Flask3
47696	0	10	T0-B5	Flask3
9041	0	10	T0-B5	Flask3
52579.8984375	0	10	T0-B5	Flask3
36118.5	0	10	T0-B5	Flask3
10620.599609375	0	10	T0-B5	Flask3
7428.89990234375	0	10	T0-B5	Flask3
2199.19995117188	0	10	T0-B5	Flask3
12261.2998046875	0	10	T0-B5	Flask3
8343.7001953125	0	10	T0-B5	Flask3
12343.2998046875	0	10	T0-B5	Flask3
74139.6015625	0	10	T0-B5	Flask3
7416.5	0	10	T0-B5	Flask3
2093.39990234375	0	10	T0-B5	Flask3
8138.60009765625	0	10	T0-B5	Flask3
24515.19921875	0	10	T0-B5	Flask3
5314.60009765625	0	10	T0-B5	Flask3
8120.7998046875	0	10	T0-B5	Flask3
9540.2001953125	0	10	T0-B5	Flask3
8282.400390625	0	10	T0-B5	Flask3
2464.39990234375	0	10	T0-B5	Flask3
12399.2001953125	0	10	T0-B5	Flask3
2545.80004882812	0	10	T0-B5	Flask3
20196.599609375	0	10	T0-B5	Flask3
10965.7001953125	0	10	T0-B5	Flask3
25558.80078125	0	10	T0-B5	Flask3
7804.7001953125	0	10	T0-B5	Flask3
6774.89990234375	0	10	T0-B5	Flask3
6079.2998046875	0	10	T0-B5	Flask3
6403.60009765625	0	10	T0-B5	Flask3
13525.099609375	0	10	T0-B5	Flask3
3675.80004882812	0	10	T0-B5	Flask3
39793.3984375	0	10	T0-B5	Flask3
12080.400390625	0	10	T0-B5	Flask3
10465.2001953125	0	10	T0-B5	Flask3
3522.30004882812	0	10	T0-B5	Flask3
6582.10009765625	0	10	T0-B5	Flask3
22466.099609375	0	10	T0-B5	Flask3
48804.69921875	0	10	T0-B5	Flask3
33126.30078125	0	10	T0-B5	Flask3
18809	0	10	T0-B5	Flask3
6753	0	10	T0-B5	Flask3
82163.8984375	0	10	T0-B5	Flask3
3302.5	0	10	T0-B5	Flask3
6027.60009765625	0	10	T0-B5	Flask3
6047.5	0	10	T0-B5	Flask3
62444.1015625	0	10	T0-B5	Flask3
4429.7998046875	0	10	T0-B5	Flask3
32350.19921875	0	10	T0-B5	Flask3
11783.5	0	10	T0-B5	Flask3
11979.2001953125	0	10	T0-B5	Flask3
18618.099609375	0	10	T0-B5	Flask3
4665.5	0	10	T0-B5	Flask3
7579.10009765625	0	10	T0-B5	Flask3
779.5	0	10	T0-B5	Flask3
26414.80078125	0	10	T0-B5	Flask3
13792.2001953125	0	10	T0-B5	Flask3
1821.40002441406	0	10	T0-B5	Flask3
1024.5	0	10	T0-B5	Flask3
14490.900390625	0	10	T0-B5	Flask3
18925.599609375	0	10	T0-B5	Flask3
6594.39990234375	0	10	T0-B5	Flask3
7988.60009765625	0	10	T0-B5	Flask3
64208.1015625	0	10	T0-B5	Flask3
11688.5	0	10	T0-B5	Flask3
6864.2998046875	0	10	T0-B5	Flask3
5504.7001953125	0	10	T0-B5	Flask3
2147.30004882812	0	10	T0-B5	Flask3
12495.099609375	0	10	T0-B5	Flask3
4346.39990234375	0	10	T0-B5	Flask3
31724.69921875	0	10	T0-B5	Flask3
4077	0	10	T0-B5	Flask3
8773.7001953125	0	10	T0-B5	Flask3
13718.5	0	10	T0-B5	Flask3
8909.099609375	0	10	T0-B5	Flask3
4107.2998046875	0	10	T0-B5	Flask3
5385.39990234375	0	10	T0-B5	Flask3
48669.1015625	0	10	T0-B5	Flask3
17676	0	10	T0-B5	Flask3
12018.2998046875	0	10	T0-B5	Flask3
5563.10009765625	0	10	T0-B5	Flask3
9140.900390625	0	10	T0-B5	Flask3
23814.30078125	0	10	T0-B5	Flask3
446.100006103516	0	10	T0-B5	Flask3
2673.69995117188	0	10	T0-B5	Flask3
7351.2998046875	0	10	T0-B5	Flask3
4445.2998046875	0	10	T0-B5	Flask3
9158.2998046875	0	10	T0-B5	Flask3
19213	0	10	T0-B5	Flask3
21346.599609375	0	10	T0-B5	Flask3
7432.39990234375	0	10	T0-B5	Flask3
7122.10009765625	0	10	T0-B5	Flask3
24467	0	10	T0-B5	Flask3
10334.7998046875	0	10	T0-B5	Flask3
13568	0	10	T0-B5	Flask3
9504.7998046875	0	10	T0-B5	Flask3
6723.89990234375	0	10	T0-B5	Flask3
9088.2001953125	0	10	T0-B5	Flask3
7961.2001953125	0	10	T0-B5	Flask3
8829.2001953125	0	10	T0-B5	Flask3
2356.10009765625	0	10	T0-B5	Flask3
15927.2001953125	0	10	T0-B5	Flask3
11835.099609375	0	10	T0-B5	Flask3
4256	0	10	T0-B5	Flask3
20784.900390625	0	10	T0-B5	Flask3
14441	0	10	T0-B5	Flask3
5945.10009765625	0	10	T0-B5	Flask3
14402.7001953125	0	10	T0-B5	Flask3
5226.10009765625	0	10	T0-B5	Flask3
9085.900390625	0	10	T0-B5	Flask3
9456.2001953125	0	10	T0-B5	Flask3
39574.80078125	0	10	T0-B5	Flask3
12676.2998046875	0	10	T0-B5	Flask3
2755.69995117188	0	10	T0-B5	Flask3
11652.2998046875	0	10	T0-B5	Flask3
14940.5	0	10	T0-B5	Flask3
8472.2998046875	0	10	T0-B5	Flask3
2896	0	10	T0-B5	Flask3
9563.2998046875	0	10	T0-B5	Flask3
17560	0	10	T0-B5	Flask3
2805.39990234375	0	10	T0-B5	Flask3
50788.6015625	0	10	T0-B5	Flask3
8967.599609375	0	10	T0-B5	Flask3
3131.30004882812	0	10	T0-B5	Flask3
3449.69995117188	0	10	T0-B5	Flask3
2717.39990234375	0	10	T0-B5	Flask3
17344.30078125	0	10	T0-B5	Flask3
5593	0	10	T0-B5	Flask3
9450.400390625	0	10	T0-B5	Flask3
33044.19921875	0	10	T0-B5	Flask3
28176.099609375	0	10	T0-B5	Flask3
28518	0	10	T0-B5	Flask3
9071.7001953125	0	10	T0-B5	Flask3
5598.10009765625	0	10	T0-B5	Flask3
9988	0	10	T0-B5	Flask3
10785.7001953125	0	10	T0-B5	Flask3
36828.30078125	0	10	T0-B5	Flask3
4220.2998046875	0	10	T0-B5	Flask3
17949.5	0	10	T0-B5	Flask3
10412.400390625	0	10	T0-B5	Flask3
2947.60009765625	0	10	T0-B5	Flask3
31064.30078125	0	10	T0-B5	Flask3
9282.7001953125	0	10	T0-B5	Flask3
4963	0	10	T0-B5	Flask3
88175.203125	0	10	T0-B5	Flask3
9382.2998046875	0	10	T0-B5	Flask3
13556.900390625	0	10	T0-B5	Flask3
49887.19921875	0	10	T0-B5	Flask3
17452.900390625	0	10	T0-B5	Flask3
3561.89990234375	0	10	T0-B5	Flask3
12749.900390625	0	10	T0-B5	Flask3
35398.1015625	0	10	T0-B5	Flask3
3941.10009765625	0	10	T0-B5	Flask3
14784.400390625	0	10	T0-B5	Flask3
2037.59997558594	0	10	T0-B5	Flask3
9605.5	0	10	T0-B5	Flask3
8386	0	10	T0-B5	Flask3
11675.7001953125	0	10	T0-B5	Flask3
2248.39990234375	0	10	T0-B5	Flask3
5548.7001953125	0	10	T0-B5	Flask3
4210.2998046875	0	10	T0-B5	Flask3
6117.2001953125	0	10	T0-B5	Flask3
3280	0	10	T0-B5	Flask3
8575.2001953125	0	10	T0-B5	Flask3
6990.60009765625	0	10	T0-B5	Flask3
11328.900390625	0	10	T0-B5	Flask3
22534.099609375	0	10	T0-B5	Flask3
23834.099609375	0	10	T0-B5	Flask3
5689.10009765625	0	10	T0-B5	Flask3
4260.7998046875	0	10	T0-B5	Flask3
4289.2001953125	0	10	T0-B5	Flask3
30013.900390625	0	10	T0-B5	Flask3
14693.5	0	10	T0-B5	Flask3
37080.19921875	0	10	T0-B5	Flask3
2853.5	0	10	T0-B5	Flask3
13265.7001953125	0	10	T0-B5	Flask3
13051.5	0	10	T0-B5	Flask3
3022.89990234375	0	10	T0-B5	Flask3
10788.7001953125	0	10	T0-B5	Flask3
1672.80004882812	0	10	T0-B5	Flask3
5340.60009765625	0	10	T0-B5	Flask3
30901.69921875	0	10	T0-B5	Flask3
29967.69921875	0	10	T0-B5	Flask3
10522.900390625	0	10	T0-B5	Flask3
14523.2001953125	0	10	T0-B5	Flask3
2122.89990234375	0	10	T0-B5	Flask3
10928.099609375	0	10	T0-B5	Flask3
29396.900390625	0	10	T0-B5	Flask3
13764.5	0	10	T0-B5	Flask3
19898.599609375	0	10	T0-B5	Flask3
26396.099609375	0	10	T0-B5	Flask3
10400.599609375	0	10	T0-B5	Flask3
10899.5	0	10	T0-B5	Flask3
26155.599609375	0	10	T0-B5	Flask3
5236	0	10	T0-B5	Flask3
18052.5	0	10	T0-B5	Flask3
6150.39990234375	0	10	T0-B5	Flask3
4986.5	0	10	T0-B5	Flask3
8256.7001953125	0	10	T0-B5	Flask3
4958.89990234375	0	10	T0-B5	Flask3
24148	0	10	T0-B5	Flask3
38882.1015625	0	10	T0-B5	Flask3
10534.2001953125	0	10	T0-B5	Flask3
14228.7001953125	0	10	T0-B5	Flask3
2509.5	0	10	T0-B5	Flask3
276770.6875	0	10	T0-B5	Flask3
3930.39990234375	0	10	T0-B5	Flask3
4698.2998046875	0	10	T0-B5	Flask3
7426.2001953125	0	10	T0-B5	Flask3
9578.2998046875	0	10	T0-B5	Flask3
8615.099609375	0	10	T0-B5	Flask3
26309	0	10	T0-B5	Flask3
768.099975585938	0	10	T0-B5	Flask3
298158.5	0	10	T0-B5	Flask3
14644.7998046875	0	10	T0-B5	Flask3
39686.1015625	0	10	T0-B5	Flask3
15452.900390625	0	10	T0-B5	Flask3
20828.5	0	10	T0-B5	Flask3
1280.90002441406	0	10	T0-B5	Flask3
33994.6015625	0	10	T0-B5	Flask3
13556.900390625	0	10	T0-B5	Flask3
365259.1875	0	10	T0-B5	Flask3
3349.19995117188	0	10	T0-B5	Flask3
3379.5	0	10	T0-B5	Flask3
1441.59997558594	0	10	T0-B5	Flask3
8059.2001953125	0	10	T0-B5	Flask3
6974.7001953125	0	10	T0-B5	Flask3
2264.60009765625	0	10	T0-B5	Flask3
15471.2001953125	0	10	T0-B5	Flask3
3744.5	0	10	T0-B5	Flask3
74100.796875	0	10	T0-B5	Flask3
24711	0	10	T0-B5	Flask3
2950.60009765625	0	10	T0-B5	Flask3
5661.7001953125	0	10	T0-B5	Flask3
7288.10009765625	0	10	T0-B5	Flask3
5870.10009765625	0	10	T0-B5	Flask3
14364.7001953125	0	10	T0-B5	Flask3
4823.5	0	10	T0-B5	Flask3
2403.80004882812	0	10	T0-B5	Flask3
1786	0	10	T0-B5	Flask3
2634.69995117188	0	10	T0-B5	Flask3
9238.599609375	0	10	T0-B5	Flask3
3382.69995117188	0	10	T0-B5	Flask3
2154.89990234375	0	10	T0-B5	Flask3
5967.2001953125	0	10	T0-B5	Flask3
3461.80004882812	0	10	T0-B5	Flask3
15683.7001953125	0	10	T0-B5	Flask3
4243.2998046875	0	10	T0-B5	Flask3
3820.60009765625	0	10	T0-B5	Flask3
5363.2998046875	0	10	T0-B5	Flask3
9272.900390625	0	10	T0-B5	Flask3
10982.2001953125	0	10	T0-B5	Flask3
34314	0	10	T0-B5	Flask3
4044.10009765625	0	10	T0-B5	Flask3
18349	0	10	T0-B5	Flask3
13491.400390625	0	10	T0-B5	Flask3
18434.30078125	0	10	T0-B5	Flask3
2890.80004882812	0	10	T0-B5	Flask3
3617.39990234375	0	10	T0-B5	Flask3
1105.09997558594	0	10	T0-B5	Flask3
13786.400390625	0	10	T0-B5	Flask3
8967.7001953125	0	10	T0-B5	Flask3
4280.2998046875	0	10	T0-B5	Flask3
22028.400390625	0	10	T0-B5	Flask3
12873.5	0	10	T0-B5	Flask3
10442.2001953125	0	10	T0-B5	Flask3
50000.19921875	0	10	T0-B5	Flask3
4890.2001953125	0	10	T0-B5	Flask3
61546.80078125	0	10	T0-B5	Flask3
15068.099609375	0	10	T0-B5	Flask3
6010	0	10	T0-B5	Flask3
27341.099609375	0	10	T0-B5	Flask3
6059.2998046875	0	10	T0-B5	Flask3
5193.60009765625	0	10	T0-B5	Flask3
10301.2001953125	0	10	T0-B5	Flask3
1431.40002441406	0	10	T0-B5	Flask3
4274.5	0	10	T0-B5	Flask3
5518.60009765625	0	10	T0-B5	Flask3
4245.5	0	10	T0-B5	Flask3
3680.89990234375	0	10	T0-B5	Flask3
7883.89990234375	0	10	T0-B5	Flask3
31957.400390625	0	10	T0-B5	Flask3
6333.7998046875	0	10	T0-B5	Flask3
11423.2001953125	0	10	T0-B5	Flask3
11347.400390625	0	10	T0-B5	Flask3
5770.2001953125	0	10	T0-B5	Flask3
728.200012207031	0	10	T0-B5	Flask3
4999.7001953125	0	10	T0-B5	Flask3
7732.39990234375	0	10	T0-B5	Flask3
6403.89990234375	0	10	T0-B5	Flask3
4959.7998046875	0	10	T0-B5	Flask3
8523.099609375	0	10	T0-B5	Flask3
41274.19921875	0	10	T0-B5	Flask3
82584.5	0	10	T0-B5	Flask3
4784	0	10	T0-B5	Flask3
6990.2998046875	0	10	T0-B5	Flask3
9124.7998046875	0	10	T0-B5	Flask3
2833.19995117188	0	10	T0-B5	Flask3
16216.2001953125	0	10	T0-B5	Flask3
61056.6015625	0	10	T0-B5	Flask3
9178.099609375	0	10	T0-B5	Flask3
14626.900390625	0	10	T0-B5	Flask3
5838.5	0	10	T0-B5	Flask3
15209.599609375	0	10	T0-B5	Flask3
6534.2998046875	0	10	T0-B5	Flask3
3268	0	10	T0-B5	Flask3
7801.2001953125	0	10	T0-B5	Flask3
6146.5	0	10	T0-B5	Flask3
9971.400390625	0	10	T0-B5	Flask3
2636.5	0	10	T0-B5	Flask3
8536.7001953125	0	10	T0-B5	Flask3
1933.80004882812	0	10	T0-B5	Flask3
14560.2998046875	0	10	T0-B5	Flask3
1208.09997558594	0	10	T0-B5	Flask3
35591.8984375	0	10	T0-B5	Flask3
1433218.375	0	10	T0-B5	Flask3
41226.5	0	10	T0-B5	Flask3
901.400024414062	0	10	T0-B5	Flask3
16622.69921875	0	10	T0-B5	Flask3
5089.2998046875	0	10	T0-B5	Flask3
27167.30078125	0	10	T0-B5	Flask3
4845.89990234375	0	10	T0-B5	Flask3
14147.599609375	0	10	T0-B5	Flask3
1684.5	0	10	T0-B5	Flask3
19016.69921875	0	10	T0-B5	Flask3
14592.099609375	0	10	T0-B5	Flask3
9493.5	0	10	T0-B5	Flask3
3888.69995117188	0	10	T0-B5	Flask3
19751.30078125	0	10	T0-B5	Flask3
20147.5	0	10	T0-B5	Flask3
26495.599609375	0	10	T0-B5	Flask3
8197.2998046875	0	10	T0-B5	Flask3
38625.5	0	10	T0-B5	Flask3
16661.900390625	0	10	T0-B5	Flask3
25177.69921875	0	10	T0-B5	Flask3
5468.2001953125	0	10	T0-B5	Flask3
1328.69995117188	0	10	T0-B5	Flask3
13422.099609375	0	10	T0-B5	Flask3
3568.60009765625	0	10	T0-B5	Flask3
1082626.5	0	10	T0-B5	Flask3
2120	0	10	T0-B5	Flask3
4611.10009765625	0	10	T0-B5	Flask3
11949.099609375	0	10	T0-B5	Flask3
26035.099609375	0	10	T0-B5	Flask3
4248.5	0	10	T0-B5	Flask3
6430.5	0	10	T0-B5	Flask3
3396.5	0	10	T0-B5	Flask3
5884.7001953125	0	10	T0-B5	Flask3
23480.19921875	0	10	T0-B5	Flask3
14256.7001953125	0	10	T0-B5	Flask3
56965.8984375	0	10	T0-B5	Flask3
7502.5	0	10	T0-B5	Flask3
21330.599609375	0	10	T0-B5	Flask3
13164.7998046875	0	10	T0-B5	Flask3
20620.19921875	0	10	T0-B5	Flask3
5714.2001953125	0	10	T0-B5	Flask3
1527.90002441406	0	10	T0-B5	Flask3
389.600006103516	0	10	T0-B5	Flask3
14070.7001953125	0	10	T0-B5	Flask3
31044.5	0	10	T0-B5	Flask3
41892.69921875	0	10	T0-B5	Flask3
9699.5	0	10	T0-B5	Flask3
5868	0	10	T0-B5	Flask3
3181.5	0	10	T0-B5	Flask3
8368.400390625	0	10	T0-B5	Flask3
9030.599609375	0	10	T0-B5	Flask3
78491.203125	0	10	T0-B5	Flask3
8576.900390625	0	10	T0-B5	Flask3
5188.7998046875	0	10	T0-B5	Flask3
4801.2998046875	0	10	T0-B5	Flask3
18653.80078125	0	10	T0-B5	Flask3
60006.19921875	0	10	T0-B5	Flask3
53198.6015625	0	10	T0-B5	Flask3
8642.599609375	0	10	T0-B5	Flask3
11879.2001953125	0	10	T0-B5	Flask3
3781.89990234375	0	10	T0-B5	Flask3
11235.900390625	0	10	T0-B5	Flask3
3092	0	10	T0-B5	Flask3
5000.7998046875	0	10	T0-B5	Flask3
1331.09997558594	0	10	T0-B5	Flask3
33628.80078125	0	10	T0-B5	Flask3
63200.6015625	0	10	T0-B5	Flask3
13180.7001953125	0	10	T0-B5	Flask3
2323.10009765625	0	10	T0-B5	Flask3
30651.400390625	0	10	T0-B5	Flask3
7935.2001953125	0	10	T0-B5	Flask3
11698.5	0	10	T0-B5	Flask3
45049.1015625	0	10	T0-B5	Flask3
26782.30078125	0	10	T0-B5	Flask3
59682.19921875	0	10	T0-B5	Flask3
5355.60009765625	0	10	T0-B5	Flask3
4179.89990234375	0	10	T0-B5	Flask3
29008.30078125	0	10	T0-B5	Flask3
6016.7001953125	0	10	T0-B5	Flask3
3336.89990234375	0	10	T0-B5	Flask3
47484.6015625	0	10	T0-B5	Flask3
2173	0	10	T0-B5	Flask3
1927.59997558594	0	10	T0-B5	Flask3
7404.2998046875	0	10	T0-B5	Flask3
4526.7998046875	0	10	T0-B5	Flask3
34896.6015625	0	10	T0-B5	Flask3
17735.599609375	0	10	T0-B5	Flask3
6789.39990234375	0	10	T0-B5	Flask3
5034.2001953125	0	10	T0-B5	Flask3
4406.7001953125	0	10	T0-B5	Flask3
5136	0	10	T0-B5	Flask3
9410.099609375	0	10	T0-B5	Flask3
5110.10009765625	0	10	T0-B5	Flask3
5499	0	10	T0-B5	Flask3
20338.400390625	0	10	T0-B5	Flask3
12196	0	10	T0-B5	Flask3
34476.69921875	0	10	T0-B5	Flask3
13283.599609375	0	10	T0-B5	Flask3
10756.2998046875	0	10	T0-B5	Flask3
9971.5	0	10	T0-B5	Flask3
25008.599609375	0	10	T0-B5	Flask3
29382	0	10	T0-B5	Flask3
8677.7998046875	0	10	T0-B5	Flask3
8607.599609375	0	10	T0-B5	Flask3
7696.5	0	10	T0-B5	Flask3
14759.7001953125	0	10	T0-B5	Flask3
24651.69921875	0	10	T0-B5	Flask3
127845	0	10	T0-B5	Flask3
10491.099609375	0	10	T0-B5	Flask3
71536.5	0	10	T0-B5	Flask3
747.400024414062	0	10	T0-B5	Flask3
15487.5	0	10	T0-B5	Flask3
8245	0	10	T0-B5	Flask3
5044.2001953125	0	10	T0-B5	Flask3
41514.1015625	0	10	T0-B5	Flask3
1189.80004882812	0	10	T0-B5	Flask3
21378.900390625	0	10	T0-B5	Flask3
8631.7998046875	0	10	T0-B5	Flask3
79431.703125	0	10	T0-B5	Flask3
9016.900390625	0	10	T0-B5	Flask3
4213.60009765625	0	10	T0-B5	Flask3
2560.80004882812	0	10	T0-B5	Flask3
3281.5	0	10	T0-B5	Flask3
4471.10009765625	0	10	T0-B5	Flask3
3814.19995117188	0	10	T0-B5	Flask3
560120.1875	0	10	T0-B5	Flask3
1561.90002441406	0	10	T0-B5	Flask3
15602.099609375	0	10	T0-B5	Flask3
59611.3984375	0	10	T0-B5	Flask3
9959.900390625	0	10	T0-B5	Flask3
32402	0	10	T0-B5	Flask3
25930.80078125	0	10	T0-B5	Flask3
4205.89990234375	0	10	T0-B5	Flask3
10289.7001953125	0	10	T0-B5	Flask3
9365.7998046875	0	10	T0-B5	Flask3
822.700012207031	0	10	T0-B5	Flask3
16841.599609375	0	10	T0-B5	Flask3
12518	0	10	T0-B5	Flask3
5312.60009765625	0	10	T0-B5	Flask3
11312.5	0	10	T0-B5	Flask3
2163.60009765625	0	10	T0-B5	Flask3
1723.59997558594	0	10	T0-B5	Flask3
16885.19921875	0	10	T0-B5	Flask3
4483.5	0	10	T0-B5	Flask3
65424.8984375	0	10	T0-B5	Flask3
6511.39990234375	0	10	T0-B5	Flask3
25216.19921875	0	10	T0-B5	Flask3
63002.8984375	0	10	T0-B5	Flask3
11879.7998046875	0	10	T0-B5	Flask3
2855.30004882812	0	10	T0-B5	Flask3
13082.5	0	10	T0-B5	Flask3
40529.8984375	0	10	T0-B5	Flask3
55872.8984375	0	10	T0-B5	Flask3
32447.80078125	0	10	T0-B5	Flask3
58448.3984375	0	10	T0-B5	Flask3
8496.099609375	0	10	T0-B5	Flask3
13474.400390625	0	10	T0-B5	Flask3
3465.89990234375	0	10	T0-B5	Flask3
7873.10009765625	0	10	T0-B5	Flask3
4582.39990234375	0	10	T0-B5	Flask3
11700.2001953125	0	10	T0-B5	Flask3
8932.099609375	0	10	T0-B5	Flask3
2108	0	10	T0-B5	Flask3
8072.7998046875	0	10	T0-B5	Flask3
3024.89990234375	0	10	T0-B5	Flask3
5247	0	10	T0-B5	Flask3
17026.400390625	0	10	T0-B5	Flask3
14192.400390625	0	10	T0-B5	Flask3
25607.400390625	0	10	T0-B5	Flask3
9452.2998046875	0	10	T0-B5	Flask3
2373.39990234375	0	10	T0-B5	Flask3
19258.30078125	0	10	T0-B5	Flask3
16605.400390625	0	10	T0-B5	Flask3
20282.599609375	0	10	T0-B5	Flask3
3580.19995117188	0	10	T0-B5	Flask3
31166.599609375	0	10	T0-B5	Flask3
4977.89990234375	0	10	T0-B5	Flask3
5528.10009765625	0	10	T0-B5	Flask3
3192.5	0	10	T0-B5	Flask3
67321.5	0	10	T0-B5	Flask3
7438	0	10	T0-B5	Flask3
12888.400390625	0	10	T0-B5	Flask3
12143.7998046875	0	10	T0-B5	Flask3
20966.5	0	10	T0-B5	Flask3
2147.30004882812	0	10	T0-B5	Flask3
15353.400390625	0	10	T0-B5	Flask3
4395.2998046875	0	10	T0-B5	Flask3
3411.69995117188	0	10	T0-B5	Flask3
8396.7001953125	0	10	T0-B5	Flask3
50850.1015625	0	10	T0-B5	Flask3
11566.7998046875	0	10	T0-B5	Flask3
2637.69995117188	0	10	T0-B5	Flask3
167325.5	0	10	T0-B5	Flask3
3403.19995117188	0	10	T0-B5	Flask3
14223	0	10	T0-B5	Flask3
3090	0	10	T0-B5	Flask3
35381	0	10	T0-B5	Flask3
3578.89990234375	0	10	T0-B5	Flask3
10525	0	10	T0-B5	Flask3
16011.2001953125	0	10	T0-B5	Flask3
4651.2001953125	0	10	T0-B5	Flask3
7634.7998046875	0	10	T0-B5	Flask3
18326.19921875	0	10	T0-B5	Flask3
7594	0	10	T0-B5	Flask3
32124.599609375	0	10	T0-B5	Flask3
6399.2001953125	0	10	T0-B5	Flask3
4789.10009765625	0	10	T0-B5	Flask3
33656	0	10	T0-B5	Flask3
3453.10009765625	0	10	T0-B5	Flask3
5820.2001953125	0	10	T0-B5	Flask3
150962.40625	0	10	T0-B5	Flask3
4727.7001953125	0	10	T0-B5	Flask3
17296.5	0	10	T0-B5	Flask3
50156	0	10	T0-B5	Flask3
10643.400390625	0	10	T0-B5	Flask3
160552.90625	0	10	T0-B5	Flask3
80813.203125	0	10	T0-B5	Flask3
11120.7998046875	0	10	T0-B5	Flask3
14760.599609375	0	10	T0-B5	Flask3
3310.19995117188	0	10	T0-B5	Flask3
23198.69921875	0	10	T0-B5	Flask3
2001.30004882812	0	10	T0-B5	Flask3
22972.69921875	0	10	T0-B5	Flask3
5392.10009765625	0	10	T0-B5	Flask3
58349.1015625	0	10	T0-B5	Flask3
10304.599609375	0	10	T0-B5	Flask3
3662.89990234375	0	10	T0-B5	Flask3
11141	0	10	T0-B5	Flask3
15135.099609375	0	10	T0-B5	Flask3
14835.599609375	0	10	T0-B5	Flask3
16473	0	10	T0-B5	Flask3
2030.40002441406	0	10	T0-B5	Flask3
43388.3984375	0	10	T0-B5	Flask3
8260	0	10	T0-B5	Flask3
7629.5	0	10	T0-B5	Flask3
6310.89990234375	0	10	T0-B5	Flask3
14262	0	10	T0-B5	Flask3
6020.39990234375	0	10	T0-B5	Flask3
3122.69995117188	0	10	T0-B5	Flask3
4964.60009765625	0	10	T0-B5	Flask3
4079.19995117188	0	10	T0-B5	Flask3
206887.90625	0	10	T0-B5	Flask3
4505.2001953125	0	10	T0-B5	Flask3
6779.7998046875	0	10	T0-B5	Flask3
3848.39990234375	0	10	T0-B5	Flask3
7198.7998046875	0	10	T0-B5	Flask3
37587.6015625	0	10	T0-B5	Flask3
8729.5	0	10	T0-B5	Flask3
15766.2001953125	0	10	T0-B5	Flask3
6411.5	0	10	T0-B5	Flask3
7339.10009765625	0	10	T0-B5	Flask3
11211.900390625	0	10	T0-B5	Flask3
12189.900390625	0	10	T0-B5	Flask3
26600.400390625	0	10	T0-B5	Flask3
42942.30078125	0	10	T0-B5	Flask3
3607	0	10	T0-B5	Flask3
6074.2001953125	0	10	T0-B5	Flask3
11414.900390625	0	10	T0-B5	Flask3
6450.2998046875	0	10	T0-B5	Flask3
5038	0	10	T0-B5	Flask3
9938.7998046875	0	10	T0-B5	Flask3
3034.60009765625	0	10	T0-B5	Flask3
11354.400390625	0	10	T0-B5	Flask3
21221	0	10	T0-B5	Flask3
10219.7001953125	0	10	T0-B5	Flask3
3872.39990234375	0	10	T0-B5	Flask3
4260.2001953125	0	10	T0-B5	Flask3
11211.7001953125	0	10	T0-B5	Flask3
3679.10009765625	0	10	T0-B5	Flask3
8714	0	10	T0-B5	Flask3
7698.5	0	10	T0-B5	Flask3
8184.7001953125	0	10	T0-B5	Flask3
8078.39990234375	0	10	T0-B5	Flask3
3574.10009765625	0	10	T0-B5	Flask3
12153.2001953125	0	10	T0-B5	Flask3
11020.7001953125	0	10	T0-B5	Flask3
26559.30078125	0	10	T0-B5	Flask3
17382.900390625	0	10	T0-B5	Flask3
1726.80004882812	0	10	T0-B5	Flask3
23034.099609375	0	10	T0-B5	Flask3
14833.7001953125	0	10	T0-B5	Flask3
3546.39990234375	0	10	T0-B5	Flask3
8091.89990234375	0	10	T0-B5	Flask3
138022.203125	0	10	T0-B5	Flask3
21347	0	10	T0-B5	Flask3
12980.400390625	0	10	T0-B5	Flask3
1459.80004882812	0	10	T0-B5	Flask3
15429	0	10	T0-B5	Flask3
1350.80004882812	0	10	T0-B5	Flask3
12251.400390625	0	10	T0-B5	Flask3
5626.60009765625	0	10	T0-B5	Flask3
2848.39990234375	0	10	T0-B5	Flask3
9182.099609375	0	10	T0-B5	Flask3
4858.60009765625	0	10	T0-B5	Flask3
9524.5	0	10	T0-B5	Flask3
3852.89990234375	0	10	T0-B5	Flask3
27279.900390625	0	10	T0-B5	Flask3
11013.5	0	10	T0-B5	Flask3
3976.39990234375	0	10	T0-B5	Flask3
2807.69995117188	0	10	T0-B5	Flask3
85119.203125	0	10	T0-B5	Flask3
7145.89990234375	0	10	T0-B5	Flask3
6638.39990234375	0	10	T0-B5	Flask3
80512.6015625	0	10	T0-B5	Flask3
31237.599609375	0	10	T0-B5	Flask3
657.400024414062	0	10	T0-B5	Flask3
11162	0	10	T0-B5	Flask3
1125.09997558594	0	10	T0-B5	Flask3
19575.400390625	0	10	T0-B5	Flask3
18882	0	10	T0-B5	Flask3
3190	0	10	T0-B5	Flask3
5838.10009765625	0	10	T0-B5	Flask3
2635.89990234375	0	10	T0-B5	Flask3
7014.60009765625	0	10	T0-B5	Flask3
8793.5	0	10	T0-B5	Flask3
2770.39990234375	0	10	T0-B5	Flask3
13713.400390625	0	10	T0-B5	Flask3
3085.39990234375	0	10	T0-B5	Flask3
3372.89990234375	0	10	T0-B5	Flask3
3971.80004882812	0	10	T0-B5	Flask3
32198.80078125	0	10	T0-B5	Flask3
3499.69995117188	0	10	T0-B5	Flask3
38167.69921875	0	10	T0-B5	Flask3
23216.19921875	0	10	T0-B5	Flask3
16791.30078125	0	10	T0-B5	Flask3
11500.400390625	0	10	T0-B5	Flask3
6673	0	10	T0-B5	Flask3
8433.900390625	0	10	T0-B5	Flask3
48008.6015625	0	10	T0-B5	Flask3
16148	0	10	T0-B5	Flask3
56138.8984375	0	10	T0-B5	Flask3
7821.39990234375	0	10	T0-B5	Flask3
12318.7001953125	0	10	T0-B5	Flask3
2125.10009765625	0	10	T0-B5	Flask3
12569.900390625	0	10	T0-B5	Flask3
17035.69921875	0	10	T0-B5	Flask3
14923.5	0	10	T0-B5	Flask3
11873.2998046875	0	10	T0-B5	Flask3
6052.7998046875	0	10	T0-B5	Flask3
10934.099609375	0	10	T0-B5	Flask3
3191.69995117188	0	10	T0-B5	Flask3
82607.203125	0	10	T0-B5	Flask3
26887.69921875	0	10	T0-B5	Flask3
1642.09997558594	0	10	T0-B5	Flask3
7002	0	10	T0-B5	Flask3
8569.2998046875	0	10	T0-B5	Flask3
2719.69995117188	0	10	T0-B5	Flask3
1716.40002441406	0	10	T0-B5	Flask3
3788.30004882812	0	10	T0-B5	Flask3
2981.19995117188	0	10	T0-B5	Flask3
14668.599609375	0	10	T0-B5	Flask3
2114.30004882812	0	10	T0-B5	Flask3
5843.39990234375	0	10	T0-B5	Flask3
8793.599609375	0	10	T0-B5	Flask3
79268.796875	0	10	T0-B5	Flask3
33728.5	0	10	T0-B5	Flask3
30244.69921875	0	10	T0-B5	Flask3
27783	0	10	T0-B5	Flask3
13403.400390625	0	10	T0-B5	Flask3
22732.80078125	0	10	T0-B5	Flask3
8304.7001953125	0	10	T0-B5	Flask3
6794	0	10	T0-B5	Flask3
2417.39990234375	0	10	T0-B5	Flask3
26791.30078125	0	10	T0-B5	Flask3
3778.69995117188	0	10	T0-B5	Flask3
11332.900390625	0	10	T0-B5	Flask3
7685.10009765625	0	10	T0-B5	Flask3
5639.60009765625	0	10	T0-B5	Flask3
5577.2001953125	0	10	T0-B5	Flask3
13067.099609375	0	10	T0-B5	Flask3
59558	0	10	T0-B5	Flask3
18190.19921875	0	10	T0-B5	Flask3
15177.900390625	0	10	T0-B5	Flask3
4201.2001953125	0	10	T0-B5	Flask3
2574	0	10	T0-B5	Flask3
8814.2001953125	0	10	T0-B5	Flask3
5321.60009765625	0	10	T0-B5	Flask3
9818.5	0	10	T0-B5	Flask3
8715.900390625	0	10	T0-B5	Flask3
10752.2998046875	0	10	T0-B5	Flask3
4641.89990234375	0	10	T0-B5	Flask3
22860.900390625	0	10	T0-B5	Flask3
6999.89990234375	0	10	T0-B5	Flask3
1986.19995117188	0	10	T0-B5	Flask3
2483.60009765625	0	10	T0-B5	Flask3
72209.703125	0	10	T0-B5	Flask3
39450.5	0	10	T0-B5	Flask3
4760.2001953125	0	10	T0-B5	Flask3
76666.296875	0	10	T0-B5	Flask3
115524.5	0	10	T0-B5	Flask3
2156.60009765625	0	10	T0-B5	Flask3
5246	0	10	T0-B5	Flask3
7156.2001953125	0	10	T0-B5	Flask3
11899.5	0	10	T0-B5	Flask3
12336.5	0	10	T0-B5	Flask3
5482.2998046875	0	10	T0-B5	Flask3
2721.5	0	10	T0-B5	Flask3
5744.7001953125	0	10	T0-B5	Flask3
12830.2001953125	0	10	T0-B5	Flask3
18871.5	0	10	T0-B5	Flask3
4105.39990234375	0	10	T0-B5	Flask3
7941.60009765625	0	10	T0-B5	Flask3
17544.19921875	0	10	T0-B5	Flask3
5528.60009765625	0	10	T0-B5	Flask3
16006.599609375	0	10	T0-B5	Flask3
14554.7998046875	0	10	T0-B5	Flask3
6285.89990234375	0	10	T0-B5	Flask3
6189.2001953125	0	10	T0-B5	Flask3
53603.80078125	0	10	T0-B5	Flask3
9736	0	10	T0-B5	Flask3
3338.80004882812	0	10	T0-B5	Flask3
8684.900390625	0	10	T0-B5	Flask3
18206.400390625	0	10	T0-B5	Flask3
4448.60009765625	0	10	T0-B5	Flask3
4425.2001953125	0	10	T0-B5	Flask3
4605.10009765625	0	10	T0-B5	Flask3
11377.099609375	0	10	T0-B5	Flask3
12345.5	0	10	T0-B5	Flask3
8865.900390625	0	10	T0-B5	Flask3
3242.5	0	10	T0-B5	Flask3
5479.7001953125	0	10	T0-B5	Flask3
7228.7001953125	0	10	T0-B5	Flask3
20365.5	0	10	T0-B5	Flask3
24768.900390625	0	10	T0-B5	Flask3
6267.60009765625	0	10	T0-B5	Flask3
10733	0	10	T0-B5	Flask3
9951.2998046875	0	10	T0-B5	Flask3
235.399993896484	0	10	T0-B5	Flask3
23409.400390625	0	10	T0-B5	Flask3
9672.2998046875	0	10	T0-B5	Flask3
24878.599609375	0	10	T0-B5	Flask3
14070.599609375	0	10	T0-B5	Flask3
11715.2998046875	0	10	T0-B5	Flask3
30753.400390625	0	10	T0-B5	Flask3
9612.400390625	0	10	T0-B5	Flask3
37671.30078125	0	10	T0-B5	Flask3
6745.39990234375	0	10	T0-B5	Flask3
8329.7001953125	0	10	T0-B5	Flask3
24762	0	10	T0-B5	Flask3
15638.7998046875	0	10	T0-B5	Flask3
11972.2001953125	0	10	T0-B5	Flask3
4818	0	10	T0-B5	Flask3
55351.80078125	0	10	T0-B5	Flask3
11201	0	10	T0-B5	Flask3
9812.400390625	0	10	T0-B5	Flask3
62817.1015625	0	10	T0-B5	Flask3
1693	0	10	T0-B5	Flask3
7025	0	10	T0-B5	Flask3
4537.7998046875	0	10	T0-B5	Flask3
6178.5	0	10	T0-B5	Flask3
39620.19921875	0	10	T0-B5	Flask3
11221.7001953125	0	10	T0-B5	Flask3
3204.19995117188	0	10	T0-B5	Flask3
12598.099609375	0	10	T0-B5	Flask3
8612	0	10	T0-B5	Flask3
6431.5	0	10	T0-B5	Flask3
8222.7001953125	0	10	T0-B5	Flask3
3712.80004882812	0	10	T0-B5	Flask3
88200.5	0	10	T0-B5	Flask3
8111.7998046875	0	10	T0-B5	Flask3
5745.7998046875	0	10	T0-B5	Flask3
8775.5	0	10	T0-B5	Flask3
14590.099609375	0	10	T0-B5	Flask3
12982.400390625	0	10	T0-B5	Flask3
16226	0	10	T0-B5	Flask3
9308.2998046875	0	10	T0-B5	Flask3
35182	0	10	T0-B5	Flask3
250692.796875	0	10	T0-B5	Flask3
36273.8984375	0	10	T0-B5	Flask3
48020.80078125	0	10	T0-B5	Flask3
17088.5	0	10	T0-B5	Flask3
14891.900390625	0	10	T0-B5	Flask3
14010.7001953125	0	10	T0-B5	Flask3
2612.39990234375	0	10	T0-B5	Flask3
10428.599609375	0	10	T0-B5	Flask3
17202.30078125	0	10	T0-B5	Flask3
7192.7998046875	0	10	T0-B5	Flask3
5796.60009765625	0	10	T0-B5	Flask3
7329.2001953125	0	10	T0-B5	Flask3
10208.900390625	0	10	T0-B5	Flask3
3738.69995117188	0	10	T0-B5	Flask3
4429.7998046875	0	10	T0-B5	Flask3
21933.19921875	0	10	T0-B5	Flask3
9909.099609375	0	10	T0-B5	Flask3
11271.2998046875	0	10	T0-B5	Flask3
13024.7001953125	0	10	T0-B5	Flask3
5074.60009765625	0	10	T0-B5	Flask3
4527.7998046875	0	10	T0-B5	Flask3
16496.900390625	0	10	T0-B5	Flask3
2157.19995117188	0	10	T0-B5	Flask3
6062	0	10	T0-B5	Flask3
5416	0	10	T0-B5	Flask3
2633.10009765625	0	10	T0-B5	Flask3
30211.099609375	0	10	T0-B5	Flask3
4336.39990234375	0	10	T0-B5	Flask3
10571.7998046875	0	10	T0-B5	Flask3
9359.2001953125	0	10	T0-B5	Flask3
8532.5	0	10	T0-B5	Flask3
16066.099609375	0	10	T0-B5	Flask3
18688.69921875	0	10	T0-B5	Flask3
3168.39990234375	0	10	T0-B5	Flask3
2518.39990234375	0	10	T0-B5	Flask3
4418.60009765625	0	10	T0-B5	Flask3
7639.2998046875	0	10	T0-B5	Flask3
86741	0	10	T0-B5	Flask3
491586.09375	0	10	T0-B5	Flask3
33759.69921875	0	10	T0-B5	Flask3
2895	0	10	T0-B5	Flask3
11363.400390625	0	10	T0-B5	Flask3
20185.900390625	0	10	T0-B5	Flask3
29274.900390625	0	10	T0-B5	Flask3
4120.39990234375	0	10	T0-B5	Flask3
1528	0	10	T0-B5	Flask3
73382.296875	0	10	T0-B5	Flask3
30457.69921875	0	10	T0-B5	Flask3
9074.599609375	0	10	T0-B5	Flask3
23751	0	10	T0-B5	Flask3
67274.296875	0	10	T0-B5	Flask3
52499	0	10	T0-B5	Flask3
1894.40002441406	0	10	T0-B5	Flask3
13687.599609375	0	10	T0-B5	Flask3
780.200012207031	0	10	T0-B5	Flask3
10858.400390625	0	10	T0-B5	Flask3
7559.7998046875	0	10	T0-B5	Flask3
10302.900390625	0	10	T0-B5	Flask3
48808.19921875	0	10	T0-B5	Flask3
3140.60009765625	0	10	T0-B5	Flask3
12753.2998046875	0	10	T0-B5	Flask3
4282.2001953125	0	10	T0-B5	Flask3
10562.2001953125	0	10	T0-B5	Flask3
2314.60009765625	0	10	T0-B5	Flask3
1596.80004882812	0	10	T0-B5	Flask3
3083	0	10	T0-B5	Flask3
4704.5	0	10	T0-B5	Flask3
898.599975585938	0	10	T0-B5	Flask3
14098.7001953125	0	10	T0-B5	Flask3
61189.19921875	0	10	T0-B5	Flask3
5876.60009765625	0	10	T0-B5	Flask3
48201	0	10	T0-B5	Flask3
10218.599609375	0	10	T0-B5	Flask3
3794.89990234375	0	10	T0-B5	Flask3
32430.19921875	0	10	T0-B5	Flask3
6571.2998046875	0	10	T0-B5	Flask3
27490.400390625	0	10	T0-B5	Flask3
45955	0	10	T0-B5	Flask3
2640.60009765625	0	10	T0-B5	Flask3
111141.203125	0	10	T0-B5	Flask3
7311.39990234375	0	10	T0-B5	Flask3
15305.099609375	0	10	T0-B5	Flask3
7338.7998046875	0	10	T0-B5	Flask3
13555.5	0	10	T0-B5	Flask3
16666.30078125	0	10	T0-B5	Flask3
15718.2998046875	0	10	T0-B5	Flask3
22093	0	10	T0-B5	Flask3
27198.5	0	10	T0-B5	Flask3
6038.2001953125	0	10	T0-B5	Flask3
26800.900390625	0	10	T0-B5	Flask3
4992.7001953125	0	10	T0-B5	Flask3
7198.39990234375	0	10	T0-B5	Flask3
6092.10009765625	0	10	T0-B5	Flask3
19667.599609375	0	10	T0-B5	Flask3
7032.5	0	10	T0-B5	Flask3
3241.89990234375	0	10	T0-B5	Flask3
11426.099609375	0	10	T0-B5	Flask3
34353.5	0	10	T0-B5	Flask3
15417.7998046875	0	10	T0-B5	Flask3
4457.10009765625	0	10	T0-B5	Flask3
3696.39990234375	0	10	T0-B5	Flask3
11493.2998046875	0	10	T0-B5	Flask3
4353.10009765625	0	10	T0-B5	Flask3
2925.60009765625	0	10	T0-B5	Flask3
45341.30078125	0	10	T0-B5	Flask3
35479.19921875	0	10	T0-B5	Flask3
30493.400390625	0	10	T0-B5	Flask3
12146.5	0	10	T0-B5	Flask3
7626.89990234375	0	10	T0-B5	Flask3
17046.80078125	0	10	T0-B5	Flask3
8713.2998046875	0	10	T0-B5	Flask3
4631.10009765625	0	10	T0-B5	Flask3
14482.5	0	10	T0-B5	Flask3
2213.30004882812	0	10	T0-B5	Flask3
2492.10009765625	0	10	T0-B5	Flask3
4793.7998046875	0	10	T0-B5	Flask3
7612.7001953125	0	10	T0-B5	Flask3
22010.099609375	0	10	T0-B5	Flask3
5689.7998046875	0	10	T0-B5	Flask3
90767.703125	0	10	T0-B5	Flask3
7986.7001953125	0	10	T0-B5	Flask3
5425	0	10	T0-B5	Flask3
7697	0	10	T0-B5	Flask3
13080.7998046875	0	10	T0-B5	Flask3
23947.19921875	0	10	T0-B5	Flask3
24120.69921875	0	10	T0-B5	Flask3
53849.3984375	0	10	T0-B5	Flask3
11011.7001953125	0	10	T0-B5	Flask3
3394.39990234375	0	10	T0-B5	Flask3
13653	0	10	T0-B5	Flask3
13243.099609375	0	10	T0-B5	Flask3
6119	0	10	T0-B5	Flask3
7868.2998046875	0	10	T0-B5	Flask3
10650.2998046875	0	10	T0-B5	Flask3
1959.09997558594	0	10	T0-B5	Flask3
4541.2001953125	0	10	T0-B5	Flask3
18544.80078125	0	10	T0-B5	Flask3
6748	0	10	T0-B5	Flask3
6210.2998046875	0	10	T0-B5	Flask3
321.899993896484	0	10	T0-B5	Flask3
6261	0	10	T0-B5	Flask3
11248.099609375	0	10	T0-B5	Flask3
13859	0	10	T0-B5	Flask3
15205.400390625	0	10	T0-B5	Flask3
75020.296875	0	10	T0-B5	Flask3
4268.39990234375	0	10	T0-B5	Flask3
12226.400390625	0	10	T0-B5	Flask3
34138.5	0	10	T0-B5	Flask3
18134.900390625	0	10	T0-B5	Flask3
6972.7998046875	0	10	T0-B5	Flask3
15478.900390625	0	10	T0-B5	Flask3
17743.400390625	0	10	T0-B5	Flask3
16820	0	10	T0-B5	Flask3
23068.69921875	0	10	T0-B5	Flask3
24382.900390625	0	10	T0-B5	Flask3
5049.10009765625	0	10	T0-B5	Flask3
3834.19995117188	0	10	T0-B5	Flask3
20144.5	0	10	T0-B5	Flask3
3173.19995117188	0	10	T0-B5	Flask3
9934.2001953125	0	10	T0-B5	Flask3
3246.89990234375	0	10	T0-B5	Flask3
8433.2001953125	0	10	T0-B5	Flask3
2575.10009765625	0	10	T0-B5	Flask3
29456.5	0	10	T0-B5	Flask3
14234.2001953125	0	10	T0-B5	Flask3
3521.60009765625	0	10	T0-B5	Flask3
9505.900390625	0	10	T0-B5	Flask3
9295.7001953125	0	10	T0-B5	Flask3
2820.89990234375	0	10	T0-B5	Flask3
29592	0	10	T0-B5	Flask3
2594.10009765625	0	10	T0-B5	Flask3
9514.599609375	0	10	T0-B5	Flask3
4339.60009765625	0	10	T0-B5	Flask3
62847.19921875	0	10	T0-B5	Flask3
3761.19995117188	0	10	T0-B5	Flask3
7767.89990234375	0	10	T0-B5	Flask3
3948.19995117188	0	10	T0-B5	Flask3
3926.89990234375	0	10	T0-B5	Flask3
6781.2001953125	0	10	T0-B5	Flask3
16748.80078125	0	10	T0-B5	Flask3
29927.400390625	0	10	T0-B5	Flask3
9206.7998046875	0	10	T0-B5	Flask3
20954.400390625	0	10	T0-B5	Flask3
45731.6015625	0	10	T0-B5	Flask3
4433.60009765625	0	10	T0-B5	Flask3
16982.599609375	0	10	T0-B5	Flask3
6505.10009765625	0	10	T0-B5	Flask3
12145.599609375	0	10	T0-B5	Flask3
9086.7001953125	0	10	T0-B5	Flask3
7941	0	10	T0-B5	Flask3
3821.19995117188	0	10	T0-B5	Flask3
176220.703125	0	10	T0-B5	Flask3
20437.5	0	10	T0-B5	Flask3
6260.5	0	10	T0-B5	Flask3
1759	0	10	T0-B5	Flask3
152182.90625	0	10	T0-B5	Flask3
17848.80078125	0	10	T0-B5	Flask3
3541.60009765625	0	10	T0-B5	Flask3
4742.2001953125	0	10	T0-B5	Flask3
2199.19995117188	0	10	T0-B5	Flask3
3265.19995117188	0	10	T0-B5	Flask3
18622.400390625	0	10	T0-B5	Flask3
2772.30004882812	0	10	T0-B5	Flask3
19197	0	10	T0-B5	Flask3
9415.099609375	0	10	T0-B5	Flask3
36188.19921875	0	10	T0-B5	Flask3
54328.3984375	0	10	T0-B5	Flask3
8182.7001953125	0	10	T0-B5	Flask3
7943	0	10	T0-B5	Flask3
1680.59997558594	0	10	T0-B5	Flask3
9519	0	10	T0-B5	Flask3
27351.30078125	0	10	T0-B5	Flask3
37542.19921875	0	10	T0-B5	Flask3
12826.7001953125	0	10	T0-B5	Flask3
2749.30004882812	0	10	T0-B5	Flask3
7091.89990234375	0	10	T0-B5	Flask3
28258.900390625	0	10	T0-B5	Flask3
5128.39990234375	0	10	T0-B5	Flask3
27985.30078125	0	10	T0-B5	Flask3
8531.400390625	0	10	T0-B5	Flask3
11453.900390625	0	10	T0-B5	Flask3
11005.400390625	0	10	T0-B5	Flask3
2903.10009765625	0	10	T0-B5	Flask3
9729.099609375	0	10	T0-B5	Flask3
7288.60009765625	0	10	T0-B5	Flask3
27490.30078125	0	10	T0-B5	Flask3
39675	0	10	T0-B5	Flask3
22498.099609375	0	10	T0-B5	Flask3
14856.7998046875	0	10	T0-B5	Flask3
2001	0	10	T0-B5	Flask3
2108	0	10	T0-B5	Flask3
3064.5	0	10	T0-B5	Flask3
1976.19995117188	0	10	T0-B5	Flask3
5248.39990234375	0	10	T0-B5	Flask3
45362	0	10	T0-B5	Flask3
4301.5	0	10	T0-B5	Flask3
6714	0	10	T0-B5	Flask3
6730.2998046875	0	10	T0-B5	Flask3
2462.69995117188	0	10	T0-B5	Flask3
14449.900390625	0	10	T0-B5	Flask3
64292.80078125	0	10	T0-B5	Flask3
9095.7001953125	0	10	T0-B5	Flask3
14043	0	10	T0-B5	Flask3
58330.80078125	0	10	T0-B5	Flask3
5049.2001953125	0	10	T0-B5	Flask3
24405.5	0	10	T0-B5	Flask3
11121	0	10	T0-B5	Flask3
6968.2998046875	0	10	T0-B5	Flask3
2738.10009765625	0	10	T0-B5	Flask3
45066	0	10	T0-B5	Flask3
3642.30004882812	0	10	T0-B5	Flask3
11215.2001953125	0	10	T0-B5	Flask3
19066.69921875	0	10	T0-B5	Flask3
3309.69995117188	0	10	T0-B5	Flask3
9210.2001953125	0	10	T0-B5	Flask3
12944.2001953125	0	10	T0-B5	Flask3
12160.2001953125	0	10	T0-B5	Flask3
150178	0	10	T0-B5	Flask3
6052	0	10	T0-B5	Flask3
97654.6015625	0	10	T0-B5	Flask3
23079.30078125	0	10	T0-B5	Flask3
3411.10009765625	0	10	T0-B5	Flask3
378.399993896484	0	10	T0-B5	Flask3
9530.400390625	0	10	T0-B5	Flask3
23129.400390625	0	10	T0-B5	Flask3
1925.59997558594	0	10	T0-B5	Flask3
7318.7001953125	0	10	T0-B5	Flask3
69431.796875	0	10	T0-B5	Flask3
4817.5	0	10	T0-B5	Flask3
4173.60009765625	0	10	T0-B5	Flask3
20657.099609375	0	10	T0-B5	Flask3
25579.19921875	0	10	T0-B5	Flask3
1418.90002441406	0	10	T0-B5	Flask3
6224.10009765625	0	10	T0-B5	Flask3
18781.19921875	0	10	T0-B5	Flask3
5746.89990234375	0	10	T0-B5	Flask3
4553.89990234375	0	10	T0-B5	Flask3
9491	0	10	T0-B5	Flask3
7419.7998046875	0	10	T0-B5	Flask3
4398.7001953125	0	10	T0-B5	Flask3
34410.1015625	0	10	T0-B5	Flask3
6087.2998046875	0	10	T0-B5	Flask3
3428.60009765625	0	10	T0-B5	Flask3
3669.80004882812	0	10	T0-B5	Flask3
9546.599609375	0	10	T0-B5	Flask3
12228.2001953125	0	10	T0-B5	Flask3
15661.5	0	10	T0-B5	Flask3
20241.599609375	0	10	T0-B5	Flask3
4496.39990234375	0	10	T0-B5	Flask3
12439.599609375	0	10	T0-B5	Flask3
6591.5	0	10	T0-B5	Flask3
5558.39990234375	0	10	T0-B5	Flask3
7655.7998046875	0	10	T0-B5	Flask3
7002.2998046875	0	10	T0-B5	Flask3
28078.900390625	0	10	T0-B5	Flask3
8430.599609375	0	10	T0-B5	Flask3
21428.69921875	0	10	T0-B5	Flask3
5234.2998046875	0	10	T0-B5	Flask3
9386.2998046875	0	10	T0-B5	Flask3
4496.2001953125	0	10	T0-B5	Flask3
3797.89990234375	0	10	T0-B5	Flask3
13921.900390625	0	10	T0-B5	Flask3
693062.5	0	10	T0-B5	Flask3
14080.7001953125	0	10	T0-B5	Flask3
35364.19921875	0	10	T0-B5	Flask3
2551.69995117188	0	10	T0-B5	Flask3
48972.30078125	0	10	T0-B5	Flask3
40584.19921875	0	10	T0-B5	Flask3
11106.400390625	0	10	T0-B5	Flask3
10688.2001953125	0	10	T0-B5	Flask3
6664.2998046875	0	10	T0-B5	Flask3
2860.60009765625	0	10	T0-B5	Flask3
3832.89990234375	0	10	T0-B5	Flask3
2108.5	0	10	T0-B5	Flask3
1927.59997558594	0	10	T0-B5	Flask3
36006.1015625	0	10	T0-B5	Flask3
7911.39990234375	0	10	T0-B5	Flask3
18867.80078125	0	10	T0-B5	Flask3
7174.39990234375	0	10	T0-B5	Flask3
8866.7001953125	0	10	T0-B5	Flask3
5087.60009765625	0	10	T0-B5	Flask3
17154.19921875	0	10	T0-B5	Flask3
15456.400390625	0	10	T0-B5	Flask3
6171.5	0	10	T0-B5	Flask3
23700.80078125	0	10	T0-B5	Flask3
8766.7001953125	0	10	T0-B5	Flask3
2343.39990234375	0	10	T0-B5	Flask3
44560.19921875	0	10	T0-B5	Flask3
23067.5	0	10	T0-B5	Flask3
10568.900390625	0	10	T0-B5	Flask3
10007.599609375	0	10	T0-B5	Flask3
8670.2998046875	0	10	T0-B5	Flask3
10956.2001953125	0	10	T0-B5	Flask3
23534.900390625	0	10	T0-B5	Flask3
1667.40002441406	0	10	T0-B5	Flask3
350064.40625	0	10	T0-B5	Flask3
12658.5	0	10	T0-B5	Flask3
3435.5	0	10	T0-B5	Flask3
19818.599609375	0	10	T0-B5	Flask3
11146.400390625	0	10	T0-B5	Flask3
3905.69995117188	0	10	T0-B5	Flask3
4597.7998046875	0	10	T0-B5	Flask3
11203	0	10	T0-B5	Flask3
641.900024414062	0	10	T0-B5	Flask3
3442.89990234375	0	10	T0-B5	Flask3
5040.7998046875	0	10	T0-B5	Flask3
1537.59997558594	0	10	T0-B5	Flask3
8970.2001953125	0	10	T0-B5	Flask3
6109	0	10	T0-B5	Flask3
52686.19921875	0	10	T0-B5	Flask3
9786.099609375	0	10	T0-B5	Flask3
13479.7998046875	0	10	T0-B5	Flask3
16572.5	0	10	T0-B5	Flask3
18861.900390625	0	10	T0-B5	Flask3
6151.2001953125	0	10	T0-B5	Flask3
100881.796875	0	10	T0-B5	Flask3
11062	0	10	T0-B5	Flask3
14114	0	10	T0-B5	Flask3
12251.599609375	0	10	T0-B5	Flask3
3557.30004882812	0	10	T0-B5	Flask3
20451.400390625	0	10	T0-B5	Flask3
8060.7001953125	0	10	T0-B5	Flask3
9282.7001953125	0	10	T0-B5	Flask3
23691.5	0	10	T0-B5	Flask3
10292.2998046875	0	10	T0-B5	Flask3
3840.39990234375	0	10	T0-B5	Flask3
5009.60009765625	0	10	T0-B5	Flask3
12112.2001953125	0	10	T0-B5	Flask3
3306.19995117188	0	10	T0-B5	Flask3
9813.5	0	10	T0-B5	Flask3
18955.400390625	0	10	T0-B5	Flask3
20608.599609375	0	10	T0-B5	Flask3
7756.2998046875	0	10	T0-B5	Flask3
7054.60009765625	0	10	T0-B5	Flask3
29169.80078125	0	10	T0-B5	Flask3
15603.2001953125	0	10	T0-B5	Flask3
37003.1015625	0	10	T0-B5	Flask3
5670.60009765625	0	10	T0-B5	Flask3
6684.2998046875	0	10	T0-B5	Flask3
9105.7001953125	0	10	T0-B5	Flask3
3291.89990234375	0	10	T0-B5	Flask3
5618.5	0	10	T0-B5	Flask3
8872.7998046875	0	10	T0-B5	Flask3
3881.5	0	10	T0-B5	Flask3
12856.2001953125	0	10	T0-B5	Flask3
9003.099609375	0	10	T0-B5	Flask3
39718.8984375	0	10	T0-B5	Flask3
13108	0	10	T0-B5	Flask3
33200.19921875	0	10	T0-B5	Flask3
56755.19921875	0	10	T0-B5	Flask3
3605.5	0	10	T0-B5	Flask3
7894	0	10	T0-B5	Flask3
4784.7001953125	0	10	T0-B5	Flask3
10574.2001953125	0	10	T0-B5	Flask3
21675.19921875	0	10	T0-B5	Flask3
3999.60009765625	0	10	T0-B5	Flask3
13791.400390625	0	10	T0-B5	Flask3
972.799987792969	0	10	T0-B5	Flask3
21871	0	10	T0-B5	Flask3
2971.39990234375	0	10	T0-B5	Flask3
13778.900390625	0	10	T0-B5	Flask3
3075.19995117188	0	10	T0-B5	Flask3
3032.5	0	10	T0-B5	Flask3
4829.2998046875	0	10	T0-B5	Flask3
384324.3125	0	10	T0-B5	Flask3
3860.89990234375	0	10	T0-B5	Flask3
3224.39990234375	0	10	T0-B5	Flask3
11451.5	0	10	T0-B5	Flask3
24149.69921875	0	10	T0-B5	Flask3
4532.7001953125	0	10	T0-B5	Flask3
3992.10009765625	0	10	T0-B5	Flask3
11816.7001953125	0	10	T0-B5	Flask3
41625	0	10	T0-B5	Flask3
14383.7998046875	0	10	T0-B5	Flask3
4418.2001953125	0	10	T0-B5	Flask3
1770.09997558594	0	10	T0-B5	Flask3
28188.19921875	0	10	T0-B5	Flask3
15243.900390625	0	10	T0-B5	Flask3
5608.60009765625	0	10	T0-B5	Flask3
5325.10009765625	0	10	T0-B5	Flask3
7741.39990234375	0	10	T0-B5	Flask3
7479.10009765625	0	10	T0-B5	Flask3
3642.69995117188	0	10	T0-B5	Flask3
3952.30004882812	0	10	T0-B5	Flask3
2561.80004882812	0	10	T0-B5	Flask3
8677.599609375	0	10	T0-B5	Flask3
3442.89990234375	0	10	T0-B5	Flask3
5949.5	0	10	T0-B5	Flask3
14720.2998046875	0	10	T0-B5	Flask3
9311.7998046875	0	10	T0-B5	Flask3
4565.7998046875	0	10	T0-B5	Flask3
20227.099609375	0	10	T0-B5	Flask3
14173.400390625	0	10	T0-B5	Flask3
11822.7998046875	0	10	T0-B5	Flask3
55982.5	0	10	T0-B5	Flask3
13728.099609375	0	10	T0-B5	Flask3
13845	0	10	T0-B5	Flask3
4030.5	0	10	T0-B5	Flask3
2152.69995117188	0	10	T0-B5	Flask3
67096.796875	0	10	T0-B5	Flask3
1856	0	10	T0-B5	Flask3
8292.599609375	0	10	T0-B5	Flask3
3563.39990234375	0	10	T0-B5	Flask3
5106.5	0	10	T0-B5	Flask3
4447.39990234375	0	10	T0-B5	Flask3
2803.30004882812	0	10	T0-B5	Flask3
1910.5	0	10	T0-B5	Flask3
24328.19921875	0	10	T0-B5	Flask3
36306.80078125	0	10	T0-B5	Flask3
2061.39990234375	0	10	T0-B5	Flask3
3676.10009765625	0	10	T0-B5	Flask3
10294.099609375	0	10	T0-B5	Flask3
4736.7001953125	0	10	T0-B5	Flask3
3279.80004882812	0	10	T0-B5	Flask3
4769.7001953125	0	10	T0-B5	Flask3
11893.599609375	0	10	T0-B5	Flask3
11776.400390625	0	10	T0-B5	Flask3
15498.7998046875	0	10	T0-B5	Flask3
32145.19921875	0	10	T0-B5	Flask3
124739.203125	0	10	T0-B5	Flask3
9422.2001953125	0	10	T0-B5	Flask3
16766.400390625	0	10	T0-B5	Flask3
14914.7001953125	0	10	T0-B5	Flask3
6755.89990234375	0	10	T0-B5	Flask3
7252.7001953125	0	10	T0-B5	Flask3
2868.69995117188	0	10	T0-B5	Flask3
2795.19995117188	0	10	T0-B5	Flask3
60426.1015625	0	10	T0-B5	Flask3
11392.400390625	0	10	T0-B5	Flask3
22008.400390625	0	10	T0-B5	Flask3
6510.2998046875	0	10	T0-B5	Flask3
2396.5	0	10	T0-B5	Flask3
28942.80078125	0	10	T0-B5	Flask3
64857.19921875	0	10	T0-B5	Flask3
8031.2001953125	0	10	T0-B5	Flask3
4186.2001953125	0	10	T0-B5	Flask3
28342.30078125	0	10	T0-B5	Flask3
81545.203125	0	10	T0-B5	Flask3
29721.30078125	0	10	T0-B5	Flask3
997.5	0	10	T0-B5	Flask3
15399.900390625	0	10	T0-B5	Flask3
1693.80004882812	0	10	T0-B5	Flask3
16418	0	10	T0-B5	Flask3
7572.89990234375	0	10	T0-B5	Flask3
4583.7998046875	0	10	T0-B5	Flask3
2522.19995117188	0	10	T0-B5	Flask3
12984.099609375	0	10	T0-B5	Flask3
71536.203125	0	10	T0-B5	Flask3
7288.60009765625	0	10	T0-B5	Flask3
32734.5	0	10	T0-B5	Flask3
1974.19995117188	0	10	T0-B5	Flask3
5406.60009765625	0	10	T0-B5	Flask3
7219.2998046875	0	10	T0-B5	Flask3
3013.19995117188	0	10	T0-B5	Flask3
23619.80078125	0	10	T0-B5	Flask3
4689.7998046875	0	10	T0-B5	Flask3
32928.6015625	0	10	T0-B5	Flask3
35542.69921875	0	10	T0-B5	Flask3
5253.2001953125	0	10	T0-B5	Flask3
21793.599609375	0	10	T0-B5	Flask3
9494.2001953125	0	10	T0-B5	Flask3
5842.39990234375	0	10	T0-B5	Flask3
5181.89990234375	0	10	T0-B5	Flask3
10964.400390625	0	10	T0-B5	Flask3
5691.39990234375	0	10	T0-B5	Flask3
5889.7001953125	0	10	T0-B5	Flask3
8006.89990234375	0	10	T0-B5	Flask3
3204.69995117188	0	10	T0-B5	Flask3
13098.5	0	10	T0-B5	Flask3
2168.39990234375	0	10	T0-B5	Flask3
5351.5	0	10	T0-B5	Flask3
5844.60009765625	0	10	T0-B5	Flask3
7900.5	0	10	T0-B5	Flask3
1587.90002441406	0	10	T0-B5	Flask3
20293.69921875	0	10	T0-B5	Flask3
6398.60009765625	0	10	T0-B5	Flask3
5184.89990234375	0	10	T0-B5	Flask3
47004.80078125	0	10	T0-B5	Flask3
5381.7998046875	0	10	T0-B5	Flask3
2988.89990234375	0	10	T0-B5	Flask3
3424	0	10	T0-B5	Flask3
20170.30078125	0	10	T0-B5	Flask3
37262	0	10	T0-B5	Flask3
9168.7001953125	0	10	T0-B5	Flask3
26349.900390625	0	10	T0-B5	Flask3
15672	0	10	T0-B5	Flask3
3187.60009765625	0	10	T0-B5	Flask3
4744.7998046875	0	10	T0-B5	Flask3
24679.400390625	0	10	T0-B5	Flask3
4557.2998046875	0	10	T0-B5	Flask3
14293.599609375	0	10	T0-B5	Flask3
4577.10009765625	0	10	T0-B5	Flask3
3192.89990234375	0	10	T0-B5	Flask3
4612.7001953125	0	10	T0-B5	Flask3
4662.39990234375	0	10	T0-B5	Flask3
9499	0	10	T0-B5	Flask3
14678.2001953125	0	10	T0-B5	Flask3
24183.69921875	0	10	T0-B5	Flask3
9837.900390625	0	10	T0-B5	Flask3
5229.7998046875	0	10	T0-B5	Flask3
112353.5	0	10	T0-B5	Flask3
2788.10009765625	0	10	T0-B5	Flask3
3659.19995117188	0	10	T0-B5	Flask3
19020.599609375	0	10	T0-B5	Flask3
1243.09997558594	0	10	T0-B5	Flask3
18334.099609375	0	10	T0-B5	Flask3
4005.69995117188	0	10	T0-B5	Flask3
7178.10009765625	0	10	T0-B5	Flask3
4825.5	0	10	T0-B5	Flask3
7551.2998046875	0	10	T0-B5	Flask3
6225.2001953125	0	10	T0-B5	Flask3
70520.203125	0	10	T0-B5	Flask3
885.400024414062	0	10	T0-B5	Flask3
30828	0	10	T0-B5	Flask3
6760.39990234375	0	10	T0-B5	Flask3
26377.69921875	0	10	T0-B5	Flask3
4726.10009765625	0	10	T0-B5	Flask3
41676	0	10	T0-B5	Flask3
2668.10009765625	0	10	T0-B5	Flask3
225.899993896484	0	10	T0-B5	Flask3
10000.599609375	0	10	T0-B5	Flask3
3477.69995117188	0	10	T0-B5	Flask3
1667.69995117188	0	10	T0-B5	Flask3
2306.30004882812	0	10	T0-B5	Flask3
7611.7001953125	0	10	T0-B5	Flask3
9562.099609375	0	10	T0-B5	Flask3
15268.7001953125	0	10	T0-B5	Flask3
6875.39990234375	0	10	T0-B5	Flask3
3915.80004882812	0	10	T0-B5	Flask3
2654.69995117188	0	10	T0-B5	Flask3
36938.3984375	0	10	T0-B5	Flask3
13153.099609375	0	10	T0-B5	Flask3
3797.89990234375	0	10	T0-B5	Flask3
4560.5	0	10	T0-B5	Flask3
3574.10009765625	0	10	T0-B5	Flask3
22339.19921875	0	10	T0-B5	Flask3
4406	0	10	T0-B5	Flask3
20976.400390625	0	10	T0-B5	Flask3
26421.69921875	0	10	T0-B5	Flask3
5358	0	10	T0-B5	Flask3
599	0	10	T0-B5	Flask3
26658.400390625	0	10	T0-B5	Flask3
3520.60009765625	0	10	T0-B5	Flask3
18220.80078125	0	10	T0-B5	Flask3
10667.099609375	0	10	T0-B5	Flask3
16232.599609375	0	10	T0-B5	Flask3
7641.5	0	10	T0-B5	Flask3
3179.89990234375	0	10	T0-B5	Flask3
13582.099609375	0	10	T0-B5	Flask3
1849.80004882812	0	10	T0-B5	Flask3
6752	0	10	T0-B5	Flask3
23699.900390625	0	10	T0-B5	Flask3
15712.5	0	10	T0-B5	Flask3
4716.5	0	10	T0-B5	Flask3
5414.60009765625	0	10	T0-B5	Flask3
13383	0	10	T0-B5	Flask3
3127.30004882812	0	10	T0-B5	Flask3
38571	0	10	T0-B5	Flask3
69745.8984375	0	10	T0-B5	Flask3
6895.5	0	10	T0-B5	Flask3
19410.69921875	0	10	T0-B5	Flask3
28134.900390625	0	10	T0-B5	Flask3
33407.3984375	0	10	T0-B5	Flask3
13787	0	10	T0-B5	Flask3
2449.39990234375	0	10	T0-B5	Flask3
7252.7998046875	0	10	T0-B5	Flask3
2926.10009765625	0	10	T0-B5	Flask3
26412	0	10	T0-B5	Flask3
3385.5	0	10	T0-B5	Flask3
7224.2001953125	0	10	T0-B5	Flask3
2911.30004882812	0	10	T0-B5	Flask3
16623.099609375	0	10	T0-B5	Flask3
3741.30004882812	0	10	T0-B5	Flask3
3724	0	10	T0-B5	Flask3
2770.30004882812	0	10	T0-B5	Flask3
27252.80078125	0	10	T0-B5	Flask3
3365.39990234375	0	10	T0-B5	Flask3
38426.19921875	0	10	T0-B5	Flask3
11728.7998046875	0	10	T0-B5	Flask3
6903.89990234375	0	10	T0-B5	Flask3
4805.7001953125	0	10	T0-B5	Flask3
22743.599609375	0	10	T0-B5	Flask3
54492.6015625	0	10	T0-B5	Flask3
16991.69921875	0	10	T0-B5	Flask3
21080.099609375	0	10	T0-B5	Flask3
7279.89990234375	0	10	T0-B5	Flask3
11376.900390625	0	10	T0-B5	Flask3
5378.7998046875	0	10	T0-B5	Flask3
27973.19921875	0	10	T0-B5	Flask3
3264.80004882812	0	10	T0-B5	Flask3
3487.69995117188	0	10	T0-B5	Flask3
8554.099609375	0	10	T0-B5	Flask3
41456.1015625	0	10	T0-B5	Flask3
2840.5	0	10	T0-B5	Flask3
5141.39990234375	0	10	T0-B5	Flask3
20521.099609375	0	10	T0-B5	Flask3
17007.400390625	0	10	T0-B5	Flask3
13715.2998046875	0	10	T0-B5	Flask3
5627.5	0	10	T0-B5	Flask3
16818.400390625	0	10	T0-B5	Flask3
1985.30004882812	0	10	T0-B5	Flask3
6804.5	0	10	T0-B5	Flask3
4622.2998046875	0	10	T0-B5	Flask3
6775.7998046875	0	10	T0-B5	Flask3
19078.80078125	0	10	T0-B5	Flask3
3268.30004882812	0	10	T0-B5	Flask3
8947.7001953125	0	10	T0-B5	Flask3
10270.7001953125	0	10	T0-B5	Flask3
5192.10009765625	0	10	T0-B5	Flask3
12740.400390625	0	10	T0-B5	Flask3
404.5	0	10	T0-B5	Flask3
3367.60009765625	0	10	T0-B5	Flask3
2782.5	0	10	T0-B5	Flask3
10702.400390625	0	10	T0-B5	Flask3
2079.39990234375	0	10	T0-B5	Flask3
1456.19995117188	0	10	T0-B5	Flask3
4539.2998046875	0	10	T0-B5	Flask3
8985.5	0	10	T0-B5	Flask3
6876.7998046875	0	10	T0-B5	Flask3
12789.7001953125	0	10	T0-B5	Flask3
15428	0	10	T0-B5	Flask3
5813.89990234375	0	10	T0-B5	Flask3
26138.80078125	0	10	T0-B5	Flask3
100416.6015625	0	10	T0-B5	Flask3
7632.60009765625	0	10	T0-B5	Flask3
3350.39990234375	0	10	T0-B5	Flask3
6199.89990234375	0	10	T0-B5	Flask3
6486.5	0	10	T0-B5	Flask3
1943.90002441406	0	10	T0-B5	Flask3
3502.69995117188	0	10	T0-B5	Flask3
6908.7998046875	0	10	T0-B5	Flask3
8529.2001953125	0	10	T0-B5	Flask3
6892.2998046875	0	10	T0-B5	Flask3
5463.2001953125	0	10	T0-B5	Flask3
13043.2998046875	0	10	T0-B5	Flask3
7966.2001953125	0	10	T0-B5	Flask3
6168.10009765625	0	10	T0-B5	Flask3
15630.7001953125	0	10	T0-B5	Flask3
100657.5	0	10	T0-B5	Flask3
6921.2998046875	0	10	T0-B5	Flask3
6952	0	10	T0-B5	Flask3
11806.5	0	10	T0-B5	Flask3
3792.69995117188	0	10	T0-B5	Flask3
2993.19995117188	0	10	T0-B5	Flask3
3403	0	10	T0-B5	Flask3
13016.599609375	0	10	T0-B5	Flask3
142977.09375	0	10	T0-B5	Flask3
2559.80004882812	0	10	T0-B5	Flask3
2643.80004882812	0	10	T0-B5	Flask3
529.5	0	10	T0-B5	Flask3
16031.900390625	0	10	T0-B5	Flask3
14502.7001953125	0	10	T0-B5	Flask3
1520.09997558594	0	10	T0-B5	Flask3
4269.7001953125	0	10	T0-B5	Flask3
7000.5	0	10	T0-B5	Flask3
95360.6015625	0	10	T0-B5	Flask3
9727.900390625	0	10	T0-B5	Flask3
1818.69995117188	0	10	T0-B5	Flask3
15500.099609375	0	10	T0-B5	Flask3
1862	0	10	T0-B5	Flask3
4226.5	0	10	T0-B5	Flask3
29454.900390625	0	10	T0-B5	Flask3
40839.3984375	0	10	T0-B5	Flask3
11293.2998046875	0	10	T0-B5	Flask3
8280.599609375	0	10	T0-B5	Flask3
10438.400390625	0	10	T0-B5	Flask3
6798.7001953125	0	10	T0-B5	Flask3
4512.39990234375	0	10	T0-B5	Flask3
15475.7998046875	0	10	T0-B5	Flask3
11491.2998046875	0	10	T0-B5	Flask3
6550.5	0	10	T0-B5	Flask3
17224.5	0	10	T0-B5	Flask3
35283.19921875	0	10	T0-B5	Flask3
12338.400390625	0	10	T0-B5	Flask3
13541.099609375	0	10	T0-B5	Flask3
4530.60009765625	0	10	T0-B5	Flask3
13414.2001953125	0	10	T0-B5	Flask3
10442.7998046875	0	10	T0-B5	Flask3
2760.39990234375	0	10	T0-B5	Flask3
3016.5	0	10	T0-B5	Flask3
19387.900390625	0	10	T0-B5	Flask3
8291.7998046875	0	10	T0-B5	Flask3
5681.10009765625	0	10	T0-B5	Flask3
158101.5	0	10	T0-B5	Flask3
40711.6015625	0	10	T0-B5	Flask3
3862.30004882812	0	10	T0-B5	Flask3
15564.599609375	0	10	T0-B5	Flask3
5568.5	0	10	T0-B5	Flask3
5582.60009765625	0	10	T0-B5	Flask3
3254.60009765625	0	10	T0-B5	Flask3
70050.5	0	10	T0-B5	Flask3
40637.8984375	0	10	T0-B5	Flask3
9636.2998046875	0	10	T0-B5	Flask3
3837.5	0	10	T0-B5	Flask3
1987.69995117188	0	10	T0-B5	Flask3
11032.900390625	0	10	T0-B5	Flask3
7968.60009765625	0	10	T0-B5	Flask3
8983.2998046875	0	10	T0-B5	Flask3
49166	0	10	T0-B5	Flask3
6275.89990234375	0	10	T0-B5	Flask3
9336.599609375	0	10	T0-B5	Flask3
50888.1015625	0	10	T0-B5	Flask3
6640.10009765625	0	10	T0-B5	Flask3
2936.69995117188	0	10	T0-B5	Flask3
2884.80004882812	0	10	T0-B5	Flask3
6170.89990234375	0	10	T0-B5	Flask3
5164	0	10	T0-B5	Flask3
10449.900390625	0	10	T0-B5	Flask3
33094.5	0	10	T0-B5	Flask3
16825.099609375	0	10	T0-B5	Flask3
[truncated: 889,439 more rows]
