# Supplementary material for: Microbial phenotypic heterogeneity in response to a metabolic toxin: Continuous, dynamically shifting distribution of formaldehyde tolerance in Methylobacterium extorquens populations
Source: PLoS Genet. 2019 Nov 11;15(11):e1008458. doi: 10.1371/journal.pgen.1008458 (PMC6858071; doi:10.1371/journal.pgen.1008458)
Supplement: S4 Data — (ZIP) [file pgen.1008458.s019.zip › Fig3_data_3mM.csv]

PKH76	timepoint	dilution	samplename	groupname
72749	0	10	T0-C1	Flask4
786348.5	0	10	T0-C1	Flask4
6590.60009765625	0	10	T0-C1	Flask4
47357.69921875	0	10	T0-C1	Flask4
3981.60009765625	0	10	T0-C1	Flask4
4464	0	10	T0-C1	Flask4
4639.5	0	10	T0-C1	Flask4
5158.7001953125	0	10	T0-C1	Flask4
2432.30004882812	0	10	T0-C1	Flask4
8071	0	10	T0-C1	Flask4
3789.89990234375	0	10	T0-C1	Flask4
25278.19921875	0	10	T0-C1	Flask4
10081.5	0	10	T0-C1	Flask4
5973.10009765625	0	10	T0-C1	Flask4
1241.80004882812	0	10	T0-C1	Flask4
1481.80004882812	0	10	T0-C1	Flask4
16452.900390625	0	10	T0-C1	Flask4
7822.5	0	10	T0-C1	Flask4
15930.599609375	0	10	T0-C1	Flask4
1148.09997558594	0	10	T0-C1	Flask4
7885.10009765625	0	10	T0-C1	Flask4
9375.5	0	10	T0-C1	Flask4
12228.7001953125	0	10	T0-C1	Flask4
3870.80004882812	0	10	T0-C1	Flask4
5729.60009765625	0	10	T0-C1	Flask4
33655.80078125	0	10	T0-C1	Flask4
2591.10009765625	0	10	T0-C1	Flask4
6946.2001953125	0	10	T0-C1	Flask4
18005.400390625	0	10	T0-C1	Flask4
36982.69921875	0	10	T0-C1	Flask4
30034.599609375	0	10	T0-C1	Flask4
23189.80078125	0	10	T0-C1	Flask4
5704.10009765625	0	10	T0-C1	Flask4
4826.89990234375	0	10	T0-C1	Flask4
4408.2998046875	0	10	T0-C1	Flask4
5773.5	0	10	T0-C1	Flask4
67943.203125	0	10	T0-C1	Flask4
11854.5	0	10	T0-C1	Flask4
19424	0	10	T0-C1	Flask4
4840.39990234375	0	10	T0-C1	Flask4
7283.7998046875	0	10	T0-C1	Flask4
8986.7998046875	0	10	T0-C1	Flask4
15490.7001953125	0	10	T0-C1	Flask4
5475.39990234375	0	10	T0-C1	Flask4
25367.80078125	0	10	T0-C1	Flask4
22903.19921875	0	10	T0-C1	Flask4
12866.7001953125	0	10	T0-C1	Flask4
19160.5	0	10	T0-C1	Flask4
3594.10009765625	0	10	T0-C1	Flask4
3608.80004882812	0	10	T0-C1	Flask4
4415	0	10	T0-C1	Flask4
51025	0	10	T0-C1	Flask4
17833.5	0	10	T0-C1	Flask4
4777.60009765625	0	10	T0-C1	Flask4
33129.1015625	0	10	T0-C1	Flask4
8884	0	10	T0-C1	Flask4
3592.69995117188	0	10	T0-C1	Flask4
5349.7998046875	0	10	T0-C1	Flask4
4671.10009765625	0	10	T0-C1	Flask4
8167.2001953125	0	10	T0-C1	Flask4
7853.2998046875	0	10	T0-C1	Flask4
18846.69921875	0	10	T0-C1	Flask4
3981.60009765625	0	10	T0-C1	Flask4
8094.89990234375	0	10	T0-C1	Flask4
12678.7998046875	0	10	T0-C1	Flask4
4780.60009765625	0	10	T0-C1	Flask4
2727.39990234375	0	10	T0-C1	Flask4
3924.19995117188	0	10	T0-C1	Flask4
11520.7998046875	0	10	T0-C1	Flask4
15130	0	10	T0-C1	Flask4
2689.60009765625	0	10	T0-C1	Flask4
8054.39990234375	0	10	T0-C1	Flask4
8371.599609375	0	10	T0-C1	Flask4
10713	0	10	T0-C1	Flask4
10705.099609375	0	10	T0-C1	Flask4
2475	0	10	T0-C1	Flask4
72180.296875	0	10	T0-C1	Flask4
11712.099609375	0	10	T0-C1	Flask4
17627.5	0	10	T0-C1	Flask4
52890.6015625	0	10	T0-C1	Flask4
2624	0	10	T0-C1	Flask4
4270.5	0	10	T0-C1	Flask4
6232.60009765625	0	10	T0-C1	Flask4
1815.80004882812	0	10	T0-C1	Flask4
68518.1015625	0	10	T0-C1	Flask4
6800.2998046875	0	10	T0-C1	Flask4
12522.900390625	0	10	T0-C1	Flask4
1998.59997558594	0	10	T0-C1	Flask4
6201.7998046875	0	10	T0-C1	Flask4
33694.19921875	0	10	T0-C1	Flask4
3524.89990234375	0	10	T0-C1	Flask4
1724.40002441406	0	10	T0-C1	Flask4
12456.7998046875	0	10	T0-C1	Flask4
4597.5	0	10	T0-C1	Flask4
6797.2998046875	0	10	T0-C1	Flask4
50982	0	10	T0-C1	Flask4
7401.2001953125	0	10	T0-C1	Flask4
4227.7998046875	0	10	T0-C1	Flask4
8135.7001953125	0	10	T0-C1	Flask4
8846.599609375	0	10	T0-C1	Flask4
7225.2998046875	0	10	T0-C1	Flask4
7244.10009765625	0	10	T0-C1	Flask4
10111.099609375	0	10	T0-C1	Flask4
7914.60009765625	0	10	T0-C1	Flask4
20805.400390625	0	10	T0-C1	Flask4
14845.7998046875	0	10	T0-C1	Flask4
12214.900390625	0	10	T0-C1	Flask4
11802.900390625	0	10	T0-C1	Flask4
27530.5	0	10	T0-C1	Flask4
1993.5	0	10	T0-C1	Flask4
3848.89990234375	0	10	T0-C1	Flask4
49947.80078125	0	10	T0-C1	Flask4
26387.599609375	0	10	T0-C1	Flask4
26778.69921875	0	10	T0-C1	Flask4
8926.2998046875	0	10	T0-C1	Flask4
11088.7001953125	0	10	T0-C1	Flask4
14053.099609375	0	10	T0-C1	Flask4
35644.3984375	0	10	T0-C1	Flask4
3158.69995117188	0	10	T0-C1	Flask4
944	0	10	T0-C1	Flask4
29587.400390625	0	10	T0-C1	Flask4
3252.60009765625	0	10	T0-C1	Flask4
4998	0	10	T0-C1	Flask4
5947.7998046875	0	10	T0-C1	Flask4
2384.5	0	10	T0-C1	Flask4
53632.5	0	10	T0-C1	Flask4
18014.400390625	0	10	T0-C1	Flask4
6433.2998046875	0	10	T0-C1	Flask4
1217.30004882812	0	10	T0-C1	Flask4
2806.69995117188	0	10	T0-C1	Flask4
4163.5	0	10	T0-C1	Flask4
3858.60009765625	0	10	T0-C1	Flask4
1642.59997558594	0	10	T0-C1	Flask4
26334.30078125	0	10	T0-C1	Flask4
53920.6015625	0	10	T0-C1	Flask4
10976.7998046875	0	10	T0-C1	Flask4
21157	0	10	T0-C1	Flask4
17513.30078125	0	10	T0-C1	Flask4
6512.89990234375	0	10	T0-C1	Flask4
26316.099609375	0	10	T0-C1	Flask4
6442.5	0	10	T0-C1	Flask4
2102.80004882812	0	10	T0-C1	Flask4
7506	0	10	T0-C1	Flask4
10067.2001953125	0	10	T0-C1	Flask4
5497.2998046875	0	10	T0-C1	Flask4
14057.7001953125	0	10	T0-C1	Flask4
6705.7998046875	0	10	T0-C1	Flask4
27697.900390625	0	10	T0-C1	Flask4
7988.60009765625	0	10	T0-C1	Flask4
2284.5	0	10	T0-C1	Flask4
2272.5	0	10	T0-C1	Flask4
3770.10009765625	0	10	T0-C1	Flask4
6252.89990234375	0	10	T0-C1	Flask4
2353.10009765625	0	10	T0-C1	Flask4
10338.099609375	0	10	T0-C1	Flask4
7095.10009765625	0	10	T0-C1	Flask4
7047.2001953125	0	10	T0-C1	Flask4
5161.7998046875	0	10	T0-C1	Flask4
6103	0	10	T0-C1	Flask4
77225.203125	0	10	T0-C1	Flask4
5204.2998046875	0	10	T0-C1	Flask4
10536.5	0	10	T0-C1	Flask4
10662.099609375	0	10	T0-C1	Flask4
4781.39990234375	0	10	T0-C1	Flask4
931415.125	0	10	T0-C1	Flask4
2169.69995117188	0	10	T0-C1	Flask4
14893.7001953125	0	10	T0-C1	Flask4
10874	0	10	T0-C1	Flask4
32467.900390625	0	10	T0-C1	Flask4
6002.39990234375	0	10	T0-C1	Flask4
4342.7998046875	0	10	T0-C1	Flask4
5689.7998046875	0	10	T0-C1	Flask4
4941.60009765625	0	10	T0-C1	Flask4
8804.7998046875	0	10	T0-C1	Flask4
3100.69995117188	0	10	T0-C1	Flask4
1314.69995117188	0	10	T0-C1	Flask4
10492.2001953125	0	10	T0-C1	Flask4
4937.7001953125	0	10	T0-C1	Flask4
18370.900390625	0	10	T0-C1	Flask4
6747.5	0	10	T0-C1	Flask4
7483.7001953125	0	10	T0-C1	Flask4
4791.5	0	10	T0-C1	Flask4
1068368.25	0	10	T0-C1	Flask4
19884.900390625	0	10	T0-C1	Flask4
9706.099609375	0	10	T0-C1	Flask4
20050	0	10	T0-C1	Flask4
25377.400390625	0	10	T0-C1	Flask4
2839	0	10	T0-C1	Flask4
19294.400390625	0	10	T0-C1	Flask4
14309.2998046875	0	10	T0-C1	Flask4
15830.2001953125	0	10	T0-C1	Flask4
4968.7001953125	0	10	T0-C1	Flask4
11412	0	10	T0-C1	Flask4
54049.19921875	0	10	T0-C1	Flask4
14966.599609375	0	10	T0-C1	Flask4
4484.39990234375	0	10	T0-C1	Flask4
6566.39990234375	0	10	T0-C1	Flask4
1780.09997558594	0	10	T0-C1	Flask4
12731.400390625	0	10	T0-C1	Flask4
22946.30078125	0	10	T0-C1	Flask4
4920.89990234375	0	10	T0-C1	Flask4
10956.7998046875	0	10	T0-C1	Flask4
14381.2001953125	0	10	T0-C1	Flask4
11796.099609375	0	10	T0-C1	Flask4
11603.7998046875	0	10	T0-C1	Flask4
4379.39990234375	0	10	T0-C1	Flask4
3869	0	10	T0-C1	Flask4
11993.599609375	0	10	T0-C1	Flask4
8401.2998046875	0	10	T0-C1	Flask4
14795.099609375	0	10	T0-C1	Flask4
6635.2998046875	0	10	T0-C1	Flask4
1744.69995117188	0	10	T0-C1	Flask4
3507.39990234375	0	10	T0-C1	Flask4
10420.900390625	0	10	T0-C1	Flask4
3851.69995117188	0	10	T0-C1	Flask4
39784.3984375	0	10	T0-C1	Flask4
4499.5	0	10	T0-C1	Flask4
4722	0	10	T0-C1	Flask4
3774.5	0	10	T0-C1	Flask4
4810.7001953125	0	10	T0-C1	Flask4
5327	0	10	T0-C1	Flask4
8380	0	10	T0-C1	Flask4
16464.099609375	0	10	T0-C1	Flask4
5313.7001953125	0	10	T0-C1	Flask4
28546.900390625	0	10	T0-C1	Flask4
8461.5	0	10	T0-C1	Flask4
69630.3984375	0	10	T0-C1	Flask4
6691.7001953125	0	10	T0-C1	Flask4
3903	0	10	T0-C1	Flask4
10144.7001953125	0	10	T0-C1	Flask4
7762.89990234375	0	10	T0-C1	Flask4
25595.900390625	0	10	T0-C1	Flask4
3581.89990234375	0	10	T0-C1	Flask4
5745.2001953125	0	10	T0-C1	Flask4
35298.30078125	0	10	T0-C1	Flask4
12727.7998046875	0	10	T0-C1	Flask4
14020.7998046875	0	10	T0-C1	Flask4
5588.89990234375	0	10	T0-C1	Flask4
50397.6015625	0	10	T0-C1	Flask4
14180.7998046875	0	10	T0-C1	Flask4
8826	0	10	T0-C1	Flask4
860.200012207031	0	10	T0-C1	Flask4
3578.39990234375	0	10	T0-C1	Flask4
14271.099609375	0	10	T0-C1	Flask4
8554.2001953125	0	10	T0-C1	Flask4
42759	0	10	T0-C1	Flask4
5116.2998046875	0	10	T0-C1	Flask4
3113.39990234375	0	10	T0-C1	Flask4
16438.30078125	0	10	T0-C1	Flask4
5597.7998046875	0	10	T0-C1	Flask4
37336.6015625	0	10	T0-C1	Flask4
5057.2001953125	0	10	T0-C1	Flask4
10812	0	10	T0-C1	Flask4
7647.10009765625	0	10	T0-C1	Flask4
2511.30004882812	0	10	T0-C1	Flask4
5549.60009765625	0	10	T0-C1	Flask4
5552.39990234375	0	10	T0-C1	Flask4
4667.89990234375	0	10	T0-C1	Flask4
16060.7001953125	0	10	T0-C1	Flask4
14108.7998046875	0	10	T0-C1	Flask4
9564.2001953125	0	10	T0-C1	Flask4
8945.2001953125	0	10	T0-C1	Flask4
24657.30078125	0	10	T0-C1	Flask4
7108.2998046875	0	10	T0-C1	Flask4
11427.7001953125	0	10	T0-C1	Flask4
4665.2998046875	0	10	T0-C1	Flask4
22501.5	0	10	T0-C1	Flask4
2825.10009765625	0	10	T0-C1	Flask4
26903.099609375	0	10	T0-C1	Flask4
748902.5	0	10	T0-C1	Flask4
11936.400390625	0	10	T0-C1	Flask4
4907.7001953125	0	10	T0-C1	Flask4
6306.89990234375	0	10	T0-C1	Flask4
30964	0	10	T0-C1	Flask4
37708.5	0	10	T0-C1	Flask4
3953.60009765625	0	10	T0-C1	Flask4
28032.599609375	0	10	T0-C1	Flask4
7532.39990234375	0	10	T0-C1	Flask4
15894.2998046875	0	10	T0-C1	Flask4
10481.900390625	0	10	T0-C1	Flask4
3437.19995117188	0	10	T0-C1	Flask4
8093.89990234375	0	10	T0-C1	Flask4
10598.7001953125	0	10	T0-C1	Flask4
14082.400390625	0	10	T0-C1	Flask4
4886.60009765625	0	10	T0-C1	Flask4
5113.5	0	10	T0-C1	Flask4
3537	0	10	T0-C1	Flask4
10719.2998046875	0	10	T0-C1	Flask4
2206.89990234375	0	10	T0-C1	Flask4
21063.30078125	0	10	T0-C1	Flask4
12154.2998046875	0	10	T0-C1	Flask4
5371.10009765625	0	10	T0-C1	Flask4
26505.19921875	0	10	T0-C1	Flask4
11194.099609375	0	10	T0-C1	Flask4
8935.599609375	0	10	T0-C1	Flask4
5479.2001953125	0	10	T0-C1	Flask4
7084.7001953125	0	10	T0-C1	Flask4
10218.400390625	0	10	T0-C1	Flask4
9406.900390625	0	10	T0-C1	Flask4
5417	0	10	T0-C1	Flask4
1750.80004882812	0	10	T0-C1	Flask4
7627.2998046875	0	10	T0-C1	Flask4
32318	0	10	T0-C1	Flask4
836292.1875	0	10	T0-C1	Flask4
7880.60009765625	0	10	T0-C1	Flask4
7109	0	10	T0-C1	Flask4
3944.39990234375	0	10	T0-C1	Flask4
6484.60009765625	0	10	T0-C1	Flask4
42871.19921875	0	10	T0-C1	Flask4
5235.60009765625	0	10	T0-C1	Flask4
72579.703125	0	10	T0-C1	Flask4
29089.19921875	0	10	T0-C1	Flask4
22716.400390625	0	10	T0-C1	Flask4
676.200012207031	0	10	T0-C1	Flask4
18183.5	0	10	T0-C1	Flask4
5635.39990234375	0	10	T0-C1	Flask4
15144.900390625	0	10	T0-C1	Flask4
9314.5	0	10	T0-C1	Flask4
4130.7998046875	0	10	T0-C1	Flask4
46769.5	0	10	T0-C1	Flask4
5922.5	0	10	T0-C1	Flask4
9806.7998046875	0	10	T0-C1	Flask4
43478.69921875	0	10	T0-C1	Flask4
32389	0	10	T0-C1	Flask4
9146.099609375	0	10	T0-C1	Flask4
20936.599609375	0	10	T0-C1	Flask4
6536.7998046875	0	10	T0-C1	Flask4
3157.89990234375	0	10	T0-C1	Flask4
10381	0	10	T0-C1	Flask4
13172.599609375	0	10	T0-C1	Flask4
9585.5	0	10	T0-C1	Flask4
15146.7001953125	0	10	T0-C1	Flask4
11718.7998046875	0	10	T0-C1	Flask4
11715.900390625	0	10	T0-C1	Flask4
700.200012207031	0	10	T0-C1	Flask4
807.5	0	10	T0-C1	Flask4
54370.8984375	0	10	T0-C1	Flask4
2651.5	0	10	T0-C1	Flask4
496075.40625	0	10	T0-C1	Flask4
3708.69995117188	0	10	T0-C1	Flask4
10732	0	10	T0-C1	Flask4
10500.7001953125	0	10	T0-C1	Flask4
22028.80078125	0	10	T0-C1	Flask4
1970.5	0	10	T0-C1	Flask4
8395.7998046875	0	10	T0-C1	Flask4
10428.2001953125	0	10	T0-C1	Flask4
15704.599609375	0	10	T0-C1	Flask4
153900.59375	0	10	T0-C1	Flask4
9534.2001953125	0	10	T0-C1	Flask4
3049.39990234375	0	10	T0-C1	Flask4
3197.60009765625	0	10	T0-C1	Flask4
36885	0	10	T0-C1	Flask4
2336.10009765625	0	10	T0-C1	Flask4
14164.400390625	0	10	T0-C1	Flask4
10464.5	0	10	T0-C1	Flask4
3272.80004882812	0	10	T0-C1	Flask4
14141.7998046875	0	10	T0-C1	Flask4
9331.2001953125	0	10	T0-C1	Flask4
12392.099609375	0	10	T0-C1	Flask4
3476.39990234375	0	10	T0-C1	Flask4
1198321.875	0	10	T0-C1	Flask4
5018.39990234375	0	10	T0-C1	Flask4
2676	0	10	T0-C1	Flask4
9472.2998046875	0	10	T0-C1	Flask4
31742.30078125	0	10	T0-C1	Flask4
13256.7998046875	0	10	T0-C1	Flask4
3882.80004882812	0	10	T0-C1	Flask4
12425.2001953125	0	10	T0-C1	Flask4
2057.5	0	10	T0-C1	Flask4
54694.3984375	0	10	T0-C1	Flask4
3662.89990234375	0	10	T0-C1	Flask4
6023.10009765625	0	10	T0-C1	Flask4
7864.7998046875	0	10	T0-C1	Flask4
7807.2998046875	0	10	T0-C1	Flask4
4263	0	10	T0-C1	Flask4
4530	0	10	T0-C1	Flask4
15526.599609375	0	10	T0-C1	Flask4
3031.69995117188	0	10	T0-C1	Flask4
17625.400390625	0	10	T0-C1	Flask4
3911.19995117188	0	10	T0-C1	Flask4
4422.89990234375	0	10	T0-C1	Flask4
2090.69995117188	0	10	T0-C1	Flask4
4889.5	0	10	T0-C1	Flask4
6263.89990234375	0	10	T0-C1	Flask4
2647.19995117188	0	10	T0-C1	Flask4
3172	0	10	T0-C1	Flask4
5241.7001953125	0	10	T0-C1	Flask4
4720.10009765625	0	10	T0-C1	Flask4
8254.099609375	0	10	T0-C1	Flask4
51005	0	10	T0-C1	Flask4
6220.89990234375	0	10	T0-C1	Flask4
16875.5	0	10	T0-C1	Flask4
14021	0	10	T0-C1	Flask4
3598.39990234375	0	10	T0-C1	Flask4
7158.2998046875	0	10	T0-C1	Flask4
27259.599609375	0	10	T0-C1	Flask4
3783.30004882812	0	10	T0-C1	Flask4
34510.30078125	0	10	T0-C1	Flask4
3056.19995117188	0	10	T0-C1	Flask4
2891.10009765625	0	10	T0-C1	Flask4
3657.5	0	10	T0-C1	Flask4
1281.40002441406	0	10	T0-C1	Flask4
3122.19995117188	0	10	T0-C1	Flask4
25220.599609375	0	10	T0-C1	Flask4
5190.7998046875	0	10	T0-C1	Flask4
22542.69921875	0	10	T0-C1	Flask4
93418	0	10	T0-C1	Flask4
5902.7998046875	0	10	T0-C1	Flask4
1882.40002441406	0	10	T0-C1	Flask4
6529.89990234375	0	10	T0-C1	Flask4
193250	0	10	T0-C1	Flask4
4973.60009765625	0	10	T0-C1	Flask4
7801.7001953125	0	10	T0-C1	Flask4
8042.39990234375	0	10	T0-C1	Flask4
15473	0	10	T0-C1	Flask4
7362.39990234375	0	10	T0-C1	Flask4
17577	0	10	T0-C1	Flask4
3353.80004882812	0	10	T0-C1	Flask4
9781.5	0	10	T0-C1	Flask4
1600.30004882812	0	10	T0-C1	Flask4
172.100006103516	0	10	T0-C1	Flask4
65173.19921875	0	10	T0-C1	Flask4
41022.3984375	0	10	T0-C1	Flask4
5926.10009765625	0	10	T0-C1	Flask4
6210.2001953125	0	10	T0-C1	Flask4
10700	0	10	T0-C1	Flask4
4858.89990234375	0	10	T0-C1	Flask4
7082.7998046875	0	10	T0-C1	Flask4
2016.59997558594	0	10	T0-C1	Flask4
3065.80004882812	0	10	T0-C1	Flask4
25135.5	0	10	T0-C1	Flask4
14073.599609375	0	10	T0-C1	Flask4
5619.5	0	10	T0-C1	Flask4
10605.900390625	0	10	T0-C1	Flask4
6692.7001953125	0	10	T0-C1	Flask4
11364.2998046875	0	10	T0-C1	Flask4
12399	0	10	T0-C1	Flask4
7448.2998046875	0	10	T0-C1	Flask4
3607.19995117188	0	10	T0-C1	Flask4
9163.400390625	0	10	T0-C1	Flask4
4294.60009765625	0	10	T0-C1	Flask4
6576.7998046875	0	10	T0-C1	Flask4
55228.19921875	0	10	T0-C1	Flask4
16614.599609375	0	10	T0-C1	Flask4
29128.599609375	0	10	T0-C1	Flask4
2300.89990234375	0	10	T0-C1	Flask4
7320.2001953125	0	10	T0-C1	Flask4
23337.900390625	0	10	T0-C1	Flask4
19022.599609375	0	10	T0-C1	Flask4
4480.5	0	10	T0-C1	Flask4
6292.5	0	10	T0-C1	Flask4
4554.10009765625	0	10	T0-C1	Flask4
7343.39990234375	0	10	T0-C1	Flask4
106636.5	0	10	T0-C1	Flask4
2853.10009765625	0	10	T0-C1	Flask4
5172.60009765625	0	10	T0-C1	Flask4
21376.30078125	0	10	T0-C1	Flask4
7790.5	0	10	T0-C1	Flask4
14643	0	10	T0-C1	Flask4
6019	0	10	T0-C1	Flask4
3977.39990234375	0	10	T0-C1	Flask4
5431.10009765625	0	10	T0-C1	Flask4
12897.400390625	0	10	T0-C1	Flask4
17337.19921875	0	10	T0-C1	Flask4
14242.2001953125	0	10	T0-C1	Flask4
2193.80004882812	0	10	T0-C1	Flask4
1428.30004882812	0	10	T0-C1	Flask4
525.099975585938	0	10	T0-C1	Flask4
44113.69921875	0	10	T0-C1	Flask4
12700.5	0	10	T0-C1	Flask4
35528.6015625	0	10	T0-C1	Flask4
4939.2998046875	0	10	T0-C1	Flask4
16066.900390625	0	10	T0-C1	Flask4
9720.2001953125	0	10	T0-C1	Flask4
6546.89990234375	0	10	T0-C1	Flask4
9011.099609375	0	10	T0-C1	Flask4
8213.7001953125	0	10	T0-C1	Flask4
14018.2998046875	0	10	T0-C1	Flask4
18116.099609375	0	10	T0-C1	Flask4
45220.5	0	10	T0-C1	Flask4
7444	0	10	T0-C1	Flask4
12963.400390625	0	10	T0-C1	Flask4
14018.7001953125	0	10	T0-C1	Flask4
6110.39990234375	0	10	T0-C1	Flask4
9342.900390625	0	10	T0-C1	Flask4
13912.599609375	0	10	T0-C1	Flask4
4148.7001953125	0	10	T0-C1	Flask4
21404.69921875	0	10	T0-C1	Flask4
3786.60009765625	0	10	T0-C1	Flask4
3708.39990234375	0	10	T0-C1	Flask4
2719.10009765625	0	10	T0-C1	Flask4
9751.900390625	0	10	T0-C1	Flask4
4299.5	0	10	T0-C1	Flask4
14602	0	10	T0-C1	Flask4
21192.099609375	0	10	T0-C1	Flask4
1772.80004882812	0	10	T0-C1	Flask4
68588.6015625	0	10	T0-C1	Flask4
5337.7001953125	0	10	T0-C1	Flask4
8127.2998046875	0	10	T0-C1	Flask4
6010.7001953125	0	10	T0-C1	Flask4
14920.7998046875	0	10	T0-C1	Flask4
5949.7001953125	0	10	T0-C1	Flask4
16481.19921875	0	10	T0-C1	Flask4
38436.5	0	10	T0-C1	Flask4
3635.39990234375	0	10	T0-C1	Flask4
2360	0	10	T0-C1	Flask4
15188.900390625	0	10	T0-C1	Flask4
5879.7998046875	0	10	T0-C1	Flask4
2463.80004882812	0	10	T0-C1	Flask4
8497.7001953125	0	10	T0-C1	Flask4
21520.19921875	0	10	T0-C1	Flask4
6711.89990234375	0	10	T0-C1	Flask4
9976	0	10	T0-C1	Flask4
1629.90002441406	0	10	T0-C1	Flask4
532.200012207031	0	10	T0-C1	Flask4
8795.599609375	0	10	T0-C1	Flask4
13700.2001953125	0	10	T0-C1	Flask4
3495.39990234375	0	10	T0-C1	Flask4
2096.89990234375	0	10	T0-C1	Flask4
3281.60009765625	0	10	T0-C1	Flask4
9463.900390625	0	10	T0-C1	Flask4
13664.400390625	0	10	T0-C1	Flask4
16137.400390625	0	10	T0-C1	Flask4
27248.400390625	0	10	T0-C1	Flask4
15072.400390625	0	10	T0-C1	Flask4
18139.69921875	0	10	T0-C1	Flask4
122994.203125	0	10	T0-C1	Flask4
24145	0	10	T0-C1	Flask4
55107.8984375	0	10	T0-C1	Flask4
68418.1015625	0	10	T0-C1	Flask4
18454.099609375	0	10	T0-C1	Flask4
1776.69995117188	0	10	T0-C1	Flask4
2865.10009765625	0	10	T0-C1	Flask4
1634.40002441406	0	10	T0-C1	Flask4
6524.7001953125	0	10	T0-C1	Flask4
10103.099609375	0	10	T0-C1	Flask4
4583.89990234375	0	10	T0-C1	Flask4
2027.09997558594	0	10	T0-C1	Flask4
112770.296875	0	10	T0-C1	Flask4
58613.19921875	0	10	T0-C1	Flask4
14541.5	0	10	T0-C1	Flask4
54396.8984375	0	10	T0-C1	Flask4
7899	0	10	T0-C1	Flask4
5224	0	10	T0-C1	Flask4
26862.599609375	0	10	T0-C1	Flask4
2437.19995117188	0	10	T0-C1	Flask4
3096.30004882812	0	10	T0-C1	Flask4
5172.2001953125	0	10	T0-C1	Flask4
3590.30004882812	0	10	T0-C1	Flask4
2850.60009765625	0	10	T0-C1	Flask4
7638.7998046875	0	10	T0-C1	Flask4
13623.400390625	0	10	T0-C1	Flask4
2396.19995117188	0	10	T0-C1	Flask4
7406.39990234375	0	10	T0-C1	Flask4
5030.89990234375	0	10	T0-C1	Flask4
1473.40002441406	0	10	T0-C1	Flask4
3330.39990234375	0	10	T0-C1	Flask4
3541.60009765625	0	10	T0-C1	Flask4
3660.60009765625	0	10	T0-C1	Flask4
18139.400390625	0	10	T0-C1	Flask4
11640.900390625	0	10	T0-C1	Flask4
3040.60009765625	0	10	T0-C1	Flask4
2425.30004882812	0	10	T0-C1	Flask4
10373.2998046875	0	10	T0-C1	Flask4
4850.7998046875	0	10	T0-C1	Flask4
5113.5	0	10	T0-C1	Flask4
4876.10009765625	0	10	T0-C1	Flask4
3220.80004882812	0	10	T0-C1	Flask4
27636.099609375	0	10	T0-C1	Flask4
51703.1015625	0	10	T0-C1	Flask4
12567.2001953125	0	10	T0-C1	Flask4
5885.89990234375	0	10	T0-C1	Flask4
3384	0	10	T0-C1	Flask4
239880.796875	0	10	T0-C1	Flask4
11584.7001953125	0	10	T0-C1	Flask4
4735.89990234375	0	10	T0-C1	Flask4
6544.2001953125	0	10	T0-C1	Flask4
29073	0	10	T0-C1	Flask4
4297.5	0	10	T0-C1	Flask4
4572.7998046875	0	10	T0-C1	Flask4
2289.19995117188	0	10	T0-C1	Flask4
20204.099609375	0	10	T0-C1	Flask4
4457	0	10	T0-C1	Flask4
13082.900390625	0	10	T0-C1	Flask4
43387.6015625	0	10	T0-C1	Flask4
5803.89990234375	0	10	T0-C1	Flask4
3347.60009765625	0	10	T0-C1	Flask4
24501	0	10	T0-C1	Flask4
26869.69921875	0	10	T0-C1	Flask4
2087	0	10	T0-C1	Flask4
2826.5	0	10	T0-C1	Flask4
16845.900390625	0	10	T0-C1	Flask4
16827.80078125	0	10	T0-C1	Flask4
11596.2998046875	0	10	T0-C1	Flask4
7031.2998046875	0	10	T0-C1	Flask4
3217.30004882812	0	10	T0-C1	Flask4
3197.60009765625	0	10	T0-C1	Flask4
6225.10009765625	0	10	T0-C1	Flask4
3406.39990234375	0	10	T0-C1	Flask4
7464.5	0	10	T0-C1	Flask4
3402	0	10	T0-C1	Flask4
9312	0	10	T0-C1	Flask4
2858.19995117188	0	10	T0-C1	Flask4
4587.2001953125	0	10	T0-C1	Flask4
276547	0	10	T0-C1	Flask4
7504.2001953125	0	10	T0-C1	Flask4
19483.5	0	10	T0-C1	Flask4
4031.39990234375	0	10	T0-C1	Flask4
58142.30078125	0	10	T0-C1	Flask4
4646.7998046875	0	10	T0-C1	Flask4
148090.296875	0	10	T0-C1	Flask4
15166.400390625	0	10	T0-C1	Flask4
16099.2998046875	0	10	T0-C1	Flask4
13335.599609375	0	10	T0-C1	Flask4
6423.39990234375	0	10	T0-C1	Flask4
14899.5	0	10	T0-C1	Flask4
12050.2001953125	0	10	T0-C1	Flask4
3798.19995117188	0	10	T0-C1	Flask4
55178.5	0	10	T0-C1	Flask4
16126.7998046875	0	10	T0-C1	Flask4
16452	0	10	T0-C1	Flask4
10743.900390625	0	10	T0-C1	Flask4
15002.7998046875	0	10	T0-C1	Flask4
2792.19995117188	0	10	T0-C1	Flask4
59360.6015625	0	10	T0-C1	Flask4
8169.10009765625	0	10	T0-C1	Flask4
4807.89990234375	0	10	T0-C1	Flask4
12606.900390625	0	10	T0-C1	Flask4
9642	0	10	T0-C1	Flask4
31059.30078125	0	10	T0-C1	Flask4
10598.7001953125	0	10	T0-C1	Flask4
5021.10009765625	0	10	T0-C1	Flask4
20598.19921875	0	10	T0-C1	Flask4
2262.10009765625	0	10	T0-C1	Flask4
14780.599609375	0	10	T0-C1	Flask4
2730.30004882812	0	10	T0-C1	Flask4
1549	0	10	T0-C1	Flask4
2483.39990234375	0	10	T0-C1	Flask4
8632.2001953125	0	10	T0-C1	Flask4
67631.703125	0	10	T0-C1	Flask4
4139.2998046875	0	10	T0-C1	Flask4
7535.5	0	10	T0-C1	Flask4
5691.2001953125	0	10	T0-C1	Flask4
16071.900390625	0	10	T0-C1	Flask4
23540.69921875	0	10	T0-C1	Flask4
1311	0	10	T0-C1	Flask4
8208.400390625	0	10	T0-C1	Flask4
24856.80078125	0	10	T0-C1	Flask4
5377.7998046875	0	10	T0-C1	Flask4
7668.5	0	10	T0-C1	Flask4
5093.2001953125	0	10	T0-C1	Flask4
13912	0	10	T0-C1	Flask4
2091.39990234375	0	10	T0-C1	Flask4
20021.5	0	10	T0-C1	Flask4
827.400024414062	0	10	T0-C1	Flask4
13391.7001953125	0	10	T0-C1	Flask4
13001.7998046875	0	10	T0-C1	Flask4
18656.099609375	0	10	T0-C1	Flask4
52555.1015625	0	10	T0-C1	Flask4
6945.2001953125	0	10	T0-C1	Flask4
45856	0	10	T0-C1	Flask4
10214.7001953125	0	10	T0-C1	Flask4
7316.2001953125	0	10	T0-C1	Flask4
9543.5	0	10	T0-C1	Flask4
13458.900390625	0	10	T0-C1	Flask4
11524.2001953125	0	10	T0-C1	Flask4
12066.7001953125	0	10	T0-C1	Flask4
167210.796875	0	10	T0-C1	Flask4
9937.400390625	0	10	T0-C1	Flask4
20906.900390625	0	10	T0-C1	Flask4
13797	0	10	T0-C1	Flask4
4738.7998046875	0	10	T0-C1	Flask4
5220.2998046875	0	10	T0-C1	Flask4
8428	0	10	T0-C1	Flask4
1361.5	0	10	T0-C1	Flask4
5713.7998046875	0	10	T0-C1	Flask4
14944.7998046875	0	10	T0-C1	Flask4
2274.69995117188	0	10	T0-C1	Flask4
3998.19995117188	0	10	T0-C1	Flask4
10868.400390625	0	10	T0-C1	Flask4
5613.89990234375	0	10	T0-C1	Flask4
73362.703125	0	10	T0-C1	Flask4
6952.89990234375	0	10	T0-C1	Flask4
2193.30004882812	0	10	T0-C1	Flask4
5703.7001953125	0	10	T0-C1	Flask4
7050	0	10	T0-C1	Flask4
4843.7998046875	0	10	T0-C1	Flask4
7745.39990234375	0	10	T0-C1	Flask4
6909.39990234375	0	10	T0-C1	Flask4
7088.2998046875	0	10	T0-C1	Flask4
5955	0	10	T0-C1	Flask4
10700.599609375	0	10	T0-C1	Flask4
3618.39990234375	0	10	T0-C1	Flask4
51947.19921875	0	10	T0-C1	Flask4
10013.2001953125	0	10	T0-C1	Flask4
10168.7001953125	0	10	T0-C1	Flask4
20952.19921875	0	10	T0-C1	Flask4
10633.900390625	0	10	T0-C1	Flask4
4386.2998046875	0	10	T0-C1	Flask4
19205.5	0	10	T0-C1	Flask4
3438	0	10	T0-C1	Flask4
5037.10009765625	0	10	T0-C1	Flask4
5579.7998046875	0	10	T0-C1	Flask4
17263.5	0	10	T0-C1	Flask4
7270.2998046875	0	10	T0-C1	Flask4
2694.5	0	10	T0-C1	Flask4
3388	0	10	T0-C1	Flask4
14499.2998046875	0	10	T0-C1	Flask4
6756.2001953125	0	10	T0-C1	Flask4
18712.5	0	10	T0-C1	Flask4
15461.900390625	0	10	T0-C1	Flask4
7285.89990234375	0	10	T0-C1	Flask4
1693.80004882812	0	10	T0-C1	Flask4
753.700012207031	0	10	T0-C1	Flask4
6416.5	0	10	T0-C1	Flask4
23720.5	0	10	T0-C1	Flask4
2665.39990234375	0	10	T0-C1	Flask4
5221.2998046875	0	10	T0-C1	Flask4
9572.7998046875	0	10	T0-C1	Flask4
2858.80004882812	0	10	T0-C1	Flask4
9888.900390625	0	10	T0-C1	Flask4
16204.900390625	0	10	T0-C1	Flask4
12462.5	0	10	T0-C1	Flask4
12420	0	10	T0-C1	Flask4
4438.39990234375	0	10	T0-C1	Flask4
4264.60009765625	0	10	T0-C1	Flask4
11810.7998046875	0	10	T0-C1	Flask4
45698.3984375	0	10	T0-C1	Flask4
18640.69921875	0	10	T0-C1	Flask4
1819.30004882812	0	10	T0-C1	Flask4
6002.7998046875	0	10	T0-C1	Flask4
5361.2998046875	0	10	T0-C1	Flask4
30660.69921875	0	10	T0-C1	Flask4
11708.7001953125	0	10	T0-C1	Flask4
7879.10009765625	0	10	T0-C1	Flask4
3202.19995117188	0	10	T0-C1	Flask4
9415.400390625	0	10	T0-C1	Flask4
4617	0	10	T0-C1	Flask4
1129.59997558594	0	10	T0-C1	Flask4
8793.2001953125	0	10	T0-C1	Flask4
2410.80004882812	0	10	T0-C1	Flask4
2133.10009765625	0	10	T0-C1	Flask4
10865.7001953125	0	10	T0-C1	Flask4
18768.099609375	0	10	T0-C1	Flask4
16208.7998046875	0	10	T0-C1	Flask4
20270.599609375	0	10	T0-C1	Flask4
34766.1015625	0	10	T0-C1	Flask4
8846.900390625	0	10	T0-C1	Flask4
12245.400390625	0	10	T0-C1	Flask4
9241.7998046875	0	10	T0-C1	Flask4
4538.2998046875	0	10	T0-C1	Flask4
3900.80004882812	0	10	T0-C1	Flask4
3439.5	0	10	T0-C1	Flask4
13114.5	0	10	T0-C1	Flask4
9718	0	10	T0-C1	Flask4
10130.2001953125	0	10	T0-C1	Flask4
13789.900390625	0	10	T0-C1	Flask4
11877.5	0	10	T0-C1	Flask4
6815.7001953125	0	10	T0-C1	Flask4
15480.599609375	0	10	T0-C1	Flask4
3424.39990234375	0	10	T0-C1	Flask4
6509	0	10	T0-C1	Flask4
31981.30078125	0	10	T0-C1	Flask4
5663	0	10	T0-C1	Flask4
4241.7998046875	0	10	T0-C1	Flask4
7910.10009765625	0	10	T0-C1	Flask4
7001.60009765625	0	10	T0-C1	Flask4
5076	0	10	T0-C1	Flask4
16667.69921875	0	10	T0-C1	Flask4
2407.80004882812	0	10	T0-C1	Flask4
7520.89990234375	0	10	T0-C1	Flask4
67055	0	10	T0-C1	Flask4
2279.30004882812	0	10	T0-C1	Flask4
10705.7001953125	0	10	T0-C1	Flask4
8630.2998046875	0	10	T0-C1	Flask4
3057.5	0	10	T0-C1	Flask4
3578.39990234375	0	10	T0-C1	Flask4
6314.60009765625	0	10	T0-C1	Flask4
3685.10009765625	0	10	T0-C1	Flask4
2672.39990234375	0	10	T0-C1	Flask4
9701.5	0	10	T0-C1	Flask4
27151.19921875	0	10	T0-C1	Flask4
4187.39990234375	0	10	T0-C1	Flask4
27795.599609375	0	10	T0-C1	Flask4
5338.5	0	10	T0-C1	Flask4
39958.1015625	0	10	T0-C1	Flask4
70598	0	10	T0-C1	Flask4
2986.80004882812	0	10	T0-C1	Flask4
26430.69921875	0	10	T0-C1	Flask4
7005.7998046875	0	10	T0-C1	Flask4
6868.60009765625	0	10	T0-C1	Flask4
24488.099609375	0	10	T0-C1	Flask4
3373.5	0	10	T0-C1	Flask4
6101.39990234375	0	10	T0-C1	Flask4
19689.400390625	0	10	T0-C1	Flask4
7692.7001953125	0	10	T0-C1	Flask4
1904.69995117188	0	10	T0-C1	Flask4
6639.60009765625	0	10	T0-C1	Flask4
5533.89990234375	0	10	T0-C1	Flask4
29406.900390625	0	10	T0-C1	Flask4
7888.89990234375	0	10	T0-C1	Flask4
2240.69995117188	0	10	T0-C1	Flask4
1564.80004882812	0	10	T0-C1	Flask4
2320.19995117188	0	10	T0-C1	Flask4
3477.89990234375	0	10	T0-C1	Flask4
2025.80004882812	0	10	T0-C1	Flask4
3177.39990234375	0	10	T0-C1	Flask4
24507.80078125	0	10	T0-C1	Flask4
10111.2001953125	0	10	T0-C1	Flask4
4324.60009765625	0	10	T0-C1	Flask4
4181.2998046875	0	10	T0-C1	Flask4
28250.80078125	0	10	T0-C1	Flask4
21241.69921875	0	10	T0-C1	Flask4
3723.60009765625	0	10	T0-C1	Flask4
4605.7998046875	0	10	T0-C1	Flask4
12018	0	10	T0-C1	Flask4
54458	0	10	T0-C1	Flask4
12767.400390625	0	10	T0-C1	Flask4
16504.099609375	0	10	T0-C1	Flask4
3669.89990234375	0	10	T0-C1	Flask4
24571.900390625	0	10	T0-C1	Flask4
32622.19921875	0	10	T0-C1	Flask4
99994.3984375	0	10	T0-C1	Flask4
11167.099609375	0	10	T0-C1	Flask4
47231.3984375	0	10	T0-C1	Flask4
12015.599609375	0	10	T0-C1	Flask4
4523.89990234375	0	10	T0-C1	Flask4
26097	0	10	T0-C1	Flask4
2850.89990234375	0	10	T0-C1	Flask4
2766.69995117188	0	10	T0-C1	Flask4
11646.400390625	0	10	T0-C1	Flask4
30658.599609375	0	10	T0-C1	Flask4
8030.2998046875	0	10	T0-C1	Flask4
16206.099609375	0	10	T0-C1	Flask4
11449.400390625	0	10	T0-C1	Flask4
4623.10009765625	0	10	T0-C1	Flask4
8432.900390625	0	10	T0-C1	Flask4
7438.2001953125	0	10	T0-C1	Flask4
4158.89990234375	0	10	T0-C1	Flask4
15109.7998046875	0	10	T0-C1	Flask4
13752.2001953125	0	10	T0-C1	Flask4
3998.69995117188	0	10	T0-C1	Flask4
21532	0	10	T0-C1	Flask4
32440.099609375	0	10	T0-C1	Flask4
20579.900390625	0	10	T0-C1	Flask4
3445.60009765625	0	10	T0-C1	Flask4
7976.7001953125	0	10	T0-C1	Flask4
5575.7998046875	0	10	T0-C1	Flask4
10056.400390625	0	10	T0-C1	Flask4
2305.19995117188	0	10	T0-C1	Flask4
4789.39990234375	0	10	T0-C1	Flask4
10649.099609375	0	10	T0-C1	Flask4
14636	0	10	T0-C1	Flask4
55236.8984375	0	10	T0-C1	Flask4
19836.80078125	0	10	T0-C1	Flask4
13114.7001953125	0	10	T0-C1	Flask4
808209.5	0	10	T0-C1	Flask4
4879.2001953125	0	10	T0-C1	Flask4
6167.39990234375	0	10	T0-C1	Flask4
9329.2001953125	0	10	T0-C1	Flask4
2465	0	10	T0-C1	Flask4
10364.599609375	0	10	T0-C1	Flask4
14656.7998046875	0	10	T0-C1	Flask4
47426.69921875	0	10	T0-C1	Flask4
4135	0	10	T0-C1	Flask4
4671.7001953125	0	10	T0-C1	Flask4
24900.400390625	0	10	T0-C1	Flask4
9342.7998046875	0	10	T0-C1	Flask4
111168.3984375	0	10	T0-C1	Flask4
4666.2001953125	0	10	T0-C1	Flask4
14620.7998046875	0	10	T0-C1	Flask4
73834.3984375	0	10	T0-C1	Flask4
7573.2001953125	0	10	T0-C1	Flask4
58359.19921875	0	10	T0-C1	Flask4
7350.89990234375	0	10	T0-C1	Flask4
12251.099609375	0	10	T0-C1	Flask4
5194.2998046875	0	10	T0-C1	Flask4
6284.2998046875	0	10	T0-C1	Flask4
8296.099609375	0	10	T0-C1	Flask4
22818.900390625	0	10	T0-C1	Flask4
13446.900390625	0	10	T0-C1	Flask4
1085.80004882812	0	10	T0-C1	Flask4
12366.2998046875	0	10	T0-C1	Flask4
2842.19995117188	0	10	T0-C1	Flask4
2885	0	10	T0-C1	Flask4
9138.099609375	0	10	T0-C1	Flask4
1662.5	0	10	T0-C1	Flask4
9035.900390625	0	10	T0-C1	Flask4
1889.19995117188	0	10	T0-C1	Flask4
9740.099609375	0	10	T0-C1	Flask4
7606.10009765625	0	10	T0-C1	Flask4
6258.89990234375	0	10	T0-C1	Flask4
11262.400390625	0	10	T0-C1	Flask4
45616.5	0	10	T0-C1	Flask4
2608.5	0	10	T0-C1	Flask4
834.400024414062	0	10	T0-C1	Flask4
32629.5	0	10	T0-C1	Flask4
3124.10009765625	0	10	T0-C1	Flask4
27594.30078125	0	10	T0-C1	Flask4
17216.69921875	0	10	T0-C1	Flask4
2633.80004882812	0	10	T0-C1	Flask4
29167.80078125	0	10	T0-C1	Flask4
17572.599609375	0	10	T0-C1	Flask4
6780	0	10	T0-C1	Flask4
3071.19995117188	0	10	T0-C1	Flask4
28520.5	0	10	T0-C1	Flask4
2625.10009765625	0	10	T0-C1	Flask4
18473.900390625	0	10	T0-C1	Flask4
20946.099609375	0	10	T0-C1	Flask4
22789.5	0	10	T0-C1	Flask4
8686.099609375	0	10	T0-C1	Flask4
12500.7001953125	0	10	T0-C1	Flask4
6696.2001953125	0	10	T0-C1	Flask4
18823.900390625	0	10	T0-C1	Flask4
90179.1015625	0	10	T0-C1	Flask4
4449.60009765625	0	10	T0-C1	Flask4
11898.2998046875	0	10	T0-C1	Flask4
46154.6015625	0	10	T0-C1	Flask4
18532.5	0	10	T0-C1	Flask4
30688.5	0	10	T0-C1	Flask4
5462.2998046875	0	10	T0-C1	Flask4
2557.39990234375	0	10	T0-C1	Flask4
18553.400390625	0	10	T0-C1	Flask4
15518.099609375	0	10	T0-C1	Flask4
33147.80078125	0	10	T0-C1	Flask4
3973.89990234375	0	10	T0-C1	Flask4
4793.39990234375	0	10	T0-C1	Flask4
3979.60009765625	0	10	T0-C1	Flask4
8784.7998046875	0	10	T0-C1	Flask4
16994.599609375	0	10	T0-C1	Flask4
14702.5	0	10	T0-C1	Flask4
5582.10009765625	0	10	T0-C1	Flask4
16724.099609375	0	10	T0-C1	Flask4
4998.7998046875	0	10	T0-C1	Flask4
7840.7001953125	0	10	T0-C1	Flask4
8128.2001953125	0	10	T0-C1	Flask4
5146	0	10	T0-C1	Flask4
3082	0	10	T0-C1	Flask4
27586.80078125	0	10	T0-C1	Flask4
6793.89990234375	0	10	T0-C1	Flask4
106935.203125	0	10	T0-C1	Flask4
6214.39990234375	0	10	T0-C1	Flask4
9329.099609375	0	10	T0-C1	Flask4
12568.7998046875	0	10	T0-C1	Flask4
4509.7001953125	0	10	T0-C1	Flask4
52073	0	10	T0-C1	Flask4
4068.69995117188	0	10	T0-C1	Flask4
22060.599609375	0	10	T0-C1	Flask4
3310	0	10	T0-C1	Flask4
91428.5	0	10	T0-C1	Flask4
4383.2998046875	0	10	T0-C1	Flask4
8697.599609375	0	10	T0-C1	Flask4
2520.30004882812	0	10	T0-C1	Flask4
3826.60009765625	0	10	T0-C1	Flask4
17393.400390625	0	10	T0-C1	Flask4
2649.10009765625	0	10	T0-C1	Flask4
9279.2001953125	0	10	T0-C1	Flask4
13338.900390625	0	10	T0-C1	Flask4
11608.2001953125	0	10	T0-C1	Flask4
3908.39990234375	0	10	T0-C1	Flask4
22100.69921875	0	10	T0-C1	Flask4
6187.2001953125	0	10	T0-C1	Flask4
16656.400390625	0	10	T0-C1	Flask4
9900.2001953125	0	10	T0-C1	Flask4
10147.599609375	0	10	T0-C1	Flask4
16834.900390625	0	10	T0-C1	Flask4
9217.2998046875	0	10	T0-C1	Flask4
41125.19921875	0	10	T0-C1	Flask4
4643.10009765625	0	10	T0-C1	Flask4
22144.30078125	0	10	T0-C1	Flask4
3294	0	10	T0-C1	Flask4
304368.5	0	10	T0-C1	Flask4
27784.80078125	0	10	T0-C1	Flask4
5232.10009765625	0	10	T0-C1	Flask4
15995.2001953125	0	10	T0-C1	Flask4
4133.7998046875	0	10	T0-C1	Flask4
14500.5	0	10	T0-C1	Flask4
53017.80078125	0	10	T0-C1	Flask4
13571.7998046875	0	10	T0-C1	Flask4
18374.400390625	0	10	T0-C1	Flask4
23974.599609375	0	10	T0-C1	Flask4
7887.39990234375	0	10	T0-C1	Flask4
28606.599609375	0	10	T0-C1	Flask4
3011184.5	0	10	T0-C1	Flask4
31230.400390625	0	10	T0-C1	Flask4
6372.7001953125	0	10	T0-C1	Flask4
42900.19921875	0	10	T0-C1	Flask4
3221.60009765625	0	10	T0-C1	Flask4
21954.599609375	0	10	T0-C1	Flask4
16708.19921875	0	10	T0-C1	Flask4
3319.30004882812	0	10	T0-C1	Flask4
12720.7001953125	0	10	T0-C1	Flask4
1391.5	0	10	T0-C1	Flask4
60077	0	10	T0-C1	Flask4
2751.80004882812	0	10	T0-C1	Flask4
6050.10009765625	0	10	T0-C1	Flask4
7705.10009765625	0	10	T0-C1	Flask4
6974.7998046875	0	10	T0-C1	Flask4
3422.89990234375	0	10	T0-C1	Flask4
23487.80078125	0	10	T0-C1	Flask4
12927.599609375	0	10	T0-C1	Flask4
3277.30004882812	0	10	T0-C1	Flask4
6512.89990234375	0	10	T0-C1	Flask4
9074.599609375	0	10	T0-C1	Flask4
21640.599609375	0	10	T0-C1	Flask4
61116.3984375	0	10	T0-C1	Flask4
15500.599609375	0	10	T0-C1	Flask4
18028.599609375	0	10	T0-C1	Flask4
6478.60009765625	0	10	T0-C1	Flask4
25321.30078125	0	10	T0-C1	Flask4
23341.5	0	10	T0-C1	Flask4
11354.2998046875	0	10	T0-C1	Flask4
2836.80004882812	0	10	T0-C1	Flask4
3277	0	10	T0-C1	Flask4
50603.30078125	0	10	T0-C1	Flask4
5343.89990234375	0	10	T0-C1	Flask4
2729.10009765625	0	10	T0-C1	Flask4
3413.10009765625	0	10	T0-C1	Flask4
593	0	10	T0-C1	Flask4
2594.39990234375	0	10	T0-C1	Flask4
37258.80078125	0	10	T0-C1	Flask4
9394.7998046875	0	10	T0-C1	Flask4
77553.296875	0	10	T0-C1	Flask4
10696.7001953125	0	10	T0-C1	Flask4
135206.40625	0	10	T0-C1	Flask4
3339.19995117188	0	10	T0-C1	Flask4
2165.89990234375	0	10	T0-C1	Flask4
5151.2001953125	0	10	T0-C1	Flask4
20082.5	0	10	T0-C1	Flask4
3090.60009765625	0	10	T0-C1	Flask4
93791.5	0	10	T0-C1	Flask4
6181.7998046875	0	10	T0-C1	Flask4
28768.099609375	0	10	T0-C1	Flask4
3278.80004882812	0	10	T0-C1	Flask4
5398.2001953125	0	10	T0-C1	Flask4
4404	0	10	T0-C1	Flask4
19747.099609375	0	10	T0-C1	Flask4
8643.900390625	0	10	T0-C1	Flask4
2787.19995117188	0	10	T0-C1	Flask4
2279.10009765625	0	10	T0-C1	Flask4
11762.400390625	0	10	T0-C1	Flask4
7031.89990234375	0	10	T0-C1	Flask4
3127.80004882812	0	10	T0-C1	Flask4
7331.5	0	10	T0-C1	Flask4
11963.7998046875	0	10	T0-C1	Flask4
5401.10009765625	0	10	T0-C1	Flask4
4029.69995117188	0	10	T0-C1	Flask4
2084.39990234375	0	10	T0-C1	Flask4
15135.2998046875	0	10	T0-C1	Flask4
32522.80078125	0	10	T0-C1	Flask4
2673.5	0	10	T0-C1	Flask4
43907.30078125	0	10	T0-C1	Flask4
26825.69921875	0	10	T0-C1	Flask4
4377.89990234375	0	10	T0-C1	Flask4
9976.7001953125	0	10	T0-C1	Flask4
9024.7001953125	0	10	T0-C1	Flask4
44653.8984375	0	10	T0-C1	Flask4
5655.7001953125	0	10	T0-C1	Flask4
4099.2001953125	0	10	T0-C1	Flask4
5067.5	0	10	T0-C1	Flask4
17232.400390625	0	10	T0-C1	Flask4
8337	0	10	T0-C1	Flask4
6335.7001953125	0	10	T0-C1	Flask4
12675	0	10	T0-C1	Flask4
13541.599609375	0	10	T0-C1	Flask4
11552.099609375	0	10	T0-C1	Flask4
21614.80078125	0	10	T0-C1	Flask4
14985.099609375	0	10	T0-C1	Flask4
2390.89990234375	0	10	T0-C1	Flask4
6894.7998046875	0	10	T0-C1	Flask4
5639.2001953125	0	10	T0-C1	Flask4
9647.7001953125	0	10	T0-C1	Flask4
14714.7001953125	0	10	T0-C1	Flask4
4531.7998046875	0	10	T0-C1	Flask4
4183	0	10	T0-C1	Flask4
11664.5	0	10	T0-C1	Flask4
7037.89990234375	0	10	T0-C1	Flask4
5692.5	0	10	T0-C1	Flask4
2143.69995117188	0	10	T0-C1	Flask4
5348.60009765625	0	10	T0-C1	Flask4
8880.7001953125	0	10	T0-C1	Flask4
2174.30004882812	0	10	T0-C1	Flask4
5291.39990234375	0	10	T0-C1	Flask4
8696.099609375	0	10	T0-C1	Flask4
9533.900390625	0	10	T0-C1	Flask4
7236.39990234375	0	10	T0-C1	Flask4
4037.60009765625	0	10	T0-C1	Flask4
14356.7001953125	0	10	T0-C1	Flask4
5331.7001953125	0	10	T0-C1	Flask4
11865	0	10	T0-C1	Flask4
3815.39990234375	0	10	T0-C1	Flask4
6746.7001953125	0	10	T0-C1	Flask4
8477.900390625	0	10	T0-C1	Flask4
1936.30004882812	0	10	T0-C1	Flask4
8032.60009765625	0	10	T0-C1	Flask4
1584.80004882812	0	10	T0-C1	Flask4
8742.599609375	0	10	T0-C1	Flask4
34942.19921875	0	10	T0-C1	Flask4
4565.5	0	10	T0-C1	Flask4
11148.7001953125	0	10	T0-C1	Flask4
25123.19921875	0	10	T0-C1	Flask4
21980.599609375	0	10	T0-C1	Flask4
6760.10009765625	0	10	T0-C1	Flask4
5476.89990234375	0	10	T0-C1	Flask4
4592	0	10	T0-C1	Flask4
34988.19921875	0	10	T0-C1	Flask4
11807.5	0	10	T0-C1	Flask4
36441.80078125	0	10	T0-C1	Flask4
7756.60009765625	0	10	T0-C1	Flask4
20203	0	10	T0-C1	Flask4
5590.7998046875	0	10	T0-C1	Flask4
12813.400390625	0	10	T0-C1	Flask4
8049.60009765625	0	10	T0-C1	Flask4
22172.900390625	0	10	T0-C1	Flask4
1597.80004882812	0	10	T0-C1	Flask4
4809.89990234375	0	10	T0-C1	Flask4
5612.5	0	10	T0-C1	Flask4
14004.5	0	10	T0-C1	Flask4
2092.60009765625	0	10	T0-C1	Flask4
6709.60009765625	0	10	T0-C1	Flask4
71905.796875	0	10	T0-C1	Flask4
10798.2001953125	0	10	T0-C1	Flask4
4061.19995117188	0	10	T0-C1	Flask4
2281.60009765625	0	10	T0-C1	Flask4
11109.2001953125	0	10	T0-C1	Flask4
5913.89990234375	0	10	T0-C1	Flask4
6454	0	10	T0-C1	Flask4
7303.39990234375	0	10	T0-C1	Flask4
5358.7001953125	0	10	T0-C1	Flask4
11359.7998046875	0	10	T0-C1	Flask4
11573.7998046875	0	10	T0-C1	Flask4
610452.125	0	10	T0-C1	Flask4
32577	0	10	T0-C1	Flask4
13749.599609375	0	10	T0-C1	Flask4
12273.900390625	0	10	T0-C1	Flask4
9525.2001953125	0	10	T0-C1	Flask4
4778.60009765625	0	10	T0-C1	Flask4
6816.89990234375	0	10	T0-C1	Flask4
2628.5	0	10	T0-C1	Flask4
8777.2998046875	0	10	T0-C1	Flask4
4392.2998046875	0	10	T0-C1	Flask4
498710.59375	0	10	T0-C1	Flask4
10471.7001953125	0	10	T0-C1	Flask4
10074.099609375	0	10	T0-C1	Flask4
18210.30078125	0	10	T0-C1	Flask4
10286.099609375	0	10	T0-C1	Flask4
3675.89990234375	0	10	T0-C1	Flask4
7679.89990234375	0	10	T0-C1	Flask4
21393.400390625	0	10	T0-C1	Flask4
2166.10009765625	0	10	T0-C1	Flask4
2756.39990234375	0	10	T0-C1	Flask4
25491.5	0	10	T0-C1	Flask4
6998.2998046875	0	10	T0-C1	Flask4
4775.60009765625	0	10	T0-C1	Flask4
5113.7998046875	0	10	T0-C1	Flask4
3363.89990234375	0	10	T0-C1	Flask4
25037.599609375	0	10	T0-C1	Flask4
15171.2998046875	0	10	T0-C1	Flask4
8499.599609375	0	10	T0-C1	Flask4
7798.2001953125	0	10	T0-C1	Flask4
765.099975585938	0	10	T0-C1	Flask4
8139.5	0	10	T0-C1	Flask4
4961.7001953125	0	10	T0-C1	Flask4
2371.39990234375	0	10	T0-C1	Flask4
16602.69921875	0	10	T0-C1	Flask4
5803.7001953125	0	10	T0-C1	Flask4
66470.1015625	0	10	T0-C1	Flask4
22798.80078125	0	10	T0-C1	Flask4
10526.5	0	10	T0-C1	Flask4
3569.60009765625	0	10	T0-C1	Flask4
14427.900390625	0	10	T0-C1	Flask4
2210.19995117188	0	10	T0-C1	Flask4
7528.2998046875	0	10	T0-C1	Flask4
21310.80078125	0	10	T0-C1	Flask4
3091.39990234375	0	10	T0-C1	Flask4
4653.2001953125	0	10	T0-C1	Flask4
46937.1015625	0	10	T0-C1	Flask4
11505.7001953125	0	10	T0-C1	Flask4
18735.599609375	0	10	T0-C1	Flask4
3547.89990234375	0	10	T0-C1	Flask4
76092.703125	0	10	T0-C1	Flask4
5780.39990234375	0	10	T0-C1	Flask4
5624.2998046875	0	10	T0-C1	Flask4
6114.2998046875	0	10	T0-C1	Flask4
63068.8984375	0	10	T0-C1	Flask4
5539.89990234375	0	10	T0-C1	Flask4
320999.8125	0	10	T0-C1	Flask4
7490.39990234375	0	10	T0-C1	Flask4
3555.10009765625	0	10	T0-C1	Flask4
30408.900390625	0	10	T0-C1	Flask4
72006.6015625	0	10	T0-C1	Flask4
38788	0	10	T0-C1	Flask4
51810.19921875	0	10	T0-C1	Flask4
7380	0	10	T0-C1	Flask4
13411.7998046875	0	10	T0-C1	Flask4
12233.5	0	10	T0-C1	Flask4
22084.19921875	0	10	T0-C1	Flask4
3164	0	10	T0-C1	Flask4
3111.60009765625	0	10	T0-C1	Flask4
12776.599609375	0	10	T0-C1	Flask4
11687.599609375	0	10	T0-C1	Flask4
15846.599609375	0	10	T0-C1	Flask4
398.799987792969	0	10	T0-C1	Flask4
12051.2001953125	0	10	T0-C1	Flask4
5621.39990234375	0	10	T0-C1	Flask4
26524	0	10	T0-C1	Flask4
18988	0	10	T0-C1	Flask4
22577.5	0	10	T0-C1	Flask4
22806.30078125	0	10	T0-C1	Flask4
11259.900390625	0	10	T0-C1	Flask4
7732.39990234375	0	10	T0-C1	Flask4
3084.19995117188	0	10	T0-C1	Flask4
7077.89990234375	0	10	T0-C1	Flask4
25578.80078125	0	10	T0-C1	Flask4
16116.900390625	0	10	T0-C1	Flask4
7400.7998046875	0	10	T0-C1	Flask4
281402	0	10	T0-C1	Flask4
5147.5	0	10	T0-C1	Flask4
5527.2001953125	0	10	T0-C1	Flask4
1943.59997558594	0	10	T0-C1	Flask4
9980.7001953125	0	10	T0-C1	Flask4
10807.599609375	0	10	T0-C1	Flask4
28937.5	0	10	T0-C1	Flask4
7737.2001953125	0	10	T0-C1	Flask4
9955.900390625	0	10	T0-C1	Flask4
4835.60009765625	0	10	T0-C1	Flask4
41280.30078125	0	10	T0-C1	Flask4
3872	0	10	T0-C1	Flask4
49247.8984375	0	10	T0-C1	Flask4
12148.5	0	10	T0-C1	Flask4
3960.69995117188	0	10	T0-C1	Flask4
5545.2998046875	0	10	T0-C1	Flask4
24900.69921875	0	10	T0-C1	Flask4
28471.19921875	0	10	T0-C1	Flask4
14207.900390625	0	10	T0-C1	Flask4
18053.30078125	0	10	T0-C1	Flask4
2219.69995117188	0	10	T0-C1	Flask4
15318.900390625	0	10	T0-C1	Flask4
12724	0	10	T0-C1	Flask4
9929.2001953125	0	10	T0-C1	Flask4
1808.30004882812	0	10	T0-C1	Flask4
2648	0	10	T0-C1	Flask4
6032	0	10	T0-C1	Flask4
5762.10009765625	0	10	T0-C1	Flask4
4883.60009765625	0	10	T0-C1	Flask4
17526	0	10	T0-C1	Flask4
13605	0	10	T0-C1	Flask4
2074.80004882812	0	10	T0-C1	Flask4
19721.400390625	0	10	T0-C1	Flask4
11154	0	10	T0-C1	Flask4
3581.30004882812	0	10	T0-C1	Flask4
20295.80078125	0	10	T0-C1	Flask4
3906	0	10	T0-C1	Flask4
20107.19921875	0	10	T0-C1	Flask4
1547.40002441406	0	10	T0-C1	Flask4
5168.2998046875	0	10	T0-C1	Flask4
6318.2998046875	0	10	T0-C1	Flask4
8920.7001953125	0	10	T0-C1	Flask4
10056.7001953125	0	10	T0-C1	Flask4
2235.69995117188	0	10	T0-C1	Flask4
2646.19995117188	0	10	T0-C1	Flask4
4168	0	10	T0-C1	Flask4
2757.89990234375	0	10	T0-C1	Flask4
24872.400390625	0	10	T0-C1	Flask4
32221.400390625	0	10	T0-C1	Flask4
10593.5	0	10	T0-C1	Flask4
31308	0	10	T0-C1	Flask4
71.0999984741211	0	10	T0-C1	Flask4
3972.89990234375	0	10	T0-C1	Flask4
55023.30078125	0	10	T0-C1	Flask4
8901.7998046875	0	10	T0-C1	Flask4
4538.2998046875	0	10	T0-C1	Flask4
3619.19995117188	0	10	T0-C1	Flask4
14348.099609375	0	10	T0-C1	Flask4
14271.2998046875	0	10	T0-C1	Flask4
10329.2001953125	0	10	T0-C1	Flask4
2160	0	10	T0-C1	Flask4
1679.69995117188	0	10	T0-C1	Flask4
54148.5	0	10	T0-C1	Flask4
20405.69921875	0	10	T0-C1	Flask4
15854.2998046875	0	10	T0-C1	Flask4
3063.80004882812	0	10	T0-C1	Flask4
1207.5	0	10	T0-C1	Flask4
6065.2001953125	0	10	T0-C1	Flask4
5206.60009765625	0	10	T0-C1	Flask4
11610.5	0	10	T0-C1	Flask4
24188.900390625	0	10	T0-C1	Flask4
2101120.75	0	10	T0-C1	Flask4
11003.099609375	0	10	T0-C1	Flask4
19686.19921875	0	10	T0-C1	Flask4
3517.19995117188	0	10	T0-C1	Flask4
100756.8984375	0	10	T0-C1	Flask4
12623.2001953125	0	10	T0-C1	Flask4
3275.5	0	10	T0-C1	Flask4
5372.89990234375	0	10	T0-C1	Flask4
2994.10009765625	0	10	T0-C1	Flask4
4580.2001953125	0	10	T0-C1	Flask4
1323.90002441406	0	10	T0-C1	Flask4
26918.5	0	10	T0-C1	Flask4
16344.7998046875	0	10	T0-C1	Flask4
4924.5	0	10	T0-C1	Flask4
5104.2001953125	0	10	T0-C1	Flask4
44135.6015625	0	10	T0-C1	Flask4
27625.599609375	0	10	T0-C1	Flask4
12915.400390625	0	10	T0-C1	Flask4
8304.7001953125	0	10	T0-C1	Flask4
1534.80004882812	0	10	T0-C1	Flask4
20809	0	10	T0-C1	Flask4
5811.60009765625	0	10	T0-C1	Flask4
23737.599609375	0	10	T0-C1	Flask4
14841	0	10	T0-C1	Flask4
14157.599609375	0	10	T0-C1	Flask4
31458.19921875	0	10	T0-C1	Flask4
5188	0	10	T0-C1	Flask4
5948.39990234375	0	10	T0-C1	Flask4
8207.900390625	0	10	T0-C1	Flask4
11531.2998046875	0	10	T0-C1	Flask4
4796.10009765625	0	10	T0-C1	Flask4
15246.599609375	0	10	T0-C1	Flask4
12784	0	10	T0-C1	Flask4
10706.900390625	0	10	T0-C1	Flask4
16067.7001953125	0	10	T0-C1	Flask4
35728.30078125	0	10	T0-C1	Flask4
9670	0	10	T0-C1	Flask4
6311.89990234375	0	10	T0-C1	Flask4
21083	0	10	T0-C1	Flask4
15771.2001953125	0	10	T0-C1	Flask4
31746.099609375	0	10	T0-C1	Flask4
12303	0	10	T0-C1	Flask4
35318.30078125	0	10	T0-C1	Flask4
2967.39990234375	0	10	T0-C1	Flask4
14955.2998046875	0	10	T0-C1	Flask4
5227.5	0	10	T0-C1	Flask4
12279.7998046875	0	10	T0-C1	Flask4
4339.60009765625	0	10	T0-C1	Flask4
845.599975585938	0	10	T0-C1	Flask4
15287.2998046875	0	10	T0-C1	Flask4
9436.400390625	0	10	T0-C1	Flask4
8616.900390625	0	10	T0-C1	Flask4
94637.8984375	0	10	T0-C1	Flask4
8848.7998046875	0	10	T0-C1	Flask4
22155.099609375	0	10	T0-C1	Flask4
2568.69995117188	0	10	T0-C1	Flask4
8915.7998046875	0	10	T0-C1	Flask4
5457.39990234375	0	10	T0-C1	Flask4
7458.2998046875	0	10	T0-C1	Flask4
6742.2001953125	0	10	T0-C1	Flask4
18616.19921875	0	10	T0-C1	Flask4
2995.30004882812	0	10	T0-C1	Flask4
3961	0	10	T0-C1	Flask4
2321.19995117188	0	10	T0-C1	Flask4
1789.69995117188	0	10	T0-C1	Flask4
10774.2001953125	0	10	T0-C1	Flask4
12215.2998046875	0	10	T0-C1	Flask4
4925.7001953125	0	10	T0-C1	Flask4
10534.7001953125	0	10	T0-C1	Flask4
24320.5	0	10	T0-C1	Flask4
11338.900390625	0	10	T0-C1	Flask4
13200.2001953125	0	10	T0-C1	Flask4
2711.89990234375	0	10	T0-C1	Flask4
14422.2001953125	0	10	T0-C1	Flask4
13802.400390625	0	10	T0-C1	Flask4
20424.30078125	0	10	T0-C1	Flask4
839.599975585938	0	10	T0-C1	Flask4
666	0	10	T0-C1	Flask4
36403.30078125	0	10	T0-C1	Flask4
3903.10009765625	0	10	T0-C1	Flask4
7670.5	0	10	T0-C1	Flask4
14807.5	0	10	T0-C1	Flask4
8727.2998046875	0	10	T0-C1	Flask4
3870.80004882812	0	10	T0-C1	Flask4
1566.30004882812	0	10	T0-C1	Flask4
18816.69921875	0	10	T0-C1	Flask4
5680.39990234375	0	10	T0-C1	Flask4
5233	0	10	T0-C1	Flask4
4702.89990234375	0	10	T0-C1	Flask4
3993.19995117188	0	10	T0-C1	Flask4
8527.5	0	10	T0-C1	Flask4
31291	0	10	T0-C1	Flask4
6360.2998046875	0	10	T0-C1	Flask4
7650	0	10	T0-C1	Flask4
27676.30078125	0	10	T0-C1	Flask4
178075.5	0	10	T0-C1	Flask4
6694	0	10	T0-C1	Flask4
18454.80078125	0	10	T0-C1	Flask4
2627.80004882812	0	10	T0-C1	Flask4
4990.89990234375	0	10	T0-C1	Flask4
1876.09997558594	0	10	T0-C1	Flask4
4245.7001953125	0	10	T0-C1	Flask4
15961.2001953125	0	10	T0-C1	Flask4
11858.099609375	0	10	T0-C1	Flask4
6968.39990234375	0	10	T0-C1	Flask4
1842.59997558594	0	10	T0-C1	Flask4
8963.2001953125	0	10	T0-C1	Flask4
1865.5	0	10	T0-C1	Flask4
14898.2001953125	0	10	T0-C1	Flask4
13100.5	0	10	T0-C1	Flask4
9173	0	10	T0-C1	Flask4
6780.7998046875	0	10	T0-C1	Flask4
4429.2998046875	0	10	T0-C1	Flask4
4602.2998046875	0	10	T0-C1	Flask4
10122.5	0	10	T0-C1	Flask4
48414.8984375	0	10	T0-C1	Flask4
155098	0	10	T0-C1	Flask4
9874.7001953125	0	10	T0-C1	Flask4
8181.5	0	10	T0-C1	Flask4
14306.7001953125	0	10	T0-C1	Flask4
5393.2998046875	0	10	T0-C1	Flask4
9435.099609375	0	10	T0-C1	Flask4
32669.900390625	0	10	T0-C1	Flask4
1070	0	10	T0-C1	Flask4
16418.80078125	0	10	T0-C1	Flask4
48903	0	10	T0-C1	Flask4
2702.60009765625	0	10	T0-C1	Flask4
7529.10009765625	0	10	T0-C1	Flask4
3023.80004882812	0	10	T0-C1	Flask4
1746	0	10	T0-C1	Flask4
5713.39990234375	0	10	T0-C1	Flask4
13819.7998046875	0	10	T0-C1	Flask4
2525	0	10	T0-C1	Flask4
10591.5	0	10	T0-C1	Flask4
4200.10009765625	0	10	T0-C1	Flask4
5543.10009765625	0	10	T0-C1	Flask4
2352.69995117188	0	10	T0-C1	Flask4
5788.10009765625	0	10	T0-C1	Flask4
4927.2998046875	0	10	T0-C1	Flask4
4822.2001953125	0	10	T0-C1	Flask4
33607.1015625	0	10	T0-C1	Flask4
9383.900390625	0	10	T0-C1	Flask4
4398.10009765625	0	10	T0-C1	Flask4
6092.39990234375	0	10	T0-C1	Flask4
13896.5	0	10	T0-C1	Flask4
16416.400390625	0	10	T0-C1	Flask4
891.900024414062	0	10	T0-C1	Flask4
1588383.25	0	10	T0-C1	Flask4
2289.19995117188	0	10	T0-C1	Flask4
220532.796875	0	10	T0-C1	Flask4
10347.400390625	0	10	T0-C1	Flask4
3846.80004882812	0	10	T0-C1	Flask4
4121.60009765625	0	10	T0-C1	Flask4
46403.8984375	0	10	T0-C1	Flask4
9704.7001953125	0	10	T0-C1	Flask4
3298.69995117188	0	10	T0-C1	Flask4
3236	0	10	T0-C1	Flask4
3597.60009765625	0	10	T0-C1	Flask4
50972.19921875	0	10	T0-C1	Flask4
4994.39990234375	0	10	T0-C1	Flask4
29944.69921875	0	10	T0-C1	Flask4
8967.099609375	0	10	T0-C1	Flask4
5317.5	0	10	T0-C1	Flask4
30265.19921875	0	10	T0-C1	Flask4
11695.5	0	10	T0-C1	Flask4
43782.69921875	0	10	T0-C1	Flask4
13592.7998046875	0	10	T0-C1	Flask4
74736.8984375	0	10	T0-C1	Flask4
18828.80078125	0	10	T0-C1	Flask4
15209.900390625	0	10	T0-C1	Flask4
2221.69995117188	0	10	T0-C1	Flask4
3220.89990234375	0	10	T0-C1	Flask4
7684.89990234375	0	10	T0-C1	Flask4
11001.400390625	0	10	T0-C1	Flask4
21413.80078125	0	10	T0-C1	Flask4
3213.39990234375	0	10	T0-C1	Flask4
16349.400390625	0	10	T0-C1	Flask4
4235.2998046875	0	10	T0-C1	Flask4
5607.5	0	10	T0-C1	Flask4
221867.296875	0	10	T0-C1	Flask4
11702.400390625	0	10	T0-C1	Flask4
15444.2001953125	0	10	T0-C1	Flask4
3078.5	0	10	T0-C1	Flask4
4528.7998046875	0	10	T0-C1	Flask4
5312.7001953125	0	10	T0-C1	Flask4
8896.5	0	10	T0-C1	Flask4
10640.7998046875	0	10	T0-C1	Flask4
245420.90625	0	10	T0-C1	Flask4
17504.19921875	0	10	T0-C1	Flask4
5898.89990234375	0	10	T0-C1	Flask4
7200.2998046875	0	10	T0-C1	Flask4
23012.900390625	0	10	T0-C1	Flask4
16806	0	10	T0-C1	Flask4
4887	0	10	T0-C1	Flask4
319691.1875	0	10	T0-C1	Flask4
14269.5	0	10	T0-C1	Flask4
8490.7001953125	0	10	T0-C1	Flask4
42214.5	0	10	T0-C1	Flask4
3434.10009765625	0	10	T0-C1	Flask4
2878.60009765625	0	10	T0-C1	Flask4
41797.30078125	0	10	T0-C1	Flask4
51434.30078125	0	10	T0-C1	Flask4
38282.3984375	0	10	T0-C1	Flask4
16862.400390625	0	10	T0-C1	Flask4
21898.30078125	0	10	T0-C1	Flask4
9223.400390625	0	10	T0-C1	Flask4
6471.2998046875	0	10	T0-C1	Flask4
10487.5	0	10	T0-C1	Flask4
20354.69921875	0	10	T0-C1	Flask4
31456.80078125	0	10	T0-C1	Flask4
76387.5	0	10	T0-C1	Flask4
160591.296875	0	10	T0-C1	Flask4
6804	0	10	T0-C1	Flask4
634.5	0	10	T0-C1	Flask4
11934.5	0	10	T0-C1	Flask4
6752.7998046875	0	10	T0-C1	Flask4
11491.5	0	10	T0-C1	Flask4
3129.69995117188	0	10	T0-C1	Flask4
41155.1015625	0	10	T0-C1	Flask4
20949.69921875	0	10	T0-C1	Flask4
2279.10009765625	0	10	T0-C1	Flask4
5449.2001953125	0	10	T0-C1	Flask4
43368.6015625	0	10	T0-C1	Flask4
3133.39990234375	0	10	T0-C1	Flask4
5697.10009765625	0	10	T0-C1	Flask4
5382.7998046875	0	10	T0-C1	Flask4
4884.39990234375	0	10	T0-C1	Flask4
15868.5	0	10	T0-C1	Flask4
1130	0	10	T0-C1	Flask4
7918.39990234375	0	10	T0-C1	Flask4
28384.5	0	10	T0-C1	Flask4
13743.2998046875	0	10	T0-C1	Flask4
40766.30078125	0	10	T0-C1	Flask4
5959.2001953125	0	10	T0-C1	Flask4
7201.2001953125	0	10	T0-C1	Flask4
9913.5	0	10	T0-C1	Flask4
10970.599609375	0	10	T0-C1	Flask4
1018.59997558594	0	10	T0-C1	Flask4
5371.7001953125	0	10	T0-C1	Flask4
7740.2001953125	0	10	T0-C1	Flask4
3846.30004882812	0	10	T0-C1	Flask4
6786.5	0	10	T0-C1	Flask4
4114.10009765625	0	10	T0-C1	Flask4
7211.7998046875	0	10	T0-C1	Flask4
17112.5	0	10	T0-C1	Flask4
3521.89990234375	0	10	T0-C1	Flask4
5417.39990234375	0	10	T0-C1	Flask4
10770.099609375	0	10	T0-C1	Flask4
6506.39990234375	0	10	T0-C1	Flask4
16823.19921875	0	10	T0-C1	Flask4
7391.89990234375	0	10	T0-C1	Flask4
31244.30078125	0	10	T0-C1	Flask4
43061.6015625	0	10	T0-C1	Flask4
5850.7001953125	0	10	T0-C1	Flask4
3184	0	10	T0-C1	Flask4
47293.19921875	0	10	T0-C1	Flask4
2528.80004882812	0	10	T0-C1	Flask4
21649.30078125	0	10	T0-C1	Flask4
14024	0	10	T0-C1	Flask4
3618.89990234375	0	10	T0-C1	Flask4
1646.40002441406	0	10	T0-C1	Flask4
4342.2998046875	0	10	T0-C1	Flask4
9137.099609375	0	10	T0-C1	Flask4
4934	0	10	T0-C1	Flask4
4481.2001953125	0	10	T0-C1	Flask4
6269.2001953125	0	10	T0-C1	Flask4
11523.7998046875	0	10	T0-C1	Flask4
1849	0	10	T0-C1	Flask4
5240	0	10	T0-C1	Flask4
2968.30004882812	0	10	T0-C1	Flask4
11708.2001953125	0	10	T0-C1	Flask4
23858.900390625	0	10	T0-C1	Flask4
4342.39990234375	0	10	T0-C1	Flask4
4271.60009765625	0	10	T0-C1	Flask4
6570.7001953125	0	10	T0-C1	Flask4
3726.89990234375	0	10	T0-C1	Flask4
4497.2001953125	0	10	T0-C1	Flask4
299	0	10	T0-C1	Flask4
23965.099609375	0	10	T0-C1	Flask4
4418	0	10	T0-C1	Flask4
7614.5	0	10	T0-C1	Flask4
14324.7001953125	0	10	T0-C1	Flask4
22514.099609375	0	10	T0-C1	Flask4
24273.400390625	0	10	T0-C1	Flask4
34278.69921875	0	10	T0-C1	Flask4
3461.60009765625	0	10	T0-C1	Flask4
25470.900390625	0	10	T0-C1	Flask4
5665.7998046875	0	10	T0-C1	Flask4
6497.39990234375	0	10	T0-C1	Flask4
19707.5	0	10	T0-C1	Flask4
9645.400390625	0	10	T0-C1	Flask4
70874.796875	0	10	T0-C1	Flask4
3986.39990234375	0	10	T0-C1	Flask4
13060	0	10	T0-C1	Flask4
4884.7998046875	0	10	T0-C1	Flask4
10564.599609375	0	10	T0-C1	Flask4
1905.59997558594	0	10	T0-C1	Flask4
2964.39990234375	0	10	T0-C1	Flask4
24013.599609375	0	10	T0-C1	Flask4
9486.2001953125	0	10	T0-C1	Flask4
2613	0	10	T0-C1	Flask4
7380.7998046875	0	10	T0-C1	Flask4
17721.69921875	0	10	T0-C1	Flask4
1858	0	10	T0-C1	Flask4
51298.30078125	0	10	T0-C1	Flask4
4219.39990234375	0	10	T0-C1	Flask4
15513.2001953125	0	10	T0-C1	Flask4
4500.2001953125	0	10	T0-C1	Flask4
10750.5	0	10	T0-C1	Flask4
3703.10009765625	0	10	T0-C1	Flask4
22668.5	0	10	T0-C1	Flask4
18499.400390625	0	10	T0-C1	Flask4
31748.599609375	0	10	T0-C1	Flask4
3456.19995117188	0	10	T0-C1	Flask4
2924.39990234375	0	10	T0-C1	Flask4
18290.400390625	0	10	T0-C1	Flask4
169943.703125	0	10	T0-C1	Flask4
10951.5	0	10	T0-C1	Flask4
7433.7998046875	0	10	T0-C1	Flask4
17017	0	10	T0-C1	Flask4
8116.2998046875	0	10	T0-C1	Flask4
3012	0	10	T0-C1	Flask4
12909.7998046875	0	10	T0-C1	Flask4
5627.5	0	10	T0-C1	Flask4
26238.099609375	0	10	T0-C1	Flask4
3622.39990234375	0	10	T0-C1	Flask4
2862.10009765625	0	10	T0-C1	Flask4
23628.69921875	0	10	T0-C1	Flask4
11131.900390625	0	10	T0-C1	Flask4
21126.400390625	0	10	T0-C1	Flask4
6397.2001953125	0	10	T0-C1	Flask4
38254.19921875	0	10	T0-C1	Flask4
10556.099609375	0	10	T0-C1	Flask4
4805.2998046875	0	10	T0-C1	Flask4
6970.2001953125	0	10	T0-C1	Flask4
6348.60009765625	0	10	T0-C1	Flask4
8460	0	10	T0-C1	Flask4
54417.80078125	0	10	T0-C1	Flask4
2850.89990234375	0	10	T0-C1	Flask4
8738	0	10	T0-C1	Flask4
4367.2998046875	0	10	T0-C1	Flask4
2786.60009765625	0	10	T0-C1	Flask4
29765.099609375	0	10	T0-C1	Flask4
7095.2998046875	0	10	T0-C1	Flask4
1764.90002441406	0	10	T0-C1	Flask4
35450.6015625	0	10	T0-C1	Flask4
4821.2001953125	0	10	T0-C1	Flask4
26435.900390625	0	10	T0-C1	Flask4
8831.2998046875	0	10	T0-C1	Flask4
6140.7001953125	0	10	T0-C1	Flask4
20042.599609375	0	10	T0-C1	Flask4
38064.5	0	10	T0-C1	Flask4
73162.3984375	0	10	T0-C1	Flask4
3030.69995117188	0	10	T0-C1	Flask4
16534.80078125	0	10	T0-C1	Flask4
1515.40002441406	0	10	T0-C1	Flask4
3949.60009765625	0	10	T0-C1	Flask4
8775.5	0	10	T0-C1	Flask4
726.200012207031	0	10	T0-C1	Flask4
3543.60009765625	0	10	T0-C1	Flask4
35010.1015625	0	10	T0-C1	Flask4
17140.5	0	10	T0-C1	Flask4
4868.2001953125	0	10	T0-C1	Flask4
15778.599609375	0	10	T0-C1	Flask4
5608.2001953125	0	10	T0-C1	Flask4
2797.5	0	10	T0-C1	Flask4
1732.40002441406	0	10	T0-C1	Flask4
2566.69995117188	0	10	T0-C1	Flask4
12963	0	10	T0-C1	Flask4
70314.5	0	10	T0-C1	Flask4
13362.2998046875	0	10	T0-C1	Flask4
48146.3984375	0	10	T0-C1	Flask4
9740	0	10	T0-C1	Flask4
14191.5	0	10	T0-C1	Flask4
3525.10009765625	0	10	T0-C1	Flask4
4797.89990234375	0	10	T0-C1	Flask4
5403.2001953125	0	10	T0-C1	Flask4
43261.19921875	0	10	T0-C1	Flask4
1472.40002441406	0	10	T0-C1	Flask4
17627	0	10	T0-C1	Flask4
8018.39990234375	0	10	T0-C1	Flask4
3298.69995117188	0	10	T0-C1	Flask4
7744.7001953125	0	10	T0-C1	Flask4
4247.10009765625	0	10	T0-C1	Flask4
8442.5	0	10	T0-C1	Flask4
2224.5	0	10	T0-C1	Flask4
19365.5	0	10	T0-C1	Flask4
33702.69921875	0	10	T0-C1	Flask4
11511.2998046875	0	10	T0-C1	Flask4
10363.599609375	0	10	T0-C1	Flask4
4688.7001953125	0	10	T0-C1	Flask4
11764.900390625	0	10	T0-C1	Flask4
3686.10009765625	0	10	T0-C1	Flask4
9420.099609375	0	10	T0-C1	Flask4
2643.19995117188	0	10	T0-C1	Flask4
7530.39990234375	0	10	T0-C1	Flask4
13014.5	0	10	T0-C1	Flask4
5313.5	0	10	T0-C1	Flask4
6149.89990234375	0	10	T0-C1	Flask4
12684.5	0	10	T0-C1	Flask4
6528.7998046875	0	10	T0-C1	Flask4
18004.69921875	0	10	T0-C1	Flask4
4694.7998046875	0	10	T0-C1	Flask4
3267.30004882812	0	10	T0-C1	Flask4
4855	0	10	T0-C1	Flask4
8189.10009765625	0	10	T0-C1	Flask4
6952.2001953125	0	10	T0-C1	Flask4
2974.5	0	10	T0-C1	Flask4
6683.60009765625	0	10	T0-C1	Flask4
20684.19921875	0	10	T0-C1	Flask4
4459.2001953125	0	10	T0-C1	Flask4
1589.5	0	10	T0-C1	Flask4
49792.30078125	0	10	T0-C1	Flask4
5898.2001953125	0	10	T0-C1	Flask4
2057.5	0	10	T0-C1	Flask4
3319.80004882812	0	10	T0-C1	Flask4
15897.2998046875	0	10	T0-C1	Flask4
3488.19995117188	0	10	T0-C1	Flask4
15256.2998046875	0	10	T0-C1	Flask4
2068.10009765625	0	10	T0-C1	Flask4
5659.89990234375	0	10	T0-C1	Flask4
46652.69921875	0	10	T0-C1	Flask4
7583.7001953125	0	10	T0-C1	Flask4
8743.599609375	0	10	T0-C1	Flask4
4119.2998046875	0	10	T0-C1	Flask4
126618.6015625	0	10	T0-C1	Flask4
5589	0	10	T0-C1	Flask4
3209.5	0	10	T0-C1	Flask4
5206	0	10	T0-C1	Flask4
12220.900390625	0	10	T0-C1	Flask4
17738.400390625	0	10	T0-C1	Flask4
21780.900390625	0	10	T0-C1	Flask4
2718.80004882812	0	10	T0-C1	Flask4
19188	0	10	T0-C1	Flask4
34165.69921875	0	10	T0-C1	Flask4
33505.5	0	10	T0-C1	Flask4
4385.7998046875	0	10	T0-C1	Flask4
2250.89990234375	0	10	T0-C1	Flask4
12856	0	10	T0-C1	Flask4
3379.10009765625	0	10	T0-C1	Flask4
4023.39990234375	0	10	T0-C1	Flask4
106520.296875	0	10	T0-C1	Flask4
5979.39990234375	0	10	T0-C1	Flask4
8573	0	10	T0-C1	Flask4
10918.599609375	0	10	T0-C1	Flask4
2983.69995117188	0	10	T0-C1	Flask4
16528.5	0	10	T0-C1	Flask4
1888.09997558594	0	10	T0-C1	Flask4
2434.10009765625	0	10	T0-C1	Flask4
8014.39990234375	0	10	T0-C1	Flask4
22774.69921875	0	10	T0-C1	Flask4
11402.2998046875	0	10	T0-C1	Flask4
2930.69995117188	0	10	T0-C1	Flask4
3682	0	10	T0-C1	Flask4
18798.80078125	0	10	T0-C1	Flask4
3005.19995117188	0	10	T0-C1	Flask4
14176.599609375	0	10	T0-C1	Flask4
8772.400390625	0	10	T0-C1	Flask4
10548.7998046875	0	10	T0-C1	Flask4
29575.400390625	0	10	T0-C1	Flask4
15170.2998046875	0	10	T0-C1	Flask4
7430.7998046875	0	10	T0-C1	Flask4
223602.59375	0	10	T0-C1	Flask4
12325.400390625	0	10	T0-C1	Flask4
13299.5	0	10	T0-C1	Flask4
103948.203125	0	10	T0-C1	Flask4
4090.60009765625	0	10	T0-C1	Flask4
13645.7001953125	0	10	T0-C1	Flask4
18396.5	0	10	T0-C1	Flask4
17491.69921875	0	10	T0-C1	Flask4
20714.69921875	0	10	T0-C1	Flask4
9489.099609375	0	10	T0-C1	Flask4
6656.60009765625	0	10	T0-C1	Flask4
13444.400390625	0	10	T0-C1	Flask4
7828.60009765625	0	10	T0-C1	Flask4
22180.5	0	10	T0-C1	Flask4
26341	0	10	T0-C1	Flask4
7770.89990234375	0	10	T0-C1	Flask4
4557.89990234375	0	10	T0-C1	Flask4
11796.099609375	0	10	T0-C1	Flask4
6402.2998046875	0	10	T0-C1	Flask4
15315.900390625	0	10	T0-C1	Flask4
6383.60009765625	0	10	T0-C1	Flask4
7335.7001953125	0	10	T0-C1	Flask4
6313.10009765625	0	10	T0-C1	Flask4
49436.1015625	0	10	T0-C1	Flask4
728.299987792969	0	10	T0-C1	Flask4
246840.09375	0	10	T0-C1	Flask4
3872.30004882812	0	10	T0-C1	Flask4
9873.7998046875	0	10	T0-C1	Flask4
5279.60009765625	0	10	T0-C1	Flask4
2110.5	0	10	T0-C1	Flask4
4662.7998046875	0	10	T0-C1	Flask4
21430.5	0	10	T0-C1	Flask4
14533.900390625	0	10	T0-C1	Flask4
8304.7001953125	0	10	T0-C1	Flask4
10719.400390625	0	10	T0-C1	Flask4
13796.2001953125	0	10	T0-C1	Flask4
19412.900390625	0	10	T0-C1	Flask4
8498.2001953125	0	10	T0-C1	Flask4
76428.1015625	0	10	T0-C1	Flask4
8561.7998046875	0	10	T0-C1	Flask4
6667.5	0	10	T0-C1	Flask4
28046.099609375	0	10	T0-C1	Flask4
10576.7001953125	0	10	T0-C1	Flask4
5130.5	0	10	T0-C1	Flask4
3182.10009765625	0	10	T0-C1	Flask4
11273.099609375	0	10	T0-C1	Flask4
7459.60009765625	0	10	T0-C1	Flask4
15704.599609375	0	10	T0-C1	Flask4
10862	0	10	T0-C1	Flask4
3072.69995117188	0	10	T0-C1	Flask4
2487.69995117188	0	10	T0-C1	Flask4
19228.400390625	0	10	T0-C1	Flask4
12416.7001953125	0	10	T0-C1	Flask4
6002.2001953125	0	10	T0-C1	Flask4
3934	0	10	T0-C1	Flask4
6323.7001953125	0	10	T0-C1	Flask4
20114.900390625	0	10	T0-C1	Flask4
4004.30004882812	0	10	T0-C1	Flask4
10864.7001953125	0	10	T0-C1	Flask4
1761.30004882812	0	10	T0-C1	Flask4
4653.60009765625	0	10	T0-C1	Flask4
4920.2001953125	0	10	T0-C1	Flask4
19879.099609375	0	10	T0-C1	Flask4
2877.5	0	10	T0-C1	Flask4
7699.5	0	10	T0-C1	Flask4
5946.39990234375	0	10	T0-C1	Flask4
2809.80004882812	0	10	T0-C1	Flask4
12716.2998046875	0	10	T0-C1	Flask4
6586.7001953125	0	10	T0-C1	Flask4
4324	0	10	T0-C1	Flask4
15957.5	0	10	T0-C1	Flask4
7624.60009765625	0	10	T0-C1	Flask4
5673.39990234375	0	10	T0-C1	Flask4
5271.89990234375	0	10	T0-C1	Flask4
5085.2998046875	0	10	T0-C1	Flask4
5409.2001953125	0	10	T0-C1	Flask4
4586.7998046875	0	10	T0-C1	Flask4
5801.7998046875	0	10	T0-C1	Flask4
5389.89990234375	0	10	T0-C1	Flask4
6646.2001953125	0	10	T0-C1	Flask4
17325.099609375	0	10	T0-C1	Flask4
10025.900390625	0	10	T0-C1	Flask4
53468.19921875	0	10	T0-C1	Flask4
4064.19995117188	0	10	T0-C1	Flask4
33646.5	0	10	T0-C1	Flask4
25971	0	10	T0-C1	Flask4
5555.5	0	10	T0-C1	Flask4
29155.69921875	0	10	T0-C1	Flask4
3789	0	10	T0-C1	Flask4
16914.599609375	0	10	T0-C1	Flask4
5044.5	0	10	T0-C1	Flask4
5554.2001953125	0	10	T0-C1	Flask4
8205.5	0	10	T0-C1	Flask4
2430.69995117188	0	10	T0-C1	Flask4
10419	0	10	T0-C1	Flask4
7577.39990234375	0	10	T0-C1	Flask4
4742.7001953125	0	10	T0-C1	Flask4
8979.599609375	0	10	T0-C1	Flask4
6255.5	0	10	T0-C1	Flask4
4151.60009765625	0	10	T0-C1	Flask4
12787.400390625	0	10	T0-C1	Flask4
46989.80078125	0	10	T0-C1	Flask4
5394.7001953125	0	10	T0-C1	Flask4
13421.5	0	10	T0-C1	Flask4
5088.39990234375	0	10	T0-C1	Flask4
24106.400390625	0	10	T0-C1	Flask4
8817.7001953125	0	10	T0-C1	Flask4
6944.89990234375	0	10	T0-C1	Flask4
6770.5	0	10	T0-C1	Flask4
5623.89990234375	0	10	T0-C1	Flask4
32792.8984375	0	10	T0-C1	Flask4
15203.2001953125	0	10	T0-C1	Flask4
193446.796875	0	10	T0-C1	Flask4
15500.7001953125	0	10	T0-C1	Flask4
19036	0	10	T0-C1	Flask4
6872.2001953125	0	10	T0-C1	Flask4
9408.7998046875	0	10	T0-C1	Flask4
12371.7001953125	0	10	T0-C1	Flask4
6066.2001953125	0	10	T0-C1	Flask4
18198.80078125	0	10	T0-C1	Flask4
4246.39990234375	0	10	T0-C1	Flask4
4284.2001953125	0	10	T0-C1	Flask4
34083.6015625	0	10	T0-C1	Flask4
2871.39990234375	0	10	T0-C1	Flask4
78295	0	10	T0-C1	Flask4
13385.5	0	10	T0-C1	Flask4
8932.7001953125	0	10	T0-C1	Flask4
12374.7001953125	0	10	T0-C1	Flask4
16868.19921875	0	10	T0-C1	Flask4
2203.10009765625	0	10	T0-C1	Flask4
4664.39990234375	0	10	T0-C1	Flask4
2534.80004882812	0	10	T0-C1	Flask4
13627.099609375	0	10	T0-C1	Flask4
69055.203125	0	10	T0-C1	Flask4
2637.5	0	10	T0-C1	Flask4
12380.7998046875	0	10	T0-C1	Flask4
13695.7001953125	0	10	T0-C1	Flask4
6825.7001953125	0	10	T0-C1	Flask4
7599.7001953125	0	10	T0-C1	Flask4
25378.599609375	0	10	T0-C1	Flask4
5215.10009765625	0	10	T0-C1	Flask4
2485.30004882812	0	10	T0-C1	Flask4
5406.2001953125	0	10	T0-C1	Flask4
2583.10009765625	0	10	T0-C1	Flask4
87098.296875	0	10	T0-C1	Flask4
8562.5	0	10	T0-C1	Flask4
3044.80004882812	0	10	T0-C1	Flask4
7623.5	0	10	T0-C1	Flask4
12519.900390625	0	10	T0-C1	Flask4
4997.39990234375	0	10	T0-C1	Flask4
19090.900390625	0	10	T0-C1	Flask4
17624.30078125	0	10	T0-C1	Flask4
12020.099609375	0	10	T0-C1	Flask4
27058.599609375	0	10	T0-C1	Flask4
168984.796875	0	10	T0-C1	Flask4
106996.6015625	0	10	T0-C1	Flask4
1963.09997558594	0	10	T0-C1	Flask4
24305.30078125	0	10	T0-C1	Flask4
2867.60009765625	0	10	T0-C1	Flask4
4032.19995117188	0	10	T0-C1	Flask4
5653.10009765625	0	10	T0-C1	Flask4
13567.599609375	0	10	T0-C1	Flask4
11086.099609375	0	10	T0-C1	Flask4
6558.7998046875	0	10	T0-C1	Flask4
30723	0	10	T0-C1	Flask4
6570.10009765625	0	10	T0-C1	Flask4
7487.7998046875	0	10	T0-C1	Flask4
13226.7998046875	0	10	T0-C1	Flask4
2705.39990234375	0	10	T0-C1	Flask4
3448.69995117188	0	10	T0-C1	Flask4
3711.60009765625	0	10	T0-C1	Flask4
2903.5	0	10	T0-C1	Flask4
11082	0	10	T0-C1	Flask4
4482.2001953125	0	10	T0-C1	Flask4
4428.89990234375	0	10	T0-C1	Flask4
3563.30004882812	0	10	T0-C1	Flask4
3634	0	10	T0-C1	Flask4
2510.69995117188	0	10	T0-C1	Flask4
33997.6015625	0	10	T0-C1	Flask4
4665.7998046875	0	10	T0-C1	Flask4
2789.19995117188	0	10	T0-C1	Flask4
16755.5	0	10	T0-C1	Flask4
30453.400390625	0	10	T0-C1	Flask4
3002.89990234375	0	10	T0-C1	Flask4
22596.5	0	10	T0-C1	Flask4
4458.7998046875	0	10	T0-C1	Flask4
1754.40002441406	0	10	T0-C1	Flask4
9895.599609375	0	10	T0-C1	Flask4
848269.8125	0	10	T0-C1	Flask4
6860.7001953125	0	10	T0-C1	Flask4
4706.39990234375	0	10	T0-C1	Flask4
15131.099609375	0	10	T0-C1	Flask4
31448.400390625	0	10	T0-C1	Flask4
16586.400390625	0	10	T0-C1	Flask4
7304.60009765625	0	10	T0-C1	Flask4
17788.69921875	0	10	T0-C1	Flask4
17981	0	10	T0-C1	Flask4
5710.5	0	10	T0-C1	Flask4
11204.900390625	0	10	T0-C1	Flask4
3426.60009765625	0	10	T0-C1	Flask4
5356.10009765625	0	10	T0-C1	Flask4
5153	0	10	T0-C1	Flask4
5337	0	10	T0-C1	Flask4
11923.599609375	0	10	T0-C1	Flask4
11418.099609375	0	10	T0-C1	Flask4
64072.1015625	0	10	T0-C1	Flask4
5882.2001953125	0	10	T0-C1	Flask4
15062.5	0	10	T0-C1	Flask4
33685.3984375	0	10	T0-C1	Flask4
7815.89990234375	0	10	T0-C1	Flask4
5292.60009765625	0	10	T0-C1	Flask4
3098.39990234375	0	10	T0-C1	Flask4
36047.5	0	10	T0-C1	Flask4
9541.400390625	0	10	T0-C1	Flask4
21964.69921875	0	10	T0-C1	Flask4
12578	0	10	T0-C1	Flask4
11965.400390625	0	10	T0-C1	Flask4
10717.099609375	0	10	T0-C1	Flask4
15844	0	10	T0-C1	Flask4
5155.10009765625	0	10	T0-C1	Flask4
12074.5	0	10	T0-C1	Flask4
8590.2001953125	0	10	T0-C1	Flask4
7337.7998046875	0	10	T0-C1	Flask4
5157.60009765625	0	10	T0-C1	Flask4
30180.80078125	0	10	T0-C1	Flask4
13625.7001953125	0	10	T0-C1	Flask4
8112.7001953125	0	10	T0-C1	Flask4
22142.5	0	10	T0-C1	Flask4
2970.69995117188	0	10	T0-C1	Flask4
4871.2001953125	0	10	T0-C1	Flask4
8652.2001953125	0	10	T0-C1	Flask4
6690.60009765625	0	10	T0-C1	Flask4
40922.6015625	0	10	T0-C1	Flask4
22994.80078125	0	10	T0-C1	Flask4
2852.60009765625	0	10	T0-C1	Flask4
5336.60009765625	0	10	T0-C1	Flask4
308236.90625	0	10	T0-C1	Flask4
3386.39990234375	0	10	T0-C1	Flask4
9380.2001953125	0	10	T0-C1	Flask4
5174.89990234375	0	10	T0-C1	Flask4
8757.599609375	0	10	T0-C1	Flask4
6622.7001953125	0	10	T0-C1	Flask4
19035.19921875	0	10	T0-C1	Flask4
13803.7998046875	0	10	T0-C1	Flask4
21283.599609375	0	10	T0-C1	Flask4
2407.80004882812	0	10	T0-C1	Flask4
49184.6015625	0	10	T0-C1	Flask4
4782.89990234375	0	10	T0-C1	Flask4
8170.2001953125	0	10	T0-C1	Flask4
7165.5	0	10	T0-C1	Flask4
[truncated: 926,317 more rows]
