# Supplementary material for: Microbial phenotypic heterogeneity in response to a metabolic toxin: Continuous, dynamically shifting distribution of formaldehyde tolerance in Methylobacterium extorquens populations
Source: PLoS Genet. 2019 Nov 11;15(11):e1008458. doi: 10.1371/journal.pgen.1008458 (PMC6858071; doi:10.1371/journal.pgen.1008458)
Supplement: S4 Data — (ZIP) [file pgen.1008458.s019.zip › Fig3_data_5mM.csv]

PKH76	timepoint	dilution	samplename	groupname
3598.30004882812	0	1	T0_undil-F6	Flask6
25362.19921875	0	1	T0_undil-F6	Flask6
5916.89990234375	0	1	T0_undil-F6	Flask6
90166.8984375	0	1	T0_undil-F6	Flask6
5503.39990234375	0	1	T0_undil-F6	Flask6
11279.7998046875	0	1	T0_undil-F6	Flask6
12779.2001953125	0	1	T0_undil-F6	Flask6
6793.2998046875	0	1	T0_undil-F6	Flask6
6119.7001953125	0	1	T0_undil-F6	Flask6
40077.3984375	0	1	T0_undil-F6	Flask6
10857.7998046875	0	1	T0_undil-F6	Flask6
36454.3984375	0	1	T0_undil-F6	Flask6
4543.7001953125	0	1	T0_undil-F6	Flask6
17837.599609375	0	1	T0_undil-F6	Flask6
1983.19995117188	0	1	T0_undil-F6	Flask6
13195.2998046875	0	1	T0_undil-F6	Flask6
2780.10009765625	0	1	T0_undil-F6	Flask6
4086.19995117188	0	1	T0_undil-F6	Flask6
6097.7998046875	0	1	T0_undil-F6	Flask6
3556.5	0	1	T0_undil-F6	Flask6
30880.69921875	0	1	T0_undil-F6	Flask6
15614.099609375	0	1	T0_undil-F6	Flask6
1958.69995117188	0	1	T0_undil-F6	Flask6
31102.69921875	0	1	T0_undil-F6	Flask6
12895.900390625	0	1	T0_undil-F6	Flask6
9565.7998046875	0	1	T0_undil-F6	Flask6
22495.69921875	0	1	T0_undil-F6	Flask6
17819.80078125	0	1	T0_undil-F6	Flask6
11733.599609375	0	1	T0_undil-F6	Flask6
7973.7998046875	0	1	T0_undil-F6	Flask6
6616.2001953125	0	1	T0_undil-F6	Flask6
4231.7001953125	0	1	T0_undil-F6	Flask6
14952.599609375	0	1	T0_undil-F6	Flask6
8532.599609375	0	1	T0_undil-F6	Flask6
5054.39990234375	0	1	T0_undil-F6	Flask6
1583.09997558594	0	1	T0_undil-F6	Flask6
3861.60009765625	0	1	T0_undil-F6	Flask6
8591.900390625	0	1	T0_undil-F6	Flask6
10591.599609375	0	1	T0_undil-F6	Flask6
16947.400390625	0	1	T0_undil-F6	Flask6
7196.10009765625	0	1	T0_undil-F6	Flask6
40145.5	0	1	T0_undil-F6	Flask6
13038	0	1	T0_undil-F6	Flask6
19073.69921875	0	1	T0_undil-F6	Flask6
3149.30004882812	0	1	T0_undil-F6	Flask6
5288	0	1	T0_undil-F6	Flask6
9400.2998046875	0	1	T0_undil-F6	Flask6
4795.39990234375	0	1	T0_undil-F6	Flask6
2919.39990234375	0	1	T0_undil-F6	Flask6
4453.60009765625	0	1	T0_undil-F6	Flask6
58505.8984375	0	1	T0_undil-F6	Flask6
2170.19995117188	0	1	T0_undil-F6	Flask6
2948.39990234375	0	1	T0_undil-F6	Flask6
11728.2998046875	0	1	T0_undil-F6	Flask6
6214.10009765625	0	1	T0_undil-F6	Flask6
6261	0	1	T0_undil-F6	Flask6
15772.400390625	0	1	T0_undil-F6	Flask6
3566.69995117188	0	1	T0_undil-F6	Flask6
6454.39990234375	0	1	T0_undil-F6	Flask6
6373	0	1	T0_undil-F6	Flask6
1848.59997558594	0	1	T0_undil-F6	Flask6
3285	0	1	T0_undil-F6	Flask6
6120.7998046875	0	1	T0_undil-F6	Flask6
3165.10009765625	0	1	T0_undil-F6	Flask6
15626.2001953125	0	1	T0_undil-F6	Flask6
11966.599609375	0	1	T0_undil-F6	Flask6
4689.2001953125	0	1	T0_undil-F6	Flask6
6590	0	1	T0_undil-F6	Flask6
16866	0	1	T0_undil-F6	Flask6
33838.80078125	0	1	T0_undil-F6	Flask6
8989	0	1	T0_undil-F6	Flask6
5883.7998046875	0	1	T0_undil-F6	Flask6
11465	0	1	T0_undil-F6	Flask6
37292.19921875	0	1	T0_undil-F6	Flask6
1773.59997558594	0	1	T0_undil-F6	Flask6
4903.2001953125	0	1	T0_undil-F6	Flask6
22778.80078125	0	1	T0_undil-F6	Flask6
2805.5	0	1	T0_undil-F6	Flask6
2131.69995117188	0	1	T0_undil-F6	Flask6
9859.7001953125	0	1	T0_undil-F6	Flask6
24292.400390625	0	1	T0_undil-F6	Flask6
15477.599609375	0	1	T0_undil-F6	Flask6
52968.5	0	1	T0_undil-F6	Flask6
5503.10009765625	0	1	T0_undil-F6	Flask6
7999.2998046875	0	1	T0_undil-F6	Flask6
2750.19995117188	0	1	T0_undil-F6	Flask6
8061.89990234375	0	1	T0_undil-F6	Flask6
9651.400390625	0	1	T0_undil-F6	Flask6
11243.400390625	0	1	T0_undil-F6	Flask6
31951.19921875	0	1	T0_undil-F6	Flask6
32712.19921875	0	1	T0_undil-F6	Flask6
13145.599609375	0	1	T0_undil-F6	Flask6
3445.60009765625	0	1	T0_undil-F6	Flask6
11470.599609375	0	1	T0_undil-F6	Flask6
7907	0	1	T0_undil-F6	Flask6
2354.19995117188	0	1	T0_undil-F6	Flask6
9644.2998046875	0	1	T0_undil-F6	Flask6
10808.599609375	0	1	T0_undil-F6	Flask6
2330	0	1	T0_undil-F6	Flask6
1664.59997558594	0	1	T0_undil-F6	Flask6
16837.30078125	0	1	T0_undil-F6	Flask6
14625	0	1	T0_undil-F6	Flask6
17160.099609375	0	1	T0_undil-F6	Flask6
4048.80004882812	0	1	T0_undil-F6	Flask6
3834.69995117188	0	1	T0_undil-F6	Flask6
6238	0	1	T0_undil-F6	Flask6
4102.7998046875	0	1	T0_undil-F6	Flask6
5157.5	0	1	T0_undil-F6	Flask6
11533.7001953125	0	1	T0_undil-F6	Flask6
23313.900390625	0	1	T0_undil-F6	Flask6
28240.69921875	0	1	T0_undil-F6	Flask6
34527.69921875	0	1	T0_undil-F6	Flask6
4324.2001953125	0	1	T0_undil-F6	Flask6
41340.3984375	0	1	T0_undil-F6	Flask6
4484.2998046875	0	1	T0_undil-F6	Flask6
23485	0	1	T0_undil-F6	Flask6
2033.09997558594	0	1	T0_undil-F6	Flask6
10355.5	0	1	T0_undil-F6	Flask6
5847.2998046875	0	1	T0_undil-F6	Flask6
89504.1015625	0	1	T0_undil-F6	Flask6
11174	0	1	T0_undil-F6	Flask6
4462.10009765625	0	1	T0_undil-F6	Flask6
46864.1015625	0	1	T0_undil-F6	Flask6
28163.400390625	0	1	T0_undil-F6	Flask6
64276.80078125	0	1	T0_undil-F6	Flask6
9677.2998046875	0	1	T0_undil-F6	Flask6
11238.2001953125	0	1	T0_undil-F6	Flask6
9639.900390625	0	1	T0_undil-F6	Flask6
12861.599609375	0	1	T0_undil-F6	Flask6
3482.69995117188	0	1	T0_undil-F6	Flask6
8165	0	1	T0_undil-F6	Flask6
5855	0	1	T0_undil-F6	Flask6
8302.099609375	0	1	T0_undil-F6	Flask6
14270.2998046875	0	1	T0_undil-F6	Flask6
51690.6015625	0	1	T0_undil-F6	Flask6
16696.69921875	0	1	T0_undil-F6	Flask6
5871.5	0	1	T0_undil-F6	Flask6
16643.400390625	0	1	T0_undil-F6	Flask6
19669.599609375	0	1	T0_undil-F6	Flask6
25368.30078125	0	1	T0_undil-F6	Flask6
88046.6015625	0	1	T0_undil-F6	Flask6
7761.2998046875	0	1	T0_undil-F6	Flask6
3160.39990234375	0	1	T0_undil-F6	Flask6
13887.7001953125	0	1	T0_undil-F6	Flask6
4853.2001953125	0	1	T0_undil-F6	Flask6
55205.30078125	0	1	T0_undil-F6	Flask6
9802.5	0	1	T0_undil-F6	Flask6
10880.900390625	0	1	T0_undil-F6	Flask6
69911.296875	0	1	T0_undil-F6	Flask6
39248.5	0	1	T0_undil-F6	Flask6
12559.2998046875	0	1	T0_undil-F6	Flask6
11422.900390625	0	1	T0_undil-F6	Flask6
9097.5	0	1	T0_undil-F6	Flask6
13271.900390625	0	1	T0_undil-F6	Flask6
29637.400390625	0	1	T0_undil-F6	Flask6
2125026.25	0	1	T0_undil-F6	Flask6
27469	0	1	T0_undil-F6	Flask6
6793.10009765625	0	1	T0_undil-F6	Flask6
42403.80078125	0	1	T0_undil-F6	Flask6
19436.30078125	0	1	T0_undil-F6	Flask6
11585.2998046875	0	1	T0_undil-F6	Flask6
6368	0	1	T0_undil-F6	Flask6
48230	0	1	T0_undil-F6	Flask6
2138.39990234375	0	1	T0_undil-F6	Flask6
6240.2001953125	0	1	T0_undil-F6	Flask6
10635.7998046875	0	1	T0_undil-F6	Flask6
39289	0	1	T0_undil-F6	Flask6
5309.10009765625	0	1	T0_undil-F6	Flask6
4140.60009765625	0	1	T0_undil-F6	Flask6
3526.10009765625	0	1	T0_undil-F6	Flask6
2030	0	1	T0_undil-F6	Flask6
48178	0	1	T0_undil-F6	Flask6
3938.60009765625	0	1	T0_undil-F6	Flask6
5871.5	0	1	T0_undil-F6	Flask6
5149.7998046875	0	1	T0_undil-F6	Flask6
36426.5	0	1	T0_undil-F6	Flask6
7230.39990234375	0	1	T0_undil-F6	Flask6
2368.60009765625	0	1	T0_undil-F6	Flask6
7782	0	1	T0_undil-F6	Flask6
71160.203125	0	1	T0_undil-F6	Flask6
21018.5	0	1	T0_undil-F6	Flask6
9290.099609375	0	1	T0_undil-F6	Flask6
11070.7998046875	0	1	T0_undil-F6	Flask6
1747.30004882812	0	1	T0_undil-F6	Flask6
2613.69995117188	0	1	T0_undil-F6	Flask6
27391.400390625	0	1	T0_undil-F6	Flask6
408102.8125	0	1	T0_undil-F6	Flask6
18881.599609375	0	1	T0_undil-F6	Flask6
679153.375	0	1	T0_undil-F6	Flask6
8010.7001953125	0	1	T0_undil-F6	Flask6
10259.2001953125	0	1	T0_undil-F6	Flask6
429847	0	1	T0_undil-F6	Flask6
17708.400390625	0	1	T0_undil-F6	Flask6
2318.10009765625	0	1	T0_undil-F6	Flask6
51142.3984375	0	1	T0_undil-F6	Flask6
27075.69921875	0	1	T0_undil-F6	Flask6
11695	0	1	T0_undil-F6	Flask6
8475.5	0	1	T0_undil-F6	Flask6
27626.19921875	0	1	T0_undil-F6	Flask6
8573.5	0	1	T0_undil-F6	Flask6
20304	0	1	T0_undil-F6	Flask6
58265.30078125	0	1	T0_undil-F6	Flask6
7998.5	0	1	T0_undil-F6	Flask6
13054	0	1	T0_undil-F6	Flask6
53200.8984375	0	1	T0_undil-F6	Flask6
26257.80078125	0	1	T0_undil-F6	Flask6
5310.89990234375	0	1	T0_undil-F6	Flask6
29696	0	1	T0_undil-F6	Flask6
16813.900390625	0	1	T0_undil-F6	Flask6
4259.89990234375	0	1	T0_undil-F6	Flask6
71438.1015625	0	1	T0_undil-F6	Flask6
31940	0	1	T0_undil-F6	Flask6
7549	0	1	T0_undil-F6	Flask6
6809.2001953125	0	1	T0_undil-F6	Flask6
2365.10009765625	0	1	T0_undil-F6	Flask6
3157.19995117188	0	1	T0_undil-F6	Flask6
66201.703125	0	1	T0_undil-F6	Flask6
17287.099609375	0	1	T0_undil-F6	Flask6
29506.5	0	1	T0_undil-F6	Flask6
10750.2998046875	0	1	T0_undil-F6	Flask6
4548.5	0	1	T0_undil-F6	Flask6
24360.30078125	0	1	T0_undil-F6	Flask6
9334	0	1	T0_undil-F6	Flask6
7473	0	1	T0_undil-F6	Flask6
1059.59997558594	0	1	T0_undil-F6	Flask6
50850	0	1	T0_undil-F6	Flask6
3634.5	0	1	T0_undil-F6	Flask6
4470.60009765625	0	1	T0_undil-F6	Flask6
2041.90002441406	0	1	T0_undil-F6	Flask6
250870.203125	0	1	T0_undil-F6	Flask6
12910.599609375	0	1	T0_undil-F6	Flask6
10821.599609375	0	1	T0_undil-F6	Flask6
20973.400390625	0	1	T0_undil-F6	Flask6
2784.69995117188	0	1	T0_undil-F6	Flask6
8402.5	0	1	T0_undil-F6	Flask6
3391.69995117188	0	1	T0_undil-F6	Flask6
3378.10009765625	0	1	T0_undil-F6	Flask6
50354.1015625	0	1	T0_undil-F6	Flask6
2279.69995117188	0	1	T0_undil-F6	Flask6
63324.5	0	1	T0_undil-F6	Flask6
26821.099609375	0	1	T0_undil-F6	Flask6
22714.099609375	0	1	T0_undil-F6	Flask6
3214.60009765625	0	1	T0_undil-F6	Flask6
7751.10009765625	0	1	T0_undil-F6	Flask6
2257.89990234375	0	1	T0_undil-F6	Flask6
4622	0	1	T0_undil-F6	Flask6
8764.900390625	0	1	T0_undil-F6	Flask6
9303.900390625	0	1	T0_undil-F6	Flask6
7969.10009765625	0	1	T0_undil-F6	Flask6
14809.5	0	1	T0_undil-F6	Flask6
7423.39990234375	0	1	T0_undil-F6	Flask6
5855.89990234375	0	1	T0_undil-F6	Flask6
1476053.75	0	1	T0_undil-F6	Flask6
2391.69995117188	0	1	T0_undil-F6	Flask6
13405.7998046875	0	1	T0_undil-F6	Flask6
14676	0	1	T0_undil-F6	Flask6
5477	0	1	T0_undil-F6	Flask6
4788	0	1	T0_undil-F6	Flask6
41519.1015625	0	1	T0_undil-F6	Flask6
49964.30078125	0	1	T0_undil-F6	Flask6
81731.6015625	0	1	T0_undil-F6	Flask6
4479.39990234375	0	1	T0_undil-F6	Flask6
5629.60009765625	0	1	T0_undil-F6	Flask6
24474.099609375	0	1	T0_undil-F6	Flask6
5617.60009765625	0	1	T0_undil-F6	Flask6
6274.10009765625	0	1	T0_undil-F6	Flask6
18298.099609375	0	1	T0_undil-F6	Flask6
10380.900390625	0	1	T0_undil-F6	Flask6
9794.599609375	0	1	T0_undil-F6	Flask6
5191.7001953125	0	1	T0_undil-F6	Flask6
18750.900390625	0	1	T0_undil-F6	Flask6
3302	0	1	T0_undil-F6	Flask6
5546.39990234375	0	1	T0_undil-F6	Flask6
13032.099609375	0	1	T0_undil-F6	Flask6
6060.60009765625	0	1	T0_undil-F6	Flask6
25206.400390625	0	1	T0_undil-F6	Flask6
6148	0	1	T0_undil-F6	Flask6
6181.89990234375	0	1	T0_undil-F6	Flask6
13857.5	0	1	T0_undil-F6	Flask6
7921.5	0	1	T0_undil-F6	Flask6
6988.39990234375	0	1	T0_undil-F6	Flask6
33711.8984375	0	1	T0_undil-F6	Flask6
22184.80078125	0	1	T0_undil-F6	Flask6
13956.7001953125	0	1	T0_undil-F6	Flask6
6613.7001953125	0	1	T0_undil-F6	Flask6
17176.599609375	0	1	T0_undil-F6	Flask6
39319.30078125	0	1	T0_undil-F6	Flask6
5410.89990234375	0	1	T0_undil-F6	Flask6
20341.69921875	0	1	T0_undil-F6	Flask6
7111.7001953125	0	1	T0_undil-F6	Flask6
3505.30004882812	0	1	T0_undil-F6	Flask6
12466.099609375	0	1	T0_undil-F6	Flask6
78338.296875	0	1	T0_undil-F6	Flask6
6640.39990234375	0	1	T0_undil-F6	Flask6
5305.2998046875	0	1	T0_undil-F6	Flask6
3885.80004882812	0	1	T0_undil-F6	Flask6
338185.40625	0	1	T0_undil-F6	Flask6
2849.10009765625	0	1	T0_undil-F6	Flask6
2668.69995117188	0	1	T0_undil-F6	Flask6
3585.30004882812	0	1	T0_undil-F6	Flask6
5435.7998046875	0	1	T0_undil-F6	Flask6
10318	0	1	T0_undil-F6	Flask6
7643.5	0	1	T0_undil-F6	Flask6
3181.39990234375	0	1	T0_undil-F6	Flask6
46004.19921875	0	1	T0_undil-F6	Flask6
4978.10009765625	0	1	T0_undil-F6	Flask6
28125.80078125	0	1	T0_undil-F6	Flask6
6994.2998046875	0	1	T0_undil-F6	Flask6
17398.900390625	0	1	T0_undil-F6	Flask6
9083.2001953125	0	1	T0_undil-F6	Flask6
3680.39990234375	0	1	T0_undil-F6	Flask6
7453.89990234375	0	1	T0_undil-F6	Flask6
5386.2998046875	0	1	T0_undil-F6	Flask6
24257.900390625	0	1	T0_undil-F6	Flask6
13422	0	1	T0_undil-F6	Flask6
6134.60009765625	0	1	T0_undil-F6	Flask6
24656.19921875	0	1	T0_undil-F6	Flask6
10255.7001953125	0	1	T0_undil-F6	Flask6
3059.39990234375	0	1	T0_undil-F6	Flask6
4233.60009765625	0	1	T0_undil-F6	Flask6
3581.89990234375	0	1	T0_undil-F6	Flask6
8247.900390625	0	1	T0_undil-F6	Flask6
2746.19995117188	0	1	T0_undil-F6	Flask6
2699.5	0	1	T0_undil-F6	Flask6
3972	0	1	T0_undil-F6	Flask6
5265.2998046875	0	1	T0_undil-F6	Flask6
17637.099609375	0	1	T0_undil-F6	Flask6
3105.30004882812	0	1	T0_undil-F6	Flask6
15094.7998046875	0	1	T0_undil-F6	Flask6
22122	0	1	T0_undil-F6	Flask6
3498.19995117188	0	1	T0_undil-F6	Flask6
3678	0	1	T0_undil-F6	Flask6
18284.19921875	0	1	T0_undil-F6	Flask6
49962.6015625	0	1	T0_undil-F6	Flask6
51134.30078125	0	1	T0_undil-F6	Flask6
40326	0	1	T0_undil-F6	Flask6
14753.400390625	0	1	T0_undil-F6	Flask6
8639.599609375	0	1	T0_undil-F6	Flask6
103532.296875	0	1	T0_undil-F6	Flask6
9638.7001953125	0	1	T0_undil-F6	Flask6
4668.39990234375	0	1	T0_undil-F6	Flask6
7481.7998046875	0	1	T0_undil-F6	Flask6
3715.10009765625	0	1	T0_undil-F6	Flask6
39999.30078125	0	1	T0_undil-F6	Flask6
6312.7998046875	0	1	T0_undil-F6	Flask6
3919	0	1	T0_undil-F6	Flask6
10413.5	0	1	T0_undil-F6	Flask6
8243.900390625	0	1	T0_undil-F6	Flask6
3952.30004882812	0	1	T0_undil-F6	Flask6
2540.19995117188	0	1	T0_undil-F6	Flask6
2535.60009765625	0	1	T0_undil-F6	Flask6
56082.5	0	1	T0_undil-F6	Flask6
14994.7998046875	0	1	T0_undil-F6	Flask6
10721.400390625	0	1	T0_undil-F6	Flask6
23609.19921875	0	1	T0_undil-F6	Flask6
20611.19921875	0	1	T0_undil-F6	Flask6
92798.296875	0	1	T0_undil-F6	Flask6
11976.599609375	0	1	T0_undil-F6	Flask6
14734.099609375	0	1	T0_undil-F6	Flask6
7564.2998046875	0	1	T0_undil-F6	Flask6
31190.30078125	0	1	T0_undil-F6	Flask6
3291.30004882812	0	1	T0_undil-F6	Flask6
16079.2001953125	0	1	T0_undil-F6	Flask6
7310.7001953125	0	1	T0_undil-F6	Flask6
4100.39990234375	0	1	T0_undil-F6	Flask6
7287.39990234375	0	1	T0_undil-F6	Flask6
26740.19921875	0	1	T0_undil-F6	Flask6
7591.60009765625	0	1	T0_undil-F6	Flask6
22703.80078125	0	1	T0_undil-F6	Flask6
3441.69995117188	0	1	T0_undil-F6	Flask6
22716.19921875	0	1	T0_undil-F6	Flask6
5014.10009765625	0	1	T0_undil-F6	Flask6
5297.2001953125	0	1	T0_undil-F6	Flask6
2898.89990234375	0	1	T0_undil-F6	Flask6
3138.19995117188	0	1	T0_undil-F6	Flask6
3468.30004882812	0	1	T0_undil-F6	Flask6
62846.80078125	0	1	T0_undil-F6	Flask6
10214.2001953125	0	1	T0_undil-F6	Flask6
4213.39990234375	0	1	T0_undil-F6	Flask6
15167.599609375	0	1	T0_undil-F6	Flask6
3714.89990234375	0	1	T0_undil-F6	Flask6
9019.099609375	0	1	T0_undil-F6	Flask6
8013.10009765625	0	1	T0_undil-F6	Flask6
2415.19995117188	0	1	T0_undil-F6	Flask6
147194.796875	0	1	T0_undil-F6	Flask6
19603	0	1	T0_undil-F6	Flask6
17633.400390625	0	1	T0_undil-F6	Flask6
2386.10009765625	0	1	T0_undil-F6	Flask6
3538.19995117188	0	1	T0_undil-F6	Flask6
1784.59997558594	0	1	T0_undil-F6	Flask6
15191.7998046875	0	1	T0_undil-F6	Flask6
4237.2998046875	0	1	T0_undil-F6	Flask6
6147.60009765625	0	1	T0_undil-F6	Flask6
11347.099609375	0	1	T0_undil-F6	Flask6
14153.400390625	0	1	T0_undil-F6	Flask6
6638.2998046875	0	1	T0_undil-F6	Flask6
5809	0	1	T0_undil-F6	Flask6
3641.10009765625	0	1	T0_undil-F6	Flask6
12317.7998046875	0	1	T0_undil-F6	Flask6
4172	0	1	T0_undil-F6	Flask6
2257.39990234375	0	1	T0_undil-F6	Flask6
6796.89990234375	0	1	T0_undil-F6	Flask6
2515.69995117188	0	1	T0_undil-F6	Flask6
5123.60009765625	0	1	T0_undil-F6	Flask6
17712.19921875	0	1	T0_undil-F6	Flask6
7733.2001953125	0	1	T0_undil-F6	Flask6
2012	0	1	T0_undil-F6	Flask6
18404	0	1	T0_undil-F6	Flask6
2871.10009765625	0	1	T0_undil-F6	Flask6
3130	0	1	T0_undil-F6	Flask6
11025	0	1	T0_undil-F6	Flask6
37052.6015625	0	1	T0_undil-F6	Flask6
9888.7998046875	0	1	T0_undil-F6	Flask6
32108.80078125	0	1	T0_undil-F6	Flask6
3430.5	0	1	T0_undil-F6	Flask6
1113.19995117188	0	1	T0_undil-F6	Flask6
13161.2998046875	0	1	T0_undil-F6	Flask6
8494.5	0	1	T0_undil-F6	Flask6
26039	0	1	T0_undil-F6	Flask6
6719.89990234375	0	1	T0_undil-F6	Flask6
5210.5	0	1	T0_undil-F6	Flask6
8324.7001953125	0	1	T0_undil-F6	Flask6
26524.69921875	0	1	T0_undil-F6	Flask6
10254	0	1	T0_undil-F6	Flask6
8964.2001953125	0	1	T0_undil-F6	Flask6
45262.19921875	0	1	T0_undil-F6	Flask6
33126.1015625	0	1	T0_undil-F6	Flask6
140892.296875	0	1	T0_undil-F6	Flask6
2115.69995117188	0	1	T0_undil-F6	Flask6
14789.099609375	0	1	T0_undil-F6	Flask6
4493	0	1	T0_undil-F6	Flask6
19985.099609375	0	1	T0_undil-F6	Flask6
14836.099609375	0	1	T0_undil-F6	Flask6
82194	0	1	T0_undil-F6	Flask6
5689.89990234375	0	1	T0_undil-F6	Flask6
4590.7998046875	0	1	T0_undil-F6	Flask6
91151.8984375	0	1	T0_undil-F6	Flask6
53426.6015625	0	1	T0_undil-F6	Flask6
10208.099609375	0	1	T0_undil-F6	Flask6
10188.400390625	0	1	T0_undil-F6	Flask6
30226.30078125	0	1	T0_undil-F6	Flask6
17773	0	1	T0_undil-F6	Flask6
3838.69995117188	0	1	T0_undil-F6	Flask6
3250.19995117188	0	1	T0_undil-F6	Flask6
17442.80078125	0	1	T0_undil-F6	Flask6
76339	0	1	T0_undil-F6	Flask6
3492.5	0	1	T0_undil-F6	Flask6
137815.90625	0	1	T0_undil-F6	Flask6
5603.2998046875	0	1	T0_undil-F6	Flask6
15805.900390625	0	1	T0_undil-F6	Flask6
7001.2001953125	0	1	T0_undil-F6	Flask6
2358	0	1	T0_undil-F6	Flask6
1978.40002441406	0	1	T0_undil-F6	Flask6
5030.2001953125	0	1	T0_undil-F6	Flask6
5900.2998046875	0	1	T0_undil-F6	Flask6
1503.59997558594	0	1	T0_undil-F6	Flask6
3116.10009765625	0	1	T0_undil-F6	Flask6
2204.89990234375	0	1	T0_undil-F6	Flask6
36916.8984375	0	1	T0_undil-F6	Flask6
9184.5	0	1	T0_undil-F6	Flask6
1370.09997558594	0	1	T0_undil-F6	Flask6
3601.39990234375	0	1	T0_undil-F6	Flask6
9109.7001953125	0	1	T0_undil-F6	Flask6
31104.400390625	0	1	T0_undil-F6	Flask6
2701.30004882812	0	1	T0_undil-F6	Flask6
9755.2998046875	0	1	T0_undil-F6	Flask6
2439.89990234375	0	1	T0_undil-F6	Flask6
39506	0	1	T0_undil-F6	Flask6
10789.5	0	1	T0_undil-F6	Flask6
5952.2998046875	0	1	T0_undil-F6	Flask6
3525.69995117188	0	1	T0_undil-F6	Flask6
14803.400390625	0	1	T0_undil-F6	Flask6
10147.5	0	1	T0_undil-F6	Flask6
6914.10009765625	0	1	T0_undil-F6	Flask6
2952.5	0	1	T0_undil-F6	Flask6
3180.19995117188	0	1	T0_undil-F6	Flask6
5492.60009765625	0	1	T0_undil-F6	Flask6
10545.5	0	1	T0_undil-F6	Flask6
8177.60009765625	0	1	T0_undil-F6	Flask6
8586.099609375	0	1	T0_undil-F6	Flask6
41277.5	0	1	T0_undil-F6	Flask6
4805.39990234375	0	1	T0_undil-F6	Flask6
1468.30004882812	0	1	T0_undil-F6	Flask6
17254.400390625	0	1	T0_undil-F6	Flask6
39194.6015625	0	1	T0_undil-F6	Flask6
9358.099609375	0	1	T0_undil-F6	Flask6
8197.900390625	0	1	T0_undil-F6	Flask6
6180.2998046875	0	1	T0_undil-F6	Flask6
4376.7998046875	0	1	T0_undil-F6	Flask6
1997.90002441406	0	1	T0_undil-F6	Flask6
97538	0	1	T0_undil-F6	Flask6
20121.599609375	0	1	T0_undil-F6	Flask6
22250.80078125	0	1	T0_undil-F6	Flask6
15890.7001953125	0	1	T0_undil-F6	Flask6
14699.7001953125	0	1	T0_undil-F6	Flask6
18333.30078125	0	1	T0_undil-F6	Flask6
12189.599609375	0	1	T0_undil-F6	Flask6
5441.60009765625	0	1	T0_undil-F6	Flask6
23356.400390625	0	1	T0_undil-F6	Flask6
4272.7001953125	0	1	T0_undil-F6	Flask6
3848.60009765625	0	1	T0_undil-F6	Flask6
20181	0	1	T0_undil-F6	Flask6
12757.5	0	1	T0_undil-F6	Flask6
2774.10009765625	0	1	T0_undil-F6	Flask6
10696.400390625	0	1	T0_undil-F6	Flask6
1799.59997558594	0	1	T0_undil-F6	Flask6
45594.8984375	0	1	T0_undil-F6	Flask6
2567.5	0	1	T0_undil-F6	Flask6
15224.599609375	0	1	T0_undil-F6	Flask6
4818.89990234375	0	1	T0_undil-F6	Flask6
1658.69995117188	0	1	T0_undil-F6	Flask6
4342.60009765625	0	1	T0_undil-F6	Flask6
12113.400390625	0	1	T0_undil-F6	Flask6
55800.5	0	1	T0_undil-F6	Flask6
7674.7998046875	0	1	T0_undil-F6	Flask6
8160.7001953125	0	1	T0_undil-F6	Flask6
18149.599609375	0	1	T0_undil-F6	Flask6
9781.2001953125	0	1	T0_undil-F6	Flask6
12466.2001953125	0	1	T0_undil-F6	Flask6
3000.89990234375	0	1	T0_undil-F6	Flask6
18766.900390625	0	1	T0_undil-F6	Flask6
2002	0	1	T0_undil-F6	Flask6
8021.7998046875	0	1	T0_undil-F6	Flask6
22825.599609375	0	1	T0_undil-F6	Flask6
4335.7998046875	0	1	T0_undil-F6	Flask6
2143.69995117188	0	1	T0_undil-F6	Flask6
14234.2001953125	0	1	T0_undil-F6	Flask6
7812.39990234375	0	1	T0_undil-F6	Flask6
26488.099609375	0	1	T0_undil-F6	Flask6
17430.599609375	0	1	T0_undil-F6	Flask6
20720.400390625	0	1	T0_undil-F6	Flask6
3396.10009765625	0	1	T0_undil-F6	Flask6
63566.6015625	0	1	T0_undil-F6	Flask6
4121.89990234375	0	1	T0_undil-F6	Flask6
5500.7998046875	0	1	T0_undil-F6	Flask6
15514.900390625	0	1	T0_undil-F6	Flask6
10317.099609375	0	1	T0_undil-F6	Flask6
4769.2001953125	0	1	T0_undil-F6	Flask6
11449.400390625	0	1	T0_undil-F6	Flask6
14071.2001953125	0	1	T0_undil-F6	Flask6
9287	0	1	T0_undil-F6	Flask6
1648.19995117188	0	1	T0_undil-F6	Flask6
19553.19921875	0	1	T0_undil-F6	Flask6
19403.599609375	0	1	T0_undil-F6	Flask6
3060.39990234375	0	1	T0_undil-F6	Flask6
63194.5	0	1	T0_undil-F6	Flask6
22403.900390625	0	1	T0_undil-F6	Flask6
5477.60009765625	0	1	T0_undil-F6	Flask6
16671.5	0	1	T0_undil-F6	Flask6
12739.2998046875	0	1	T0_undil-F6	Flask6
2748	0	1	T0_undil-F6	Flask6
111499.8984375	0	1	T0_undil-F6	Flask6
6497.10009765625	0	1	T0_undil-F6	Flask6
16984.19921875	0	1	T0_undil-F6	Flask6
17716.19921875	0	1	T0_undil-F6	Flask6
7993.39990234375	0	1	T0_undil-F6	Flask6
10178	0	1	T0_undil-F6	Flask6
12994	0	1	T0_undil-F6	Flask6
282328.90625	0	1	T0_undil-F6	Flask6
8172.2998046875	0	1	T0_undil-F6	Flask6
4195.2998046875	0	1	T0_undil-F6	Flask6
12537	0	1	T0_undil-F6	Flask6
8568.7001953125	0	1	T0_undil-F6	Flask6
15143.400390625	0	1	T0_undil-F6	Flask6
12154.7001953125	0	1	T0_undil-F6	Flask6
123094.203125	0	1	T0_undil-F6	Flask6
5336.2001953125	0	1	T0_undil-F6	Flask6
6713.60009765625	0	1	T0_undil-F6	Flask6
12485.099609375	0	1	T0_undil-F6	Flask6
21650.69921875	0	1	T0_undil-F6	Flask6
21656.19921875	0	1	T0_undil-F6	Flask6
19806.5	0	1	T0_undil-F6	Flask6
3568.39990234375	0	1	T0_undil-F6	Flask6
4717	0	1	T0_undil-F6	Flask6
3522.39990234375	0	1	T0_undil-F6	Flask6
4998.2998046875	0	1	T0_undil-F6	Flask6
3646.19995117188	0	1	T0_undil-F6	Flask6
6339.7001953125	0	1	T0_undil-F6	Flask6
9345.900390625	0	1	T0_undil-F6	Flask6
3194.39990234375	0	1	T0_undil-F6	Flask6
2434.60009765625	0	1	T0_undil-F6	Flask6
10203.900390625	0	1	T0_undil-F6	Flask6
7462.39990234375	0	1	T0_undil-F6	Flask6
8300.5	0	1	T0_undil-F6	Flask6
2096.5	0	1	T0_undil-F6	Flask6
2344.60009765625	0	1	T0_undil-F6	Flask6
7728.2998046875	0	1	T0_undil-F6	Flask6
7354.89990234375	0	1	T0_undil-F6	Flask6
94427.5	0	1	T0_undil-F6	Flask6
5534.7998046875	0	1	T0_undil-F6	Flask6
5140.5	0	1	T0_undil-F6	Flask6
20605.400390625	0	1	T0_undil-F6	Flask6
41523.5	0	1	T0_undil-F6	Flask6
7804.10009765625	0	1	T0_undil-F6	Flask6
39128.1015625	0	1	T0_undil-F6	Flask6
11517.7998046875	0	1	T0_undil-F6	Flask6
10820	0	1	T0_undil-F6	Flask6
57640.69921875	0	1	T0_undil-F6	Flask6
2774.30004882812	0	1	T0_undil-F6	Flask6
24141.400390625	0	1	T0_undil-F6	Flask6
19726.19921875	0	1	T0_undil-F6	Flask6
4135.39990234375	0	1	T0_undil-F6	Flask6
4375	0	1	T0_undil-F6	Flask6
6510.10009765625	0	1	T0_undil-F6	Flask6
11706.7001953125	0	1	T0_undil-F6	Flask6
4219.2001953125	0	1	T0_undil-F6	Flask6
46862.19921875	0	1	T0_undil-F6	Flask6
16057	0	1	T0_undil-F6	Flask6
11600.5	0	1	T0_undil-F6	Flask6
29082	0	1	T0_undil-F6	Flask6
98376	0	1	T0_undil-F6	Flask6
32989.30078125	0	1	T0_undil-F6	Flask6
17608.69921875	0	1	T0_undil-F6	Flask6
3510.30004882812	0	1	T0_undil-F6	Flask6
16651.400390625	0	1	T0_undil-F6	Flask6
4460.7998046875	0	1	T0_undil-F6	Flask6
8948.2998046875	0	1	T0_undil-F6	Flask6
3886.10009765625	0	1	T0_undil-F6	Flask6
1069.59997558594	0	1	T0_undil-F6	Flask6
2888.89990234375	0	1	T0_undil-F6	Flask6
2059.80004882812	0	1	T0_undil-F6	Flask6
33246.69921875	0	1	T0_undil-F6	Flask6
11411.900390625	0	1	T0_undil-F6	Flask6
7377.10009765625	0	1	T0_undil-F6	Flask6
4880.7001953125	0	1	T0_undil-F6	Flask6
18680.5	0	1	T0_undil-F6	Flask6
3454.69995117188	0	1	T0_undil-F6	Flask6
2715.60009765625	0	1	T0_undil-F6	Flask6
3559.80004882812	0	1	T0_undil-F6	Flask6
2312.10009765625	0	1	T0_undil-F6	Flask6
9962.099609375	0	1	T0_undil-F6	Flask6
9492	0	1	T0_undil-F6	Flask6
6687.10009765625	0	1	T0_undil-F6	Flask6
12590.2998046875	0	1	T0_undil-F6	Flask6
12428.400390625	0	1	T0_undil-F6	Flask6
40180.30078125	0	1	T0_undil-F6	Flask6
13630.5	0	1	T0_undil-F6	Flask6
18734.69921875	0	1	T0_undil-F6	Flask6
6169.10009765625	0	1	T0_undil-F6	Flask6
6391.10009765625	0	1	T0_undil-F6	Flask6
3740.39990234375	0	1	T0_undil-F6	Flask6
3329.89990234375	0	1	T0_undil-F6	Flask6
45779.30078125	0	1	T0_undil-F6	Flask6
2458.60009765625	0	1	T0_undil-F6	Flask6
4044.5	0	1	T0_undil-F6	Flask6
7155.7998046875	0	1	T0_undil-F6	Flask6
1601.19995117188	0	1	T0_undil-F6	Flask6
6519.7998046875	0	1	T0_undil-F6	Flask6
4772.2998046875	0	1	T0_undil-F6	Flask6
10386.7001953125	0	1	T0_undil-F6	Flask6
14820	0	1	T0_undil-F6	Flask6
2890.60009765625	0	1	T0_undil-F6	Flask6
3579.30004882812	0	1	T0_undil-F6	Flask6
7886.2998046875	0	1	T0_undil-F6	Flask6
18150.900390625	0	1	T0_undil-F6	Flask6
16898.099609375	0	1	T0_undil-F6	Flask6
6097.5	0	1	T0_undil-F6	Flask6
59123.5	0	1	T0_undil-F6	Flask6
3091.19995117188	0	1	T0_undil-F6	Flask6
7376.2998046875	0	1	T0_undil-F6	Flask6
2080.39990234375	0	1	T0_undil-F6	Flask6
23399	0	1	T0_undil-F6	Flask6
19614.80078125	0	1	T0_undil-F6	Flask6
7765.60009765625	0	1	T0_undil-F6	Flask6
59900.30078125	0	1	T0_undil-F6	Flask6
21615.400390625	0	1	T0_undil-F6	Flask6
16062.900390625	0	1	T0_undil-F6	Flask6
33585.3984375	0	1	T0_undil-F6	Flask6
27540	0	1	T0_undil-F6	Flask6
12931	0	1	T0_undil-F6	Flask6
16375.400390625	0	1	T0_undil-F6	Flask6
5828.7998046875	0	1	T0_undil-F6	Flask6
22208.599609375	0	1	T0_undil-F6	Flask6
9574.7001953125	0	1	T0_undil-F6	Flask6
55238	0	1	T0_undil-F6	Flask6
21658.900390625	0	1	T0_undil-F6	Flask6
9804.2001953125	0	1	T0_undil-F6	Flask6
2811.10009765625	0	1	T0_undil-F6	Flask6
4831.7998046875	0	1	T0_undil-F6	Flask6
4763.2001953125	0	1	T0_undil-F6	Flask6
9439.2001953125	0	1	T0_undil-F6	Flask6
2492.80004882812	0	1	T0_undil-F6	Flask6
3062.5	0	1	T0_undil-F6	Flask6
15350.900390625	0	1	T0_undil-F6	Flask6
9066.099609375	0	1	T0_undil-F6	Flask6
25135.099609375	0	1	T0_undil-F6	Flask6
10709.400390625	0	1	T0_undil-F6	Flask6
6257.89990234375	0	1	T0_undil-F6	Flask6
561.599975585938	0	1	T0_undil-F6	Flask6
9625.5	0	1	T0_undil-F6	Flask6
66173.703125	0	1	T0_undil-F6	Flask6
51466.19921875	0	1	T0_undil-F6	Flask6
16772.5	0	1	T0_undil-F6	Flask6
11353.5	0	1	T0_undil-F6	Flask6
3102	0	1	T0_undil-F6	Flask6
10409.2001953125	0	1	T0_undil-F6	Flask6
24019.5	0	1	T0_undil-F6	Flask6
13115.2998046875	0	1	T0_undil-F6	Flask6
14207	0	1	T0_undil-F6	Flask6
10150.7001953125	0	1	T0_undil-F6	Flask6
7231.39990234375	0	1	T0_undil-F6	Flask6
17513.900390625	0	1	T0_undil-F6	Flask6
3068	0	1	T0_undil-F6	Flask6
30152.900390625	0	1	T0_undil-F6	Flask6
4946.5	0	1	T0_undil-F6	Flask6
12396.400390625	0	1	T0_undil-F6	Flask6
27866.30078125	0	1	T0_undil-F6	Flask6
7773	0	1	T0_undil-F6	Flask6
23950.19921875	0	1	T0_undil-F6	Flask6
3114.60009765625	0	1	T0_undil-F6	Flask6
12239.900390625	0	1	T0_undil-F6	Flask6
5948.60009765625	0	1	T0_undil-F6	Flask6
16304.400390625	0	1	T0_undil-F6	Flask6
2227.80004882812	0	1	T0_undil-F6	Flask6
9512.900390625	0	1	T0_undil-F6	Flask6
6816.7001953125	0	1	T0_undil-F6	Flask6
13966.7001953125	0	1	T0_undil-F6	Flask6
36436.6015625	0	1	T0_undil-F6	Flask6
63159.6015625	0	1	T0_undil-F6	Flask6
5904.2001953125	0	1	T0_undil-F6	Flask6
142560.09375	0	1	T0_undil-F6	Flask6
22976.099609375	0	1	T0_undil-F6	Flask6
6059.7998046875	0	1	T0_undil-F6	Flask6
5558.2998046875	0	1	T0_undil-F6	Flask6
1973.19995117188	0	1	T0_undil-F6	Flask6
29474.599609375	0	1	T0_undil-F6	Flask6
2241.19995117188	0	1	T0_undil-F6	Flask6
3949.39990234375	0	1	T0_undil-F6	Flask6
25747.900390625	0	1	T0_undil-F6	Flask6
18563.69921875	0	1	T0_undil-F6	Flask6
25164.599609375	0	1	T0_undil-F6	Flask6
5488	0	1	T0_undil-F6	Flask6
6038.5	0	1	T0_undil-F6	Flask6
4808.60009765625	0	1	T0_undil-F6	Flask6
22077.900390625	0	1	T0_undil-F6	Flask6
2873	0	1	T0_undil-F6	Flask6
2267.39990234375	0	1	T0_undil-F6	Flask6
36136.5	0	1	T0_undil-F6	Flask6
3524.80004882812	0	1	T0_undil-F6	Flask6
4429.5	0	1	T0_undil-F6	Flask6
4824.5	0	1	T0_undil-F6	Flask6
6761.89990234375	0	1	T0_undil-F6	Flask6
3538.80004882812	0	1	T0_undil-F6	Flask6
12184	0	1	T0_undil-F6	Flask6
5297.39990234375	0	1	T0_undil-F6	Flask6
8884.400390625	0	1	T0_undil-F6	Flask6
5990.39990234375	0	1	T0_undil-F6	Flask6
7181.7001953125	0	1	T0_undil-F6	Flask6
10261.2998046875	0	1	T0_undil-F6	Flask6
6620.7998046875	0	1	T0_undil-F6	Flask6
39723.1015625	0	1	T0_undil-F6	Flask6
4778.60009765625	0	1	T0_undil-F6	Flask6
3008.10009765625	0	1	T0_undil-F6	Flask6
6320.89990234375	0	1	T0_undil-F6	Flask6
6597.39990234375	0	1	T0_undil-F6	Flask6
6053.2998046875	0	1	T0_undil-F6	Flask6
32931	0	1	T0_undil-F6	Flask6
6969.5	0	1	T0_undil-F6	Flask6
2499.19995117188	0	1	T0_undil-F6	Flask6
9029.900390625	0	1	T0_undil-F6	Flask6
6216.89990234375	0	1	T0_undil-F6	Flask6
7054.7998046875	0	1	T0_undil-F6	Flask6
21039.400390625	0	1	T0_undil-F6	Flask6
9599.7998046875	0	1	T0_undil-F6	Flask6
14519.900390625	0	1	T0_undil-F6	Flask6
10519.400390625	0	1	T0_undil-F6	Flask6
8028.10009765625	0	1	T0_undil-F6	Flask6
5506.7001953125	0	1	T0_undil-F6	Flask6
2329.19995117188	0	1	T0_undil-F6	Flask6
7767.10009765625	0	1	T0_undil-F6	Flask6
7396.2001953125	0	1	T0_undil-F6	Flask6
18533.099609375	0	1	T0_undil-F6	Flask6
64305.69921875	0	1	T0_undil-F6	Flask6
3573.80004882812	0	1	T0_undil-F6	Flask6
38978.69921875	0	1	T0_undil-F6	Flask6
6562.39990234375	0	1	T0_undil-F6	Flask6
17924.19921875	0	1	T0_undil-F6	Flask6
44340.69921875	0	1	T0_undil-F6	Flask6
13046.5	0	1	T0_undil-F6	Flask6
46315.6015625	0	1	T0_undil-F6	Flask6
4359.10009765625	0	1	T0_undil-F6	Flask6
15420.599609375	0	1	T0_undil-F6	Flask6
5589.89990234375	0	1	T0_undil-F6	Flask6
15909.5	0	1	T0_undil-F6	Flask6
201442.5	0	1	T0_undil-F6	Flask6
4005.10009765625	0	1	T0_undil-F6	Flask6
83003.703125	0	1	T0_undil-F6	Flask6
7600.10009765625	0	1	T0_undil-F6	Flask6
34503.80078125	0	1	T0_undil-F6	Flask6
4137.2001953125	0	1	T0_undil-F6	Flask6
61286	0	1	T0_undil-F6	Flask6
22516.099609375	0	1	T0_undil-F6	Flask6
112226.296875	0	1	T0_undil-F6	Flask6
7864	0	1	T0_undil-F6	Flask6
3889.80004882812	0	1	T0_undil-F6	Flask6
7260.60009765625	0	1	T0_undil-F6	Flask6
13301.099609375	0	1	T0_undil-F6	Flask6
17851.900390625	0	1	T0_undil-F6	Flask6
12032.7001953125	0	1	T0_undil-F6	Flask6
28818.69921875	0	1	T0_undil-F6	Flask6
17843.900390625	0	1	T0_undil-F6	Flask6
3632.10009765625	0	1	T0_undil-F6	Flask6
14818.099609375	0	1	T0_undil-F6	Flask6
9655	0	1	T0_undil-F6	Flask6
39439.30078125	0	1	T0_undil-F6	Flask6
2002.09997558594	0	1	T0_undil-F6	Flask6
33201.30078125	0	1	T0_undil-F6	Flask6
17709.599609375	0	1	T0_undil-F6	Flask6
7427.2001953125	0	1	T0_undil-F6	Flask6
144003.09375	0	1	T0_undil-F6	Flask6
9865.5	0	1	T0_undil-F6	Flask6
1334	0	1	T0_undil-F6	Flask6
60479.1015625	0	1	T0_undil-F6	Flask6
2395	0	1	T0_undil-F6	Flask6
15299	0	1	T0_undil-F6	Flask6
3457.89990234375	0	1	T0_undil-F6	Flask6
1788.09997558594	0	1	T0_undil-F6	Flask6
2755.19995117188	0	1	T0_undil-F6	Flask6
4822.7998046875	0	1	T0_undil-F6	Flask6
102828.6015625	0	1	T0_undil-F6	Flask6
3758.30004882812	0	1	T0_undil-F6	Flask6
11882	0	1	T0_undil-F6	Flask6
8560.2998046875	0	1	T0_undil-F6	Flask6
7644.60009765625	0	1	T0_undil-F6	Flask6
5502.60009765625	0	1	T0_undil-F6	Flask6
3617.19995117188	0	1	T0_undil-F6	Flask6
1045300.3125	0	1	T0_undil-F6	Flask6
4289.5	0	1	T0_undil-F6	Flask6
4522	0	1	T0_undil-F6	Flask6
2246.80004882812	0	1	T0_undil-F6	Flask6
1435.30004882812	0	1	T0_undil-F6	Flask6
50625.3984375	0	1	T0_undil-F6	Flask6
9509.7001953125	0	1	T0_undil-F6	Flask6
12203	0	1	T0_undil-F6	Flask6
2926.89990234375	0	1	T0_undil-F6	Flask6
4756.2001953125	0	1	T0_undil-F6	Flask6
3407.80004882812	0	1	T0_undil-F6	Flask6
5248.2998046875	0	1	T0_undil-F6	Flask6
5090.39990234375	0	1	T0_undil-F6	Flask6
25913.400390625	0	1	T0_undil-F6	Flask6
2722.60009765625	0	1	T0_undil-F6	Flask6
15590.7001953125	0	1	T0_undil-F6	Flask6
16044.2001953125	0	1	T0_undil-F6	Flask6
3930.19995117188	0	1	T0_undil-F6	Flask6
53260.30078125	0	1	T0_undil-F6	Flask6
25141.19921875	0	1	T0_undil-F6	Flask6
3668.10009765625	0	1	T0_undil-F6	Flask6
12430	0	1	T0_undil-F6	Flask6
6218.10009765625	0	1	T0_undil-F6	Flask6
4451.7001953125	0	1	T0_undil-F6	Flask6
9820.400390625	0	1	T0_undil-F6	Flask6
3083.69995117188	0	1	T0_undil-F6	Flask6
11821.2998046875	0	1	T0_undil-F6	Flask6
139069.90625	0	1	T0_undil-F6	Flask6
70022.5	0	1	T0_undil-F6	Flask6
75546.8984375	0	1	T0_undil-F6	Flask6
3703.89990234375	0	1	T0_undil-F6	Flask6
2341.10009765625	0	1	T0_undil-F6	Flask6
35252.30078125	0	1	T0_undil-F6	Flask6
2065.60009765625	0	1	T0_undil-F6	Flask6
2892.69995117188	0	1	T0_undil-F6	Flask6
6479	0	1	T0_undil-F6	Flask6
7335.10009765625	0	1	T0_undil-F6	Flask6
4189.10009765625	0	1	T0_undil-F6	Flask6
4582.60009765625	0	1	T0_undil-F6	Flask6
3815.89990234375	0	1	T0_undil-F6	Flask6
5853.39990234375	0	1	T0_undil-F6	Flask6
10151.900390625	0	1	T0_undil-F6	Flask6
6438.2001953125	0	1	T0_undil-F6	Flask6
12542.7998046875	0	1	T0_undil-F6	Flask6
1369.69995117188	0	1	T0_undil-F6	Flask6
24692.80078125	0	1	T0_undil-F6	Flask6
2887.60009765625	0	1	T0_undil-F6	Flask6
2407.60009765625	0	1	T0_undil-F6	Flask6
2597.39990234375	0	1	T0_undil-F6	Flask6
1341.5	0	1	T0_undil-F6	Flask6
2582.19995117188	0	1	T0_undil-F6	Flask6
3165.69995117188	0	1	T0_undil-F6	Flask6
7917.10009765625	0	1	T0_undil-F6	Flask6
4723.7001953125	0	1	T0_undil-F6	Flask6
47718.1015625	0	1	T0_undil-F6	Flask6
35503.30078125	0	1	T0_undil-F6	Flask6
8597	0	1	T0_undil-F6	Flask6
5342	0	1	T0_undil-F6	Flask6
5027.60009765625	0	1	T0_undil-F6	Flask6
18451.80078125	0	1	T0_undil-F6	Flask6
17865.5	0	1	T0_undil-F6	Flask6
3526.89990234375	0	1	T0_undil-F6	Flask6
15928.5	0	1	T0_undil-F6	Flask6
14349	0	1	T0_undil-F6	Flask6
1971.19995117188	0	1	T0_undil-F6	Flask6
8182.10009765625	0	1	T0_undil-F6	Flask6
4157.5	0	1	T0_undil-F6	Flask6
3192.39990234375	0	1	T0_undil-F6	Flask6
19503.099609375	0	1	T0_undil-F6	Flask6
8114.39990234375	0	1	T0_undil-F6	Flask6
15001.099609375	0	1	T0_undil-F6	Flask6
10767.900390625	0	1	T0_undil-F6	Flask6
4620.39990234375	0	1	T0_undil-F6	Flask6
2732.5	0	1	T0_undil-F6	Flask6
2070.69995117188	0	1	T0_undil-F6	Flask6
8341.5	0	1	T0_undil-F6	Flask6
22336.30078125	0	1	T0_undil-F6	Flask6
22543.599609375	0	1	T0_undil-F6	Flask6
2788.5	0	1	T0_undil-F6	Flask6
6952.89990234375	0	1	T0_undil-F6	Flask6
3999.80004882812	0	1	T0_undil-F6	Flask6
14231	0	1	T0_undil-F6	Flask6
12190.2998046875	0	1	T0_undil-F6	Flask6
7694.7998046875	0	1	T0_undil-F6	Flask6
16644.5	0	1	T0_undil-F6	Flask6
4719.39990234375	0	1	T0_undil-F6	Flask6
10136.5	0	1	T0_undil-F6	Flask6
15965	0	1	T0_undil-F6	Flask6
17787.099609375	0	1	T0_undil-F6	Flask6
3639.10009765625	0	1	T0_undil-F6	Flask6
3020	0	1	T0_undil-F6	Flask6
11152.099609375	0	1	T0_undil-F6	Flask6
7094.2001953125	0	1	T0_undil-F6	Flask6
33160.3984375	0	1	T0_undil-F6	Flask6
12656.900390625	0	1	T0_undil-F6	Flask6
4423.7001953125	0	1	T0_undil-F6	Flask6
7645.7001953125	0	1	T0_undil-F6	Flask6
66581.5	0	1	T0_undil-F6	Flask6
70686.1015625	0	1	T0_undil-F6	Flask6
3016.5	0	1	T0_undil-F6	Flask6
8478.2998046875	0	1	T0_undil-F6	Flask6
36624.80078125	0	1	T0_undil-F6	Flask6
6320	0	1	T0_undil-F6	Flask6
5044	0	1	T0_undil-F6	Flask6
16174.599609375	0	1	T0_undil-F6	Flask6
9658.2998046875	0	1	T0_undil-F6	Flask6
5921.89990234375	0	1	T0_undil-F6	Flask6
15156.5	0	1	T0_undil-F6	Flask6
22098.5	0	1	T0_undil-F6	Flask6
4470.89990234375	0	1	T0_undil-F6	Flask6
4317.7998046875	0	1	T0_undil-F6	Flask6
29003.900390625	0	1	T0_undil-F6	Flask6
6961.39990234375	0	1	T0_undil-F6	Flask6
4386	0	1	T0_undil-F6	Flask6
6636.60009765625	0	1	T0_undil-F6	Flask6
5494.60009765625	0	1	T0_undil-F6	Flask6
3810.10009765625	0	1	T0_undil-F6	Flask6
4601.7001953125	0	1	T0_undil-F6	Flask6
8136.2001953125	0	1	T0_undil-F6	Flask6
3341.39990234375	0	1	T0_undil-F6	Flask6
11962.2998046875	0	1	T0_undil-F6	Flask6
4754.60009765625	0	1	T0_undil-F6	Flask6
5485.5	0	1	T0_undil-F6	Flask6
5076.10009765625	0	1	T0_undil-F6	Flask6
3233.19995117188	0	1	T0_undil-F6	Flask6
1707.5	0	1	T0_undil-F6	Flask6
5246.5	0	1	T0_undil-F6	Flask6
15731.7998046875	0	1	T0_undil-F6	Flask6
13215.099609375	0	1	T0_undil-F6	Flask6
4575.7001953125	0	1	T0_undil-F6	Flask6
3638.39990234375	0	1	T0_undil-F6	Flask6
12076.099609375	0	1	T0_undil-F6	Flask6
5359.2998046875	0	1	T0_undil-F6	Flask6
1626.80004882812	0	1	T0_undil-F6	Flask6
76426.5	0	1	T0_undil-F6	Flask6
31235.19921875	0	1	T0_undil-F6	Flask6
9130.7998046875	0	1	T0_undil-F6	Flask6
2854.10009765625	0	1	T0_undil-F6	Flask6
21087.19921875	0	1	T0_undil-F6	Flask6
1931.19995117188	0	1	T0_undil-F6	Flask6
12186.5	0	1	T0_undil-F6	Flask6
13996.400390625	0	1	T0_undil-F6	Flask6
5989.60009765625	0	1	T0_undil-F6	Flask6
3825.30004882812	0	1	T0_undil-F6	Flask6
3743.69995117188	0	1	T0_undil-F6	Flask6
15261.400390625	0	1	T0_undil-F6	Flask6
7615.5	0	1	T0_undil-F6	Flask6
4432.89990234375	0	1	T0_undil-F6	Flask6
2809.80004882812	0	1	T0_undil-F6	Flask6
12528.2001953125	0	1	T0_undil-F6	Flask6
14920.599609375	0	1	T0_undil-F6	Flask6
4936.39990234375	0	1	T0_undil-F6	Flask6
1930.80004882812	0	1	T0_undil-F6	Flask6
12688	0	1	T0_undil-F6	Flask6
3018.69995117188	0	1	T0_undil-F6	Flask6
14989.099609375	0	1	T0_undil-F6	Flask6
1711.80004882812	0	1	T0_undil-F6	Flask6
15667.2001953125	0	1	T0_undil-F6	Flask6
17964.19921875	0	1	T0_undil-F6	Flask6
1869.40002441406	0	1	T0_undil-F6	Flask6
19623.900390625	0	1	T0_undil-F6	Flask6
1349.30004882812	0	1	T0_undil-F6	Flask6
5517.2998046875	0	1	T0_undil-F6	Flask6
4096.5	0	1	T0_undil-F6	Flask6
6116.60009765625	0	1	T0_undil-F6	Flask6
11563.7001953125	0	1	T0_undil-F6	Flask6
31945	0	1	T0_undil-F6	Flask6
41728.8984375	0	1	T0_undil-F6	Flask6
6755.39990234375	0	1	T0_undil-F6	Flask6
4682.7998046875	0	1	T0_undil-F6	Flask6
15917.900390625	0	1	T0_undil-F6	Flask6
6481.60009765625	0	1	T0_undil-F6	Flask6
10270	0	1	T0_undil-F6	Flask6
12247	0	1	T0_undil-F6	Flask6
18405.69921875	0	1	T0_undil-F6	Flask6
30504.19921875	0	1	T0_undil-F6	Flask6
19361.5	0	1	T0_undil-F6	Flask6
24400.400390625	0	1	T0_undil-F6	Flask6
39097.80078125	0	1	T0_undil-F6	Flask6
8846.5	0	1	T0_undil-F6	Flask6
41867.3984375	0	1	T0_undil-F6	Flask6
24221	0	1	T0_undil-F6	Flask6
41777.1015625	0	1	T0_undil-F6	Flask6
58240.69921875	0	1	T0_undil-F6	Flask6
7169.2998046875	0	1	T0_undil-F6	Flask6
1906.30004882812	0	1	T0_undil-F6	Flask6
20428.099609375	0	1	T0_undil-F6	Flask6
44837.30078125	0	1	T0_undil-F6	Flask6
41564.8984375	0	1	T0_undil-F6	Flask6
46017	0	1	T0_undil-F6	Flask6
47324.19921875	0	1	T0_undil-F6	Flask6
20776.30078125	0	1	T0_undil-F6	Flask6
8002.7998046875	0	1	T0_undil-F6	Flask6
9964.7001953125	0	1	T0_undil-F6	Flask6
25193.599609375	0	1	T0_undil-F6	Flask6
4128.7998046875	0	1	T0_undil-F6	Flask6
10220.2001953125	0	1	T0_undil-F6	Flask6
28981.400390625	0	1	T0_undil-F6	Flask6
15088.099609375	0	1	T0_undil-F6	Flask6
2077.19995117188	0	1	T0_undil-F6	Flask6
1086.59997558594	0	1	T0_undil-F6	Flask6
42638.19921875	0	1	T0_undil-F6	Flask6
41544.80078125	0	1	T0_undil-F6	Flask6
3616.80004882812	0	1	T0_undil-F6	Flask6
7023.7001953125	0	1	T0_undil-F6	Flask6
2784.5	0	1	T0_undil-F6	Flask6
13374.2998046875	0	1	T0_undil-F6	Flask6
5883.2001953125	0	1	T0_undil-F6	Flask6
7387.39990234375	0	1	T0_undil-F6	Flask6
45252.6015625	0	1	T0_undil-F6	Flask6
35032	0	1	T0_undil-F6	Flask6
15929.400390625	0	1	T0_undil-F6	Flask6
17550.400390625	0	1	T0_undil-F6	Flask6
33213.6015625	0	1	T0_undil-F6	Flask6
4024.69995117188	0	1	T0_undil-F6	Flask6
2394.5	0	1	T0_undil-F6	Flask6
37262.6015625	0	1	T0_undil-F6	Flask6
19515	0	1	T0_undil-F6	Flask6
14636.7998046875	0	1	T0_undil-F6	Flask6
22488.30078125	0	1	T0_undil-F6	Flask6
75232.5	0	1	T0_undil-F6	Flask6
5037	0	1	T0_undil-F6	Flask6
34840.1015625	0	1	T0_undil-F6	Flask6
93651.203125	0	1	T0_undil-F6	Flask6
10484.599609375	0	1	T0_undil-F6	Flask6
2780.60009765625	0	1	T0_undil-F6	Flask6
5391	0	1	T0_undil-F6	Flask6
19461.599609375	0	1	T0_undil-F6	Flask6
16854.30078125	0	1	T0_undil-F6	Flask6
9223.7001953125	0	1	T0_undil-F6	Flask6
36914.6015625	0	1	T0_undil-F6	Flask6
10999.900390625	0	1	T0_undil-F6	Flask6
3292.69995117188	0	1	T0_undil-F6	Flask6
6422.10009765625	0	1	T0_undil-F6	Flask6
49251.8984375	0	1	T0_undil-F6	Flask6
6518.60009765625	0	1	T0_undil-F6	Flask6
4406.7998046875	0	1	T0_undil-F6	Flask6
5077.7998046875	0	1	T0_undil-F6	Flask6
9132.5	0	1	T0_undil-F6	Flask6
19383.599609375	0	1	T0_undil-F6	Flask6
6551	0	1	T0_undil-F6	Flask6
8347.2998046875	0	1	T0_undil-F6	Flask6
9770.599609375	0	1	T0_undil-F6	Flask6
18589	0	1	T0_undil-F6	Flask6
36336.69921875	0	1	T0_undil-F6	Flask6
5597.2001953125	0	1	T0_undil-F6	Flask6
7062.7001953125	0	1	T0_undil-F6	Flask6
5122.7001953125	0	1	T0_undil-F6	Flask6
2470.60009765625	0	1	T0_undil-F6	Flask6
10271.2001953125	0	1	T0_undil-F6	Flask6
4158.39990234375	0	1	T0_undil-F6	Flask6
28187.599609375	0	1	T0_undil-F6	Flask6
14801.2001953125	0	1	T0_undil-F6	Flask6
70601.5	0	1	T0_undil-F6	Flask6
6236.2001953125	0	1	T0_undil-F6	Flask6
4949.60009765625	0	1	T0_undil-F6	Flask6
3015.30004882812	0	1	T0_undil-F6	Flask6
8421.900390625	0	1	T0_undil-F6	Flask6
3922.10009765625	0	1	T0_undil-F6	Flask6
10131.400390625	0	1	T0_undil-F6	Flask6
2961.5	0	1	T0_undil-F6	Flask6
3675.30004882812	0	1	T0_undil-F6	Flask6
3611.60009765625	0	1	T0_undil-F6	Flask6
10715.599609375	0	1	T0_undil-F6	Flask6
6417.2998046875	0	1	T0_undil-F6	Flask6
3381.60009765625	0	1	T0_undil-F6	Flask6
3057.5	0	1	T0_undil-F6	Flask6
22234.099609375	0	1	T0_undil-F6	Flask6
4208.89990234375	0	1	T0_undil-F6	Flask6
32266.30078125	0	1	T0_undil-F6	Flask6
2478.69995117188	0	1	T0_undil-F6	Flask6
13075	0	1	T0_undil-F6	Flask6
28266.099609375	0	1	T0_undil-F6	Flask6
13316.400390625	0	1	T0_undil-F6	Flask6
9904.7998046875	0	1	T0_undil-F6	Flask6
20059.599609375	0	1	T0_undil-F6	Flask6
6896.60009765625	0	1	T0_undil-F6	Flask6
4521.2998046875	0	1	T0_undil-F6	Flask6
4440.10009765625	0	1	T0_undil-F6	Flask6
27745.69921875	0	1	T0_undil-F6	Flask6
9778.7001953125	0	1	T0_undil-F6	Flask6
23685.69921875	0	1	T0_undil-F6	Flask6
3829.60009765625	0	1	T0_undil-F6	Flask6
14278.7001953125	0	1	T0_undil-F6	Flask6
49040.1015625	0	1	T0_undil-F6	Flask6
7532.10009765625	0	1	T0_undil-F6	Flask6
55603.6015625	0	1	T0_undil-F6	Flask6
9686.2001953125	0	1	T0_undil-F6	Flask6
16807.5	0	1	T0_undil-F6	Flask6
1530	0	1	T0_undil-F6	Flask6
16984.099609375	0	1	T0_undil-F6	Flask6
11994.5	0	1	T0_undil-F6	Flask6
20847.900390625	0	1	T0_undil-F6	Flask6
7099.60009765625	0	1	T0_undil-F6	Flask6
13772.900390625	0	1	T0_undil-F6	Flask6
2696.39990234375	0	1	T0_undil-F6	Flask6
2376	0	1	T0_undil-F6	Flask6
33042.19921875	0	1	T0_undil-F6	Flask6
69836.296875	0	1	T0_undil-F6	Flask6
4568.2001953125	0	1	T0_undil-F6	Flask6
16169.099609375	0	1	T0_undil-F6	Flask6
10076.5	0	1	T0_undil-F6	Flask6
22245.400390625	0	1	T0_undil-F6	Flask6
5490	0	1	T0_undil-F6	Flask6
329542.1875	0	1	T0_undil-F6	Flask6
5301.7998046875	0	1	T0_undil-F6	Flask6
7392.5	0	1	T0_undil-F6	Flask6
15618	0	1	T0_undil-F6	Flask6
39901.80078125	0	1	T0_undil-F6	Flask6
11463.5	0	1	T0_undil-F6	Flask6
3032.69995117188	0	1	T0_undil-F6	Flask6
1063	0	1	T0_undil-F6	Flask6
5332.2001953125	0	1	T0_undil-F6	Flask6
28777.400390625	0	1	T0_undil-F6	Flask6
26617.5	0	1	T0_undil-F6	Flask6
6735.89990234375	0	1	T0_undil-F6	Flask6
2805.89990234375	0	1	T0_undil-F6	Flask6
8814.400390625	0	1	T0_undil-F6	Flask6
11312.400390625	0	1	T0_undil-F6	Flask6
15894.7001953125	0	1	T0_undil-F6	Flask6
6796.7001953125	0	1	T0_undil-F6	Flask6
11692.599609375	0	1	T0_undil-F6	Flask6
26231	0	1	T0_undil-F6	Flask6
2764	0	1	T0_undil-F6	Flask6
7961.39990234375	0	1	T0_undil-F6	Flask6
2059	0	1	T0_undil-F6	Flask6
11962.400390625	0	1	T0_undil-F6	Flask6
21441.19921875	0	1	T0_undil-F6	Flask6
3326.10009765625	0	1	T0_undil-F6	Flask6
47431.8984375	0	1	T0_undil-F6	Flask6
37934.30078125	0	1	T0_undil-F6	Flask6
25094.400390625	0	1	T0_undil-F6	Flask6
4145	0	1	T0_undil-F6	Flask6
5218.60009765625	0	1	T0_undil-F6	Flask6
23460	0	1	T0_undil-F6	Flask6
13020.599609375	0	1	T0_undil-F6	Flask6
4912	0	1	T0_undil-F6	Flask6
12929	0	1	T0_undil-F6	Flask6
4473.89990234375	0	1	T0_undil-F6	Flask6
2129.60009765625	0	1	T0_undil-F6	Flask6
3808.39990234375	0	1	T0_undil-F6	Flask6
1945.80004882812	0	1	T0_undil-F6	Flask6
5856.39990234375	0	1	T0_undil-F6	Flask6
6853	0	1	T0_undil-F6	Flask6
25146.30078125	0	1	T0_undil-F6	Flask6
1606.90002441406	0	1	T0_undil-F6	Flask6
17110.69921875	0	1	T0_undil-F6	Flask6
56403.8984375	0	1	T0_undil-F6	Flask6
16084.599609375	0	1	T0_undil-F6	Flask6
11115.099609375	0	1	T0_undil-F6	Flask6
18351.69921875	0	1	T0_undil-F6	Flask6
4700.7001953125	0	1	T0_undil-F6	Flask6
14675.400390625	0	1	T0_undil-F6	Flask6
14264.5	0	1	T0_undil-F6	Flask6
4022.39990234375	0	1	T0_undil-F6	Flask6
5917.39990234375	0	1	T0_undil-F6	Flask6
4265.39990234375	0	1	T0_undil-F6	Flask6
12706	0	1	T0_undil-F6	Flask6
52969.30078125	0	1	T0_undil-F6	Flask6
5911.2998046875	0	1	T0_undil-F6	Flask6
5618.7998046875	0	1	T0_undil-F6	Flask6
7038.2001953125	0	1	T0_undil-F6	Flask6
5809.10009765625	0	1	T0_undil-F6	Flask6
16908.19921875	0	1	T0_undil-F6	Flask6
6923.2001953125	0	1	T0_undil-F6	Flask6
7559.2001953125	0	1	T0_undil-F6	Flask6
3184	0	1	T0_undil-F6	Flask6
9978	0	1	T0_undil-F6	Flask6
10526.900390625	0	1	T0_undil-F6	Flask6
3640.89990234375	0	1	T0_undil-F6	Flask6
5529.89990234375	0	1	T0_undil-F6	Flask6
9202.599609375	0	1	T0_undil-F6	Flask6
4355	0	1	T0_undil-F6	Flask6
7920.2001953125	0	1	T0_undil-F6	Flask6
4753.7998046875	0	1	T0_undil-F6	Flask6
2715.60009765625	0	1	T0_undil-F6	Flask6
9351.400390625	0	1	T0_undil-F6	Flask6
2570.10009765625	0	1	T0_undil-F6	Flask6
8871.2001953125	0	1	T0_undil-F6	Flask6
7045.39990234375	0	1	T0_undil-F6	Flask6
10395.900390625	0	1	T0_undil-F6	Flask6
6418.39990234375	0	1	T0_undil-F6	Flask6
13829.900390625	0	1	T0_undil-F6	Flask6
2043	0	1	T0_undil-F6	Flask6
83174.796875	0	1	T0_undil-F6	Flask6
1799.40002441406	0	1	T0_undil-F6	Flask6
3581.39990234375	0	1	T0_undil-F6	Flask6
3239.5	0	1	T0_undil-F6	Flask6
17180.69921875	0	1	T0_undil-F6	Flask6
2682.89990234375	0	1	T0_undil-F6	Flask6
3144.30004882812	0	1	T0_undil-F6	Flask6
26618.5	0	1	T0_undil-F6	Flask6
2019.09997558594	0	1	T0_undil-F6	Flask6
400864.90625	0	1	T0_undil-F6	Flask6
2295	0	1	T0_undil-F6	Flask6
10993.599609375	0	1	T0_undil-F6	Flask6
3102.80004882812	0	1	T0_undil-F6	Flask6
9942.5	0	1	T0_undil-F6	Flask6
4282.7001953125	0	1	T0_undil-F6	Flask6
19471	0	1	T0_undil-F6	Flask6
216363.09375	0	1	T0_undil-F6	Flask6
25807	0	1	T0_undil-F6	Flask6
8217.7998046875	0	1	T0_undil-F6	Flask6
39055.30078125	0	1	T0_undil-F6	Flask6
180232.90625	0	1	T0_undil-F6	Flask6
9749.900390625	0	1	T0_undil-F6	Flask6
2592.80004882812	0	1	T0_undil-F6	Flask6
3855.30004882812	0	1	T0_undil-F6	Flask6
20021.900390625	0	1	T0_undil-F6	Flask6
20415.30078125	0	1	T0_undil-F6	Flask6
4727.2001953125	0	1	T0_undil-F6	Flask6
25343.19921875	0	1	T0_undil-F6	Flask6
8653	0	1	T0_undil-F6	Flask6
13373.2001953125	0	1	T0_undil-F6	Flask6
18850.5	0	1	T0_undil-F6	Flask6
22595.400390625	0	1	T0_undil-F6	Flask6
4547.10009765625	0	1	T0_undil-F6	Flask6
14558.099609375	0	1	T0_undil-F6	Flask6
3122.80004882812	0	1	T0_undil-F6	Flask6
3743.69995117188	0	1	T0_undil-F6	Flask6
3895	0	1	T0_undil-F6	Flask6
12785.2998046875	0	1	T0_undil-F6	Flask6
3885.89990234375	0	1	T0_undil-F6	Flask6
6089.89990234375	0	1	T0_undil-F6	Flask6
111647.1015625	0	1	T0_undil-F6	Flask6
17147.900390625	0	1	T0_undil-F6	Flask6
54367.3984375	0	1	T0_undil-F6	Flask6
23490	0	1	T0_undil-F6	Flask6
8135.89990234375	0	1	T0_undil-F6	Flask6
4567.7001953125	0	1	T0_undil-F6	Flask6
4787.5	0	1	T0_undil-F6	Flask6
5120.2998046875	0	1	T0_undil-F6	Flask6
6579.7998046875	0	1	T0_undil-F6	Flask6
14120.2998046875	0	1	T0_undil-F6	Flask6
33362.69921875	0	1	T0_undil-F6	Flask6
1897.5	0	1	T0_undil-F6	Flask6
3023.10009765625	0	1	T0_undil-F6	Flask6
4718.89990234375	0	1	T0_undil-F6	Flask6
10565.5	0	1	T0_undil-F6	Flask6
14027.599609375	0	1	T0_undil-F6	Flask6
3720	0	1	T0_undil-F6	Flask6
15541.2001953125	0	1	T0_undil-F6	Flask6
7978.60009765625	0	1	T0_undil-F6	Flask6
38893	0	1	T0_undil-F6	Flask6
40613	0	1	T0_undil-F6	Flask6
3212.39990234375	0	1	T0_undil-F6	Flask6
2613	0	1	T0_undil-F6	Flask6
8771	0	1	T0_undil-F6	Flask6
18210.30078125	0	1	T0_undil-F6	Flask6
42962.6015625	0	1	T0_undil-F6	Flask6
27462.599609375	0	1	T0_undil-F6	Flask6
7097.7001953125	0	1	T0_undil-F6	Flask6
4786	0	1	T0_undil-F6	Flask6
25002.80078125	0	1	T0_undil-F6	Flask6
4572.2001953125	0	1	T0_undil-F6	Flask6
6777.89990234375	0	1	T0_undil-F6	Flask6
86597.703125	0	1	T0_undil-F6	Flask6
23834.80078125	0	1	T0_undil-F6	Flask6
10391	0	1	T0_undil-F6	Flask6
11186.5	0	1	T0_undil-F6	Flask6
3567.10009765625	0	1	T0_undil-F6	Flask6
7840.7001953125	0	1	T0_undil-F6	Flask6
52538.69921875	0	1	T0_undil-F6	Flask6
15068.7998046875	0	1	T0_undil-F6	Flask6
253577.296875	0	1	T0_undil-F6	Flask6
3635.19995117188	0	1	T0_undil-F6	Flask6
10605.7998046875	0	1	T0_undil-F6	Flask6
37469.1015625	0	1	T0_undil-F6	Flask6
504372.1875	0	1	T0_undil-F6	Flask6
7173.89990234375	0	1	T0_undil-F6	Flask6
10773.2998046875	0	1	T0_undil-F6	Flask6
39076.1015625	0	1	T0_undil-F6	Flask6
7518.7001953125	0	1	T0_undil-F6	Flask6
16098.2001953125	0	1	T0_undil-F6	Flask6
13829.599609375	0	1	T0_undil-F6	Flask6
45474.19921875	0	1	T0_undil-F6	Flask6
54493.80078125	0	1	T0_undil-F6	Flask6
8556.900390625	0	1	T0_undil-F6	Flask6
51658.30078125	0	1	T0_undil-F6	Flask6
7838.2001953125	0	1	T0_undil-F6	Flask6
28332.30078125	0	1	T0_undil-F6	Flask6
7395.2998046875	0	1	T0_undil-F6	Flask6
2722.5	0	1	T0_undil-F6	Flask6
7513.5	0	1	T0_undil-F6	Flask6
10779.5	0	1	T0_undil-F6	Flask6
5120.60009765625	0	1	T0_undil-F6	Flask6
4386.5	0	1	T0_undil-F6	Flask6
30009.599609375	0	1	T0_undil-F6	Flask6
63667.19921875	0	1	T0_undil-F6	Flask6
5468.10009765625	0	1	T0_undil-F6	Flask6
26581.19921875	0	1	T0_undil-F6	Flask6
148612	0	1	T0_undil-F6	Flask6
11519.400390625	0	1	T0_undil-F6	Flask6
12890.5	0	1	T0_undil-F6	Flask6
2177.5	0	1	T0_undil-F6	Flask6
69562.703125	0	1	T0_undil-F6	Flask6
12495.2001953125	0	1	T0_undil-F6	Flask6
150448.296875	0	1	T0_undil-F6	Flask6
25660.599609375	0	1	T0_undil-F6	Flask6
5377.5	0	1	T0_undil-F6	Flask6
18581.900390625	0	1	T0_undil-F6	Flask6
9878.900390625	0	1	T0_undil-F6	Flask6
19852.19921875	0	1	T0_undil-F6	Flask6
7850.7001953125	0	1	T0_undil-F6	Flask6
22084.5	0	1	T0_undil-F6	Flask6
2379.30004882812	0	1	T0_undil-F6	Flask6
4208.10009765625	0	1	T0_undil-F6	Flask6
5055.5	0	1	T0_undil-F6	Flask6
30140.599609375	0	1	T0_undil-F6	Flask6
2203.89990234375	0	1	T0_undil-F6	Flask6
3019.89990234375	0	1	T0_undil-F6	Flask6
10551.099609375	0	1	T0_undil-F6	Flask6
4046.5	0	1	T0_undil-F6	Flask6
3169.69995117188	0	1	T0_undil-F6	Flask6
12516.5	0	1	T0_undil-F6	Flask6
30297.400390625	0	1	T0_undil-F6	Flask6
11182.400390625	0	1	T0_undil-F6	Flask6
25515.69921875	0	1	T0_undil-F6	Flask6
10021.2998046875	0	1	T0_undil-F6	Flask6
19611	0	1	T0_undil-F6	Flask6
5125.7998046875	0	1	T0_undil-F6	Flask6
5389.5	0	1	T0_undil-F6	Flask6
43999.69921875	0	1	T0_undil-F6	Flask6
1513.69995117188	0	1	T0_undil-F6	Flask6
11308.7998046875	0	1	T0_undil-F6	Flask6
4809.2001953125	0	1	T0_undil-F6	Flask6
12966.2998046875	0	1	T0_undil-F6	Flask6
4988	0	1	T0_undil-F6	Flask6
2390.69995117188	0	1	T0_undil-F6	Flask6
20913.30078125	0	1	T0_undil-F6	Flask6
5526.2001953125	0	1	T0_undil-F6	Flask6
9372.7998046875	0	1	T0_undil-F6	Flask6
7780.10009765625	0	1	T0_undil-F6	Flask6
16455.69921875	0	1	T0_undil-F6	Flask6
23367	0	1	T0_undil-F6	Flask6
4975.2001953125	0	1	T0_undil-F6	Flask6
2570.10009765625	0	1	T0_undil-F6	Flask6
5764.7998046875	0	1	T0_undil-F6	Flask6
8888.400390625	0	1	T0_undil-F6	Flask6
11664.099609375	0	1	T0_undil-F6	Flask6
3386.80004882812	0	1	T0_undil-F6	Flask6
4835.60009765625	0	1	T0_undil-F6	Flask6
10289.099609375	0	1	T0_undil-F6	Flask6
19723	0	1	T0_undil-F6	Flask6
31615.19921875	0	1	T0_undil-F6	Flask6
30845.30078125	0	1	T0_undil-F6	Flask6
15107.400390625	0	1	T0_undil-F6	Flask6
15274.7001953125	0	1	T0_undil-F6	Flask6
3811.69995117188	0	1	T0_undil-F6	Flask6
1900.19995117188	0	1	T0_undil-F6	Flask6
6928.7998046875	0	1	T0_undil-F6	Flask6
3871	0	1	T0_undil-F6	Flask6
5056.89990234375	0	1	T0_undil-F6	Flask6
690.400024414062	0	1	T0_undil-F6	Flask6
7185.60009765625	0	1	T0_undil-F6	Flask6
5331.7001953125	0	1	T0_undil-F6	Flask6
2078.30004882812	0	1	T0_undil-F6	Flask6
2883.5	0	1	T0_undil-F6	Flask6
6070.7001953125	0	1	T0_undil-F6	Flask6
4599.7001953125	0	1	T0_undil-F6	Flask6
15523.7998046875	0	1	T0_undil-F6	Flask6
3197.19995117188	0	1	T0_undil-F6	Flask6
10577	0	1	T0_undil-F6	Flask6
10535.7998046875	0	1	T0_undil-F6	Flask6
9458.7998046875	0	1	T0_undil-F6	Flask6
2522.69995117188	0	1	T0_undil-F6	Flask6
6860.39990234375	0	1	T0_undil-F6	Flask6
4126.2998046875	0	1	T0_undil-F6	Flask6
10408.2998046875	0	1	T0_undil-F6	Flask6
5656.10009765625	0	1	T0_undil-F6	Flask6
16662.69921875	0	1	T0_undil-F6	Flask6
12047.400390625	0	1	T0_undil-F6	Flask6
5698.2998046875	0	1	T0_undil-F6	Flask6
3832.80004882812	0	1	T0_undil-F6	Flask6
18010.099609375	0	1	T0_undil-F6	Flask6
41374.1015625	0	1	T0_undil-F6	Flask6
15580.099609375	0	1	T0_undil-F6	Flask6
7339.7998046875	0	1	T0_undil-F6	Flask6
46702	0	1	T0_undil-F6	Flask6
5100.10009765625	0	1	T0_undil-F6	Flask6
3042.19995117188	0	1	T0_undil-F6	Flask6
5855.2001953125	0	1	T0_undil-F6	Flask6
31515.599609375	0	1	T0_undil-F6	Flask6
2651.30004882812	0	1	T0_undil-F6	Flask6
13535.7001953125	0	1	T0_undil-F6	Flask6
8221.2001953125	0	1	T0_undil-F6	Flask6
31174.30078125	0	1	T0_undil-F6	Flask6
21236.80078125	0	1	T0_undil-F6	Flask6
13158.7001953125	0	1	T0_undil-F6	Flask6
15862.900390625	0	1	T0_undil-F6	Flask6
10394.599609375	0	1	T0_undil-F6	Flask6
13882.2001953125	0	1	T0_undil-F6	Flask6
4671.2001953125	0	1	T0_undil-F6	Flask6
3429.39990234375	0	1	T0_undil-F6	Flask6
145594.40625	0	1	T0_undil-F6	Flask6
24227.900390625	0	1	T0_undil-F6	Flask6
11446.2001953125	0	1	T0_undil-F6	Flask6
19080.900390625	0	1	T0_undil-F6	Flask6
5641.5	0	1	T0_undil-F6	Flask6
36578.8984375	0	1	T0_undil-F6	Flask6
72176.5	0	1	T0_undil-F6	Flask6
23395.5	0	1	T0_undil-F6	Flask6
15261.599609375	0	1	T0_undil-F6	Flask6
23938.80078125	0	1	T0_undil-F6	Flask6
15569.900390625	0	1	T0_undil-F6	Flask6
2945.19995117188	0	1	T0_undil-F6	Flask6
6646.89990234375	0	1	T0_undil-F6	Flask6
13130.2001953125	0	1	T0_undil-F6	Flask6
8468	0	1	T0_undil-F6	Flask6
2678.89990234375	0	1	T0_undil-F6	Flask6
13150.900390625	0	1	T0_undil-F6	Flask6
7292.39990234375	0	1	T0_undil-F6	Flask6
3828.69995117188	0	1	T0_undil-F6	Flask6
12705.2998046875	0	1	T0_undil-F6	Flask6
2162.39990234375	0	1	T0_undil-F6	Flask6
11281.900390625	0	1	T0_undil-F6	Flask6
14753.099609375	0	1	T0_undil-F6	Flask6
21639.80078125	0	1	T0_undil-F6	Flask6
17297.19921875	0	1	T0_undil-F6	Flask6
5953.10009765625	0	1	T0_undil-F6	Flask6
2592.69995117188	0	1	T0_undil-F6	Flask6
1828.09997558594	0	1	T0_undil-F6	Flask6
19048.69921875	0	1	T0_undil-F6	Flask6
3338.19995117188	0	1	T0_undil-F6	Flask6
2281.89990234375	0	1	T0_undil-F6	Flask6
7034.10009765625	0	1	T0_undil-F6	Flask6
2093.10009765625	0	1	T0_undil-F6	Flask6
15375.5	0	1	T0_undil-F6	Flask6
44010.69921875	0	1	T0_undil-F6	Flask6
4339.10009765625	0	1	T0_undil-F6	Flask6
7229.5	0	1	T0_undil-F6	Flask6
7230.2998046875	0	1	T0_undil-F6	Flask6
27611.5	0	1	T0_undil-F6	Flask6
8471.7001953125	0	1	T0_undil-F6	Flask6
59633.8984375	0	1	T0_undil-F6	Flask6
34855.8984375	0	1	T0_undil-F6	Flask6
1196.40002441406	0	1	T0_undil-F6	Flask6
8018.10009765625	0	1	T0_undil-F6	Flask6
14265.2001953125	0	1	T0_undil-F6	Flask6
3256.19995117188	0	1	T0_undil-F6	Flask6
6545.60009765625	0	1	T0_undil-F6	Flask6
1561.5	0	1	T0_undil-F6	Flask6
12859.599609375	0	1	T0_undil-F6	Flask6
40918.1015625	0	1	T0_undil-F6	Flask6
26968.80078125	0	1	T0_undil-F6	Flask6
50566.1015625	0	1	T0_undil-F6	Flask6
3592.30004882812	0	1	T0_undil-F6	Flask6
49860.8984375	0	1	T0_undil-F6	Flask6
3211	0	1	T0_undil-F6	Flask6
63355.5	0	1	T0_undil-F6	Flask6
4455.2998046875	0	1	T0_undil-F6	Flask6
17176.30078125	0	1	T0_undil-F6	Flask6
3900.19995117188	0	1	T0_undil-F6	Flask6
7754.10009765625	0	1	T0_undil-F6	Flask6
4510	0	1	T0_undil-F6	Flask6
27914.19921875	0	1	T0_undil-F6	Flask6
2012.69995117188	0	1	T0_undil-F6	Flask6
5181	0	1	T0_undil-F6	Flask6
11788	0	1	T0_undil-F6	Flask6
4044.10009765625	0	1	T0_undil-F6	Flask6
5936.2001953125	0	1	T0_undil-F6	Flask6
6603.10009765625	0	1	T0_undil-F6	Flask6
6898.39990234375	0	1	T0_undil-F6	Flask6
2531.5	0	1	T0_undil-F6	Flask6
6744.7998046875	0	1	T0_undil-F6	Flask6
3114.10009765625	0	1	T0_undil-F6	Flask6
2359.89990234375	0	1	T0_undil-F6	Flask6
2077.39990234375	0	1	T0_undil-F6	Flask6
8661.2001953125	0	1	T0_undil-F6	Flask6
8823.900390625	0	1	T0_undil-F6	Flask6
19152.599609375	0	1	T0_undil-F6	Flask6
8570.2998046875	0	1	T0_undil-F6	Flask6
4615.2001953125	0	1	T0_undil-F6	Flask6
12890.400390625	0	1	T0_undil-F6	Flask6
13483.099609375	0	1	T0_undil-F6	Flask6
96050.203125	0	1	T0_undil-F6	Flask6
2091.10009765625	0	1	T0_undil-F6	Flask6
18465.69921875	0	1	T0_undil-F6	Flask6
2554.89990234375	0	1	T0_undil-F6	Flask6
5033.7998046875	0	1	T0_undil-F6	Flask6
24578.30078125	0	1	T0_undil-F6	Flask6
12789.400390625	0	1	T0_undil-F6	Flask6
4126.60009765625	0	1	T0_undil-F6	Flask6
4619.2998046875	0	1	T0_undil-F6	Flask6
6256.7998046875	0	1	T0_undil-F6	Flask6
19800.900390625	0	1	T0_undil-F6	Flask6
2028	0	1	T0_undil-F6	Flask6
7752.2001953125	0	1	T0_undil-F6	Flask6
37930.19921875	0	1	T0_undil-F6	Flask6
12236.900390625	0	1	T0_undil-F6	Flask6
41631.6015625	0	1	T0_undil-F6	Flask6
6549.5	0	1	T0_undil-F6	Flask6
15651.7998046875	0	1	T0_undil-F6	Flask6
3767.30004882812	0	1	T0_undil-F6	Flask6
8535.5	0	1	T0_undil-F6	Flask6
9869.7998046875	0	1	T0_undil-F6	Flask6
594124.625	0	1	T0_undil-F6	Flask6
6212.89990234375	0	1	T0_undil-F6	Flask6
2791.5	0	1	T0_undil-F6	Flask6
2431.10009765625	0	1	T0_undil-F6	Flask6
3120.19995117188	0	1	T0_undil-F6	Flask6
31565.80078125	0	1	T0_undil-F6	Flask6
2331.39990234375	0	1	T0_undil-F6	Flask6
2068.10009765625	0	1	T0_undil-F6	Flask6
43190	0	1	T0_undil-F6	Flask6
35186.19921875	0	1	T0_undil-F6	Flask6
2406.19995117188	0	1	T0_undil-F6	Flask6
4923.5	0	1	T0_undil-F6	Flask6
4180.39990234375	0	1	T0_undil-F6	Flask6
2612.80004882812	0	1	T0_undil-F6	Flask6
24248.5	0	1	T0_undil-F6	Flask6
37091.3984375	0	1	T0_undil-F6	Flask6
22217.30078125	0	1	T0_undil-F6	Flask6
27628.19921875	0	1	T0_undil-F6	Flask6
2755.39990234375	0	1	T0_undil-F6	Flask6
11145.7998046875	0	1	T0_undil-F6	Flask6
17237.599609375	0	1	T0_undil-F6	Flask6
8640.599609375	0	1	T0_undil-F6	Flask6
8811.099609375	0	1	T0_undil-F6	Flask6
5853.2001953125	0	1	T0_undil-F6	Flask6
9129.5	0	1	T0_undil-F6	Flask6
22887.5	0	1	T0_undil-F6	Flask6
9372.7998046875	0	1	T0_undil-F6	Flask6
14741.099609375	0	1	T0_undil-F6	Flask6
33224.30078125	0	1	T0_undil-F6	Flask6
1226.09997558594	0	1	T0_undil-F6	Flask6
73766.3984375	0	1	T0_undil-F6	Flask6
2512.69995117188	0	1	T0_undil-F6	Flask6
17900.599609375	0	1	T0_undil-F6	Flask6
17010.900390625	0	1	T0_undil-F6	Flask6
42027.19921875	0	1	T0_undil-F6	Flask6
5997.2001953125	0	1	T0_undil-F6	Flask6
16636.80078125	0	1	T0_undil-F6	Flask6
4849	0	1	T0_undil-F6	Flask6
2564.39990234375	0	1	T0_undil-F6	Flask6
6446.2998046875	0	1	T0_undil-F6	Flask6
11212.400390625	0	1	T0_undil-F6	Flask6
2696.30004882812	0	1	T0_undil-F6	Flask6
7717	0	1	T0_undil-F6	Flask6
8508.599609375	0	1	T0_undil-F6	Flask6
10532.099609375	0	1	T0_undil-F6	Flask6
11865.900390625	0	1	T0_undil-F6	Flask6
23354.5	0	1	T0_undil-F6	Flask6
32541.80078125	0	1	T0_undil-F6	Flask6
7102.2001953125	0	1	T0_undil-F6	Flask6
19874.099609375	0	1	T0_undil-F6	Flask6
22484	0	1	T0_undil-F6	Flask6
5459.89990234375	0	1	T0_undil-F6	Flask6
8471	0	1	T0_undil-F6	Flask6
2650.10009765625	0	1	T0_undil-F6	Flask6
3794.10009765625	0	1	T0_undil-F6	Flask6
3273.89990234375	0	1	T0_undil-F6	Flask6
15844.400390625	0	1	T0_undil-F6	Flask6
47179.19921875	0	1	T0_undil-F6	Flask6
13228.400390625	0	1	T0_undil-F6	Flask6
28152.5	0	1	T0_undil-F6	Flask6
34249.80078125	0	1	T0_undil-F6	Flask6
4046.60009765625	0	1	T0_undil-F6	Flask6
1698.30004882812	0	1	T0_undil-F6	Flask6
10826.2998046875	0	1	T0_undil-F6	Flask6
15724.5	0	1	T0_undil-F6	Flask6
5150	0	1	T0_undil-F6	Flask6
8725.7998046875	0	1	T0_undil-F6	Flask6
8436.2001953125	0	1	T0_undil-F6	Flask6
12729	0	1	T0_undil-F6	Flask6
2944.80004882812	0	1	T0_undil-F6	Flask6
7189.89990234375	0	1	T0_undil-F6	Flask6
21077.5	0	1	T0_undil-F6	Flask6
4526.5	0	1	T0_undil-F6	Flask6
5953.89990234375	0	1	T0_undil-F6	Flask6
35114.8984375	0	1	T0_undil-F6	Flask6
10061.7001953125	0	1	T0_undil-F6	Flask6
3728.30004882812	0	1	T0_undil-F6	Flask6
15555.099609375	0	1	T0_undil-F6	Flask6
11872.2998046875	0	1	T0_undil-F6	Flask6
5313.10009765625	0	1	T0_undil-F6	Flask6
8869.400390625	0	1	T0_undil-F6	Flask6
4365.7001953125	0	1	T0_undil-F6	Flask6
11915.099609375	0	1	T0_undil-F6	Flask6
3793.39990234375	0	1	T0_undil-F6	Flask6
20662.69921875	0	1	T0_undil-F6	Flask6
6478.39990234375	0	1	T0_undil-F6	Flask6
6374.39990234375	0	1	T0_undil-F6	Flask6
21648.900390625	0	1	T0_undil-F6	Flask6
1092384.125	0	1	T0_undil-F6	Flask6
12217.400390625	0	1	T0_undil-F6	Flask6
32778.30078125	0	1	T0_undil-F6	Flask6
61800.8984375	0	1	T0_undil-F6	Flask6
7941.60009765625	0	1	T0_undil-F6	Flask6
12218.2001953125	0	1	T0_undil-F6	Flask6
4524.39990234375	0	1	T0_undil-F6	Flask6
7163.60009765625	0	1	T0_undil-F6	Flask6
6490.10009765625	0	1	T0_undil-F6	Flask6
19567.900390625	0	1	T0_undil-F6	Flask6
11732.599609375	0	1	T0_undil-F6	Flask6
16156.900390625	0	1	T0_undil-F6	Flask6
52913.69921875	0	1	T0_undil-F6	Flask6
7467.2998046875	0	1	T0_undil-F6	Flask6
2277.30004882812	0	1	T0_undil-F6	Flask6
41684.1015625	0	1	T0_undil-F6	Flask6
20562.900390625	0	1	T0_undil-F6	Flask6
9299.099609375	0	1	T0_undil-F6	Flask6
63429.69921875	0	1	T0_undil-F6	Flask6
24120.80078125	0	1	T0_undil-F6	Flask6
2069.39990234375	0	1	T0_undil-F6	Flask6
2909.19995117188	0	1	T0_undil-F6	Flask6
92236.296875	0	1	T0_undil-F6	Flask6
7111.2001953125	0	1	T0_undil-F6	Flask6
18098.099609375	0	1	T0_undil-F6	Flask6
3302.39990234375	0	1	T0_undil-F6	Flask6
9518.2998046875	0	1	T0_undil-F6	Flask6
17918.900390625	0	1	T0_undil-F6	Flask6
21819.69921875	0	1	T0_undil-F6	Flask6
4571	0	1	T0_undil-F6	Flask6
8510.900390625	0	1	T0_undil-F6	Flask6
14836.7998046875	0	1	T0_undil-F6	Flask6
11758.400390625	0	1	T0_undil-F6	Flask6
3930.10009765625	0	1	T0_undil-F6	Flask6
1673.69995117188	0	1	T0_undil-F6	Flask6
35336.19921875	0	1	T0_undil-F6	Flask6
22362.599609375	0	1	T0_undil-F6	Flask6
3651.5	0	1	T0_undil-F6	Flask6
26507.599609375	0	1	T0_undil-F6	Flask6
8047.39990234375	0	1	T0_undil-F6	Flask6
1663.59997558594	0	1	T0_undil-F6	Flask6
15456.2998046875	0	1	T0_undil-F6	Flask6
10700.7998046875	0	1	T0_undil-F6	Flask6
5396.5	0	1	T0_undil-F6	Flask6
40827.5	0	1	T0_undil-F6	Flask6
6697.60009765625	0	1	T0_undil-F6	Flask6
12163	0	1	T0_undil-F6	Flask6
5593.7001953125	0	1	T0_undil-F6	Flask6
17086.599609375	0	1	T0_undil-F6	Flask6
4450.60009765625	0	1	T0_undil-F6	Flask6
11197.900390625	0	1	T0_undil-F6	Flask6
7682.10009765625	0	1	T0_undil-F6	Flask6
3559.30004882812	0	1	T0_undil-F6	Flask6
28347.30078125	0	1	T0_undil-F6	Flask6
6256.10009765625	0	1	T0_undil-F6	Flask6
13343.5	0	1	T0_undil-F6	Flask6
4580.60009765625	0	1	T0_undil-F6	Flask6
97711.203125	0	1	T0_undil-F6	Flask6
7318.2998046875	0	1	T0_undil-F6	Flask6
4695.7001953125	0	1	T0_undil-F6	Flask6
6688	0	1	T0_undil-F6	Flask6
7719.7998046875	0	1	T0_undil-F6	Flask6
19881.69921875	0	1	T0_undil-F6	Flask6
9273.2001953125	0	1	T0_undil-F6	Flask6
1793	0	1	T0_undil-F6	Flask6
6695.60009765625	0	1	T0_undil-F6	Flask6
2777.89990234375	0	1	T0_undil-F6	Flask6
9592	0	1	T0_undil-F6	Flask6
19524	0	1	T0_undil-F6	Flask6
7321.2998046875	0	1	T0_undil-F6	Flask6
3394.30004882812	0	1	T0_undil-F6	Flask6
5817.2998046875	0	1	T0_undil-F6	Flask6
8436.599609375	0	1	T0_undil-F6	Flask6
20603.5	0	1	T0_undil-F6	Flask6
36525.69921875	0	1	T0_undil-F6	Flask6
10044.7001953125	0	1	T0_undil-F6	Flask6
8215.900390625	0	1	T0_undil-F6	Flask6
5952.60009765625	0	1	T0_undil-F6	Flask6
23814.599609375	0	1	T0_undil-F6	Flask6
8289.900390625	0	1	T0_undil-F6	Flask6
24966.80078125	0	1	T0_undil-F6	Flask6
8402.7001953125	0	1	T0_undil-F6	Flask6
6299.39990234375	0	1	T0_undil-F6	Flask6
17155.19921875	0	1	T0_undil-F6	Flask6
14556.400390625	0	1	T0_undil-F6	Flask6
2227.60009765625	0	1	T0_undil-F6	Flask6
3972.60009765625	0	1	T0_undil-F6	Flask6
8788.5	0	1	T0_undil-F6	Flask6
9198.2998046875	0	1	T0_undil-F6	Flask6
32654.900390625	0	1	T0_undil-F6	Flask6
17454	0	1	T0_undil-F6	Flask6
49425.30078125	0	1	T0_undil-F6	Flask6
4482.2001953125	0	1	T0_undil-F6	Flask6
5968.60009765625	0	1	T0_undil-F6	Flask6
11655.2001953125	0	1	T0_undil-F6	Flask6
9202	0	1	T0_undil-F6	Flask6
5004.5	0	1	T0_undil-F6	Flask6
2568.69995117188	0	1	T0_undil-F6	Flask6
7314	0	1	T0_undil-F6	Flask6
4073	0	1	T0_undil-F6	Flask6
4888.5	0	1	T0_undil-F6	Flask6
2477.30004882812	0	1	T0_undil-F6	Flask6
4742.89990234375	0	1	T0_undil-F6	Flask6
24028.30078125	0	1	T0_undil-F6	Flask6
2808.30004882812	0	1	T0_undil-F6	Flask6
22286.69921875	0	1	T0_undil-F6	Flask6
13108.400390625	0	1	T0_undil-F6	Flask6
4660.5	0	1	T0_undil-F6	Flask6
6151.2001953125	0	1	T0_undil-F6	Flask6
6523.89990234375	0	1	T0_undil-F6	Flask6
27454.80078125	0	1	T0_undil-F6	Flask6
11624.2001953125	0	1	T0_undil-F6	Flask6
45845.69921875	0	1	T0_undil-F6	Flask6
15800.7001953125	0	1	T0_undil-F6	Flask6
4722.39990234375	0	1	T0_undil-F6	Flask6
4032.30004882812	0	1	T0_undil-F6	Flask6
6857.2001953125	0	1	T0_undil-F6	Flask6
5095.10009765625	0	1	T0_undil-F6	Flask6
5809.2998046875	0	1	T0_undil-F6	Flask6
5267.39990234375	0	1	T0_undil-F6	Flask6
7587.5	0	1	T0_undil-F6	Flask6
10251.2001953125	0	1	T0_undil-F6	Flask6
19226.400390625	0	1	T0_undil-F6	Flask6
17132.900390625	0	1	T0_undil-F6	Flask6
14790.099609375	0	1	T0_undil-F6	Flask6
5349.7998046875	0	1	T0_undil-F6	Flask6
7168.5	0	1	T0_undil-F6	Flask6
179696.203125	0	1	T0_undil-F6	Flask6
3321.60009765625	0	1	T0_undil-F6	Flask6
5612.7998046875	0	1	T0_undil-F6	Flask6
49076	0	1	T0_undil-F6	Flask6
4825.39990234375	0	1	T0_undil-F6	Flask6
22825.5	0	1	T0_undil-F6	Flask6
1499	0	1	T0_undil-F6	Flask6
10540.400390625	0	1	T0_undil-F6	Flask6
2500.30004882812	0	1	T0_undil-F6	Flask6
3422.30004882812	0	1	T0_undil-F6	Flask6
32386.19921875	0	1	T0_undil-F6	Flask6
10723.7001953125	0	1	T0_undil-F6	Flask6
14136.099609375	0	1	T0_undil-F6	Flask6
13776	0	1	T0_undil-F6	Flask6
110630.6015625	0	1	T0_undil-F6	Flask6
79953.796875	0	1	T0_undil-F6	Flask6
14683.7998046875	0	1	T0_undil-F6	Flask6
2751.89990234375	0	1	T0_undil-F6	Flask6
369390.8125	0	1	T0_undil-F6	Flask6
7436	0	1	T0_undil-F6	Flask6
2960.69995117188	0	1	T0_undil-F6	Flask6
56140	0	1	T0_undil-F6	Flask6
2933.80004882812	0	1	T0_undil-F6	Flask6
37092.30078125	0	1	T0_undil-F6	Flask6
18753.599609375	0	1	T0_undil-F6	Flask6
19596.69921875	0	1	T0_undil-F6	Flask6
1460.90002441406	0	1	T0_undil-F6	Flask6
9616.7001953125	0	1	T0_undil-F6	Flask6
9754.099609375	0	1	T0_undil-F6	Flask6
1614	0	1	T0_undil-F6	Flask6
77802.8984375	0	1	T0_undil-F6	Flask6
46104.8984375	0	1	T0_undil-F6	Flask6
1614.5	0	1	T0_undil-F6	Flask6
52275.5	0	1	T0_undil-F6	Flask6
11906.5	0	1	T0_undil-F6	Flask6
7182.60009765625	0	1	T0_undil-F6	Flask6
12744	0	1	T0_undil-F6	Flask6
7729.89990234375	0	1	T0_undil-F6	Flask6
332803.8125	0	1	T0_undil-F6	Flask6
8386.599609375	0	1	T0_undil-F6	Flask6
5144.7001953125	0	1	T0_undil-F6	Flask6
2156.89990234375	0	1	T0_undil-F6	Flask6
34229.6015625	0	1	T0_undil-F6	Flask6
8608.900390625	0	1	T0_undil-F6	Flask6
3069.5	0	1	T0_undil-F6	Flask6
4258.10009765625	0	1	T0_undil-F6	Flask6
7458.7998046875	0	1	T0_undil-F6	Flask6
11743.2998046875	0	1	T0_undil-F6	Flask6
10954.7998046875	0	1	T0_undil-F6	Flask6
3211.69995117188	0	1	T0_undil-F6	Flask6
4500.89990234375	0	1	T0_undil-F6	Flask6
20831.400390625	0	1	T0_undil-F6	Flask6
3752	0	1	T0_undil-F6	Flask6
7468	0	1	T0_undil-F6	Flask6
17629.900390625	0	1	T0_undil-F6	Flask6
12091.099609375	0	1	T0_undil-F6	Flask6
1695.80004882812	0	1	T0_undil-F6	Flask6
11546.099609375	0	1	T0_undil-F6	Flask6
4776.2001953125	0	1	T0_undil-F6	Flask6
1639.19995117188	0	1	T0_undil-F6	Flask6
4435.10009765625	0	1	T0_undil-F6	Flask6
21182.19921875	0	1	T0_undil-F6	Flask6
4704.10009765625	0	1	T0_undil-F6	Flask6
28267.5	0	1	T0_undil-F6	Flask6
72190.796875	0	1	T0_undil-F6	Flask6
13710.7001953125	0	1	T0_undil-F6	Flask6
7526.10009765625	0	1	T0_undil-F6	Flask6
2690.10009765625	0	1	T0_undil-F6	Flask6
54370.30078125	0	1	T0_undil-F6	Flask6
23000.30078125	0	1	T0_undil-F6	Flask6
11120.2001953125	0	1	T0_undil-F6	Flask6
21896.19921875	0	1	T0_undil-F6	Flask6
6806.7998046875	0	1	T0_undil-F6	Flask6
4028.10009765625	0	1	T0_undil-F6	Flask6
535500.3125	0	1	T0_undil-F6	Flask6
11367.5	0	1	T0_undil-F6	Flask6
22512.099609375	0	1	T0_undil-F6	Flask6
9555.900390625	0	1	T0_undil-F6	Flask6
15096.7001953125	0	1	T0_undil-F6	Flask6
24342.30078125	0	1	T0_undil-F6	Flask6
4958.7998046875	0	1	T0_undil-F6	Flask6
6013.7998046875	0	1	T0_undil-F6	Flask6
32519.900390625	0	1	T0_undil-F6	Flask6
48934.8984375	0	1	T0_undil-F6	Flask6
6170.39990234375	0	1	T0_undil-F6	Flask6
12327	0	1	T0_undil-F6	Flask6
3025.19995117188	0	1	T0_undil-F6	Flask6
23987	0	1	T0_undil-F6	Flask6
11538.900390625	0	1	T0_undil-F6	Flask6
3175.5	0	1	T0_undil-F6	Flask6
2662.69995117188	0	1	T0_undil-F6	Flask6
34605.69921875	0	1	T0_undil-F6	Flask6
5469.2998046875	0	1	T0_undil-F6	Flask6
50104.5	0	1	T0_undil-F6	Flask6
4798.7001953125	0	1	T0_undil-F6	Flask6
4337.7001953125	0	1	T0_undil-F6	Flask6
1698	0	1	T0_undil-F6	Flask6
115516.703125	0	1	T0_undil-F6	Flask6
3741.80004882812	0	1	T0_undil-F6	Flask6
6802.89990234375	0	1	T0_undil-F6	Flask6
1820.59997558594	0	1	T0_undil-F6	Flask6
7548.2001953125	0	1	T0_undil-F6	Flask6
37417	0	1	T0_undil-F6	Flask6
7893.10009765625	0	1	T0_undil-F6	Flask6
6332.89990234375	0	1	T0_undil-F6	Flask6
2904.39990234375	0	1	T0_undil-F6	Flask6
18958.599609375	0	1	T0_undil-F6	Flask6
24650.599609375	0	1	T0_undil-F6	Flask6
15874.7001953125	0	1	T0_undil-F6	Flask6
9226.2998046875	0	1	T0_undil-F6	Flask6
20656.900390625	0	1	T0_undil-F6	Flask6
47759	0	1	T0_undil-F6	Flask6
22305.80078125	0	1	T0_undil-F6	Flask6
8620.900390625	0	1	T0_undil-F6	Flask6
5361.89990234375	0	1	T0_undil-F6	Flask6
8936	0	1	T0_undil-F6	Flask6
15676.599609375	0	1	T0_undil-F6	Flask6
2610.80004882812	0	1	T0_undil-F6	Flask6
4767.2998046875	0	1	T0_undil-F6	Flask6
3985.10009765625	0	1	T0_undil-F6	Flask6
5840.89990234375	0	1	T0_undil-F6	Flask6
14906.7998046875	0	1	T0_undil-F6	Flask6
46252.30078125	0	1	T0_undil-F6	Flask6
12208	0	1	T0_undil-F6	Flask6
2414.80004882812	0	1	T0_undil-F6	Flask6
11528.2001953125	0	1	T0_undil-F6	Flask6
14379.7001953125	0	1	T0_undil-F6	Flask6
2565.19995117188	0	1	T0_undil-F6	Flask6
16500.5	0	1	T0_undil-F6	Flask6
6226.60009765625	0	1	T0_undil-F6	Flask6
7558.7001953125	0	1	T0_undil-F6	Flask6
16708	0	1	T0_undil-F6	Flask6
6130.7001953125	0	1	T0_undil-F6	Flask6
7113.39990234375	0	1	T0_undil-F6	Flask6
27561.099609375	0	1	T0_undil-F6	Flask6
16383.7998046875	0	1	T0_undil-F6	Flask6
2488.19995117188	0	1	T0_undil-F6	Flask6
8266.2998046875	0	1	T0_undil-F6	Flask6
3941.30004882812	0	1	T0_undil-F6	Flask6
13910.400390625	0	1	T0_undil-F6	Flask6
2382.5	0	1	T0_undil-F6	Flask6
895.200012207031	0	1	T0_undil-F6	Flask6
28088.80078125	0	1	T0_undil-F6	Flask6
7589.39990234375	0	1	T0_undil-F6	Flask6
44491.3984375	0	1	T0_undil-F6	Flask6
1683.5	0	1	T0_undil-F6	Flask6
1962.40002441406	0	1	T0_undil-F6	Flask6
10728.5	0	1	T0_undil-F6	Flask6
5213	0	1	T0_undil-F6	Flask6
11723	0	1	T0_undil-F6	Flask6
42958.8984375	0	1	T0_undil-F6	Flask6
8848.099609375	0	1	T0_undil-F6	Flask6
4530.2001953125	0	1	T0_undil-F6	Flask6
14657.2001953125	0	1	T0_undil-F6	Flask6
3324.80004882812	0	1	T0_undil-F6	Flask6
49192.80078125	0	1	T0_undil-F6	Flask6
14113.7001953125	0	1	T0_undil-F6	Flask6
11545.7001953125	0	1	T0_undil-F6	Flask6
9654.7998046875	0	1	T0_undil-F6	Flask6
11106	0	1	T0_undil-F6	Flask6
32434.400390625	0	1	T0_undil-F6	Flask6
6231.39990234375	0	1	T0_undil-F6	Flask6
2134.89990234375	0	1	T0_undil-F6	Flask6
9471.2001953125	0	1	T0_undil-F6	Flask6
10398	0	1	T0_undil-F6	Flask6
7553.39990234375	0	1	T0_undil-F6	Flask6
5745.5	0	1	T0_undil-F6	Flask6
29776.099609375	0	1	T0_undil-F6	Flask6
22940.19921875	0	1	T0_undil-F6	Flask6
64986	0	1	T0_undil-F6	Flask6
22758.099609375	0	1	T0_undil-F6	Flask6
7498.5	0	1	T0_undil-F6	Flask6
8482.2001953125	0	1	T0_undil-F6	Flask6
4195.60009765625	0	1	T0_undil-F6	Flask6
3496.30004882812	0	1	T0_undil-F6	Flask6
43282.5	0	1	T0_undil-F6	Flask6
17777.19921875	0	1	T0_undil-F6	Flask6
14162.7001953125	0	1	T0_undil-F6	Flask6
78585.703125	0	1	T0_undil-F6	Flask6
4450.2998046875	0	1	T0_undil-F6	Flask6
2871.10009765625	0	1	T0_undil-F6	Flask6
6005.2998046875	0	1	T0_undil-F6	Flask6
13231.5	0	1	T0_undil-F6	Flask6
5204.2001953125	0	1	T0_undil-F6	Flask6
30517.099609375	0	1	T0_undil-F6	Flask6
7004.7001953125	0	1	T0_undil-F6	Flask6
28308	0	1	T0_undil-F6	Flask6
3226.39990234375	0	1	T0_undil-F6	Flask6
4133.2001953125	0	1	T0_undil-F6	Flask6
4968.10009765625	0	1	T0_undil-F6	Flask6
11089.2001953125	0	1	T0_undil-F6	Flask6
8355.099609375	0	1	T0_undil-F6	Flask6
7867.7001953125	0	1	T0_undil-F6	Flask6
3465	0	1	T0_undil-F6	Flask6
13018.900390625	0	1	T0_undil-F6	Flask6
1862.59997558594	0	1	T0_undil-F6	Flask6
13775.2998046875	0	1	T0_undil-F6	Flask6
58628.8984375	0	1	T0_undil-F6	Flask6
5125.5	0	1	T0_undil-F6	Flask6
22859.5	0	1	T0_undil-F6	Flask6
3643.30004882812	0	1	T0_undil-F6	Flask6
128358.1015625	0	1	T0_undil-F6	Flask6
17856.900390625	0	1	T0_undil-F6	Flask6
6230	0	1	T0_undil-F6	Flask6
2932.80004882812	0	1	T0_undil-F6	Flask6
2732.39990234375	0	1	T0_undil-F6	Flask6
7777.2001953125	0	1	T0_undil-F6	Flask6
292570.6875	0	1	T0_undil-F6	Flask6
2444.80004882812	0	1	T0_undil-F6	Flask6
17230.400390625	0	1	T0_undil-F6	Flask6
24873.80078125	0	1	T0_undil-F6	Flask6
6322.7998046875	0	1	T0_undil-F6	Flask6
4949	0	1	T0_undil-F6	Flask6
48168.5	0	1	T0_undil-F6	Flask6
6240.39990234375	0	1	T0_undil-F6	Flask6
4202	0	1	T0_undil-F6	Flask6
20777.80078125	0	1	T0_undil-F6	Flask6
14380.900390625	0	1	T0_undil-F6	Flask6
7233.10009765625	0	1	T0_undil-F6	Flask6
5569.2998046875	0	1	T0_undil-F6	Flask6
7062	0	1	T0_undil-F6	Flask6
26002.19921875	0	1	T0_undil-F6	Flask6
3139.80004882812	0	1	T0_undil-F6	Flask6
5853	0	1	T0_undil-F6	Flask6
21108.400390625	0	1	T0_undil-F6	Flask6
15812.7998046875	0	1	T0_undil-F6	Flask6
5101.39990234375	0	1	T0_undil-F6	Flask6
5666.10009765625	0	1	T0_undil-F6	Flask6
4362.39990234375	0	1	T0_undil-F6	Flask6
17734	0	1	T0_undil-F6	Flask6
15761.5	0	1	T0_undil-F6	Flask6
11683.900390625	0	1	T0_undil-F6	Flask6
3055.30004882812	0	1	T0_undil-F6	Flask6
4068.39990234375	0	1	T0_undil-F6	Flask6
1477.19995117188	0	1	T0_undil-F6	Flask6
1581.90002441406	0	1	T0_undil-F6	Flask6
90406.1015625	0	1	T0_undil-F6	Flask6
17697.099609375	0	1	T0_undil-F6	Flask6
15051.5	0	1	T0_undil-F6	Flask6
7122.7998046875	0	1	T0_undil-F6	Flask6
2340.19995117188	0	1	T0_undil-F6	Flask6
10732	0	1	T0_undil-F6	Flask6
6092.2998046875	0	1	T0_undil-F6	Flask6
14668.2001953125	0	1	T0_undil-F6	Flask6
8700.2998046875	0	1	T0_undil-F6	Flask6
21506.19921875	0	1	T0_undil-F6	Flask6
6440.2001953125	0	1	T0_undil-F6	Flask6
2751	0	1	T0_undil-F6	Flask6
6952.10009765625	0	1	T0_undil-F6	Flask6
3634.19995117188	0	1	T0_undil-F6	Flask6
61149.30078125	0	1	T0_undil-F6	Flask6
4887.60009765625	0	1	T0_undil-F6	Flask6
11479.099609375	0	1	T0_undil-F6	Flask6
131644	0	1	T0_undil-F6	Flask6
4417.2001953125	0	1	T0_undil-F6	Flask6
5438.89990234375	0	1	T0_undil-F6	Flask6
7441.60009765625	0	1	T0_undil-F6	Flask6
93582.796875	0	1	T0_undil-F6	Flask6
5378.89990234375	0	1	T0_undil-F6	Flask6
24898	0	1	T0_undil-F6	Flask6
4065.60009765625	0	1	T0_undil-F6	Flask6
4037.80004882812	0	1	T0_undil-F6	Flask6
[truncated: 723,915 more rows]
